# Supplementary material for: Monocyte-driven atypical cytokine storm and aberrant neutrophil activation as key mediators of COVID-19 disease severity
Source: Nat Commun. 2021 Jul 5;12:4117. doi: 10.1038/s41467-021-24360-w (PMC8257697; doi:10.1038/s41467-021-24360-w)
Supplement: Supplementary file 4 — Source Data [file 41467_2021_24360_MOESM4_ESM.zip › Source Data 1.xlsx]

## Sheet: Fig. 1a
	IL-6				IL-18				IFNg				TNF-a				CXCL8
	Healthy	COVID critical	MAS		Healthy	COVID critical	MAS		Healthy	COVID critical	MAS		Healthy	COVID critical	MAS		Healthy	COVID critical	MAS
	1.31722	15.4908	4.72835		352.899	3470.61	389027		10.048	92.0125	11761		1.26374	3.8724	4.98151		491.014	2943.72	336.894
	0.962804	55.9239	4.55302		325.329	1877.24	475469		7.32606	48.0099	4437.86		0.850908	3.33669	5.03417		437.092	1724.94	1097.12
	1.03922	5.47538	225.954		385.457	217.462	9509.62		5.82085	39.1075	33.3188		1.04834	1.9539	2.23485		697.188	1089.59	935.791
	1.12975	58.2576	17.4899		65.1519	595.449	37906.5		3.78129	107.758	21333.5		0.969819	2.59202	7.69888		768.385	888.658	1248.45
	0.645991	36.8426	16.3366		70.3602	1265.57	2677.95		6.26871	1831.63	2576.16		0.712434	4.01982	7.85414		407.217	1302.15	312.52
	0.294122	90.5369	5.34975		79.8082	592.428	23191.3		3.71505	59.8833	2128.2		0.775253	1.95726	2.60098		515.701	2174.04	363.228
	1.10973	42.2236	6.32552		67.3276	1512.48	1675.37		9.45059	392.855	3900.63		1.10903	4.25857	5.23678		847.227	63.6479	427.385
	0.993482	57.346	11.6383		83.6174	1337.84	34616.3		7.38913	35.7843	199.011		0.991686	1.99754	8.14944		865.727	1002.45	312.52
	1.00367	13.7633	49.153		88.5113	1997.63	1161.68		4.48291	57.928	8281.21		1.40825	2.63856	6.51911		636.527	1501.14	312.52
	0.640523	8.49507	520.476		83.1924	677.074	581.738		7.93417	136.465	2081.13		1.52623	1.71828	7.94428		952.438	1400.35	823.467
		40.207				121.279				22.8518				1.12715				1471.71
		8.34946				132.939				3.24735				1.73852				971.456
		24.6593				328.787				26.6344				1.79581				336.894
		31.5373				222.967				4.01115				1.20582				1782.03
		21.2156				122.723				318.788				3.32021				1243.84
		6.76102				66.4637				9.57774				1.7263				1133.4
		24.9596				133.765				54.1961				2.68143				2748.78
		22.5833				184.068				157.04				3.38164				1376.1
		22.5033				242.571				28.3163				2.46579				1658.98
		0.385011				1343.82				4.98223				0.908341				583.057
		9.45405				1247.3				88.0526				1.89599				892.7
		117.145				10.6394				2974.4				7.31718				2027.4
	CXCL9				VEGF
	Healthy	COVID critical	MAS		Healthy	COVID critical	MAS
	48.8856	108.56	21113.9		43.6059	971.663	93.2608
	45.0262	129.772	35095.6		55.8734	162.262	82.453
	40.1316	73.4617	76.8447		50.7841	223.3	155.46
	32.7519	99.3073	6451.6		99.0783	238.31	92.2764
	58.9265	582.815	6345.53		279.486	311.31	100.329
	60.5018	500.154	323.692		274.662	526.517	99.1212
	58.18	369.723	2987.84		190.763	191.295	109.168
	101.012	235.051	4222.38		137.384	230.695	135.169
	48.9335	212.415	9418.36		222.904	218.315	108.024
	53.3122	51.912	843.393		267.909	136.378	88.5378
		158.842				281.538
		123.367				210.602
		602.65				267.944
		95.5005				118.988
		670.964				586.749
		142.228				251.226
		178.233				201.918
		115.12				298.031
		128.886				441.745
		237.414				375.135
		97.5389				75.3932
		0.894733				310.49

## Sheet: Fig. 1b
	IL-6				IL-18				IFNg				TNF-a				CCL2
	Healthy	COVID mild-moderate	COVID critical		Healthy	COVID mild-moderate	COVID critical		Healthy	COVID mild-moderate	COVID critical		Healthy	COVID mild-moderate	COVID critical		Healthy	COVID mild-moderate	COVID critical
	1.31722	0.16592	15.4908		352.899	79.5546	3470.61		10.048	0.531507	92.0125		1.26374	1.00995	3.8724		84.0616	67.7501	186.454
	0.962804	13.8956	55.9239		325.329	1131.37	1877.24		7.32606	263.74	48.0099		0.850908	1.08739	3.33669		62.775	280.928	994.684
	1.03922	6.04007	5.47538		385.457	1557.39	217.462		5.82085	32.489	39.1075		1.04834	1.41671	1.9539		62.1016	63.6949	145.023
	1.12975	8.42793	58.2576		65.1519	2182.1	595.449		3.78129	52.2196	107.758		0.969819	1.19091	2.59202		83.5704	260.913	1488.99
	0.645991	2.97747	36.8426		70.3602	1497.1	1265.57		6.26871	7.38913	1831.63		0.712434	2.46879	4.01982		43.9661	326.661	1187.83
	0.294122	2.43874	90.5369		79.8082	282.475	592.428		3.71505	93.5884	59.8833		0.775253	0.996055	1.95726		63.1788	174.086	421.788
	1.10973	2.66677	42.2236		67.3276	1322.39	1512.48		9.45059	107.795	392.855		1.10903	1.00042	4.25857		64.3191	101.399	1011
	0.993482	5.76016	57.346		83.6174	69.0429	1337.84		7.38913	78.8693	35.7843		0.991686	1.45892	1.99754		102.346	221.854	454.747
	1.00367	9.13316	13.7633		88.5113	1852.3	1997.63		4.48291	176.923	57.928		1.40825	5.47226	2.63856		95.5814	159.226	559.947
	0.640523	1.68026	8.49507		83.1924	642.131	677.074		7.93417	14.2859	136.465		1.52623	1.87953	1.71828		145.614	88.3814	197.084
		22.4845	40.207			1797.46	121.279			39.5339	22.8518			6.41259	1.12715			289.257	255.271
		27.4259	8.34946			140.263	132.939			8.5181	3.24735			6.25804	1.73852			247.565	202.772
		20.8279	24.6593			142.559	328.787			90.6834	26.6344			2.99789	1.79581			408.481	487.404
		4.60095	31.5373			102.903	222.967			7.30503	4.01115			1.24236	1.20582			65.2155	229.386
		35.3971	21.2156			128.62	122.723			13.7843	318.788			1.69334	3.32021			190.248	1144.76
		15.5387	6.76102			31.8321	66.4637			3.53798	9.57774			1.26801	1.7263			96.5161	149.649
		10.2067	24.9596			44.2772	133.765			218.276	54.1961			1.8094	2.68143			195.297	386.784
		5.84143	22.5833			112.698	184.068			20.5215	157.04			2.27876	3.38164			171.967	750.17
		7.93622	22.5033			210.211	242.571			505.471	28.3163			2.4922	2.46579			500.088	255.783
		35.6967	0.385011			151.621	1343.82			641.796	4.98223			1.74526	0.908341			363.237	156.39
		15.262	9.45405			110.521	1247.3			110.112	88.0526			1.2809	1.89599			400.941	120.578
		5.04886	117.145			93.5013	10.6394			2.67035	2974.4			0.889907	7.31718			54.2764	977.325
		6.37866				131.075				49.1772				1.76549				314.858
		8.19401				127.373				50.9001				1.62372				203.885
		11.5497				138.359				140.981				2.50219				376.087
		6.10914				170.011				366.71				2.1584				385.522
		12.6566				102.643				114.138				1.5899				266.921
		1.25207				134.547				4.75091				1.18532				71.97
		11.4919				75.8388				154.032				1.77223				254.8
		37.8686				202.544				309.733				2.33886				389.762
		2.17385				88.1022				3.97309				0.789553				48.7733
		1.81331				143.321				18.1638				1.57975				171.341
		20.4729				294.181				1820.73				2.43557				403.216
		114.708				92.6206				1251.84				3.03961				700.17
		10.3677				10.6394				50.7784				1.66089				143.547
		25.8365				10.6394				102.859				1.59328				415.837
		1.12653				10.6394				4.88323				0.989861				130.765
		18.1115				10.6394				41.7378				1.60005				258.31
		0.776466				10.6394				3.80166				0.869179				104.783
	CCL3				CXCL8
	Healthy	COVID mild-moderate	COVID critical		Healthy	COVID mild-moderate	COVID critical
	13.7951	19.3218	40.1142		491.014	575.993	2943.72
	9.06818	28.6164	74.2073		437.092	636.527	1724.94
	12.9386	24.9744	37.1849		697.188	531.471	1089.59
	13.6014	32.4866	37.4849		768.385	865.727	888.658
	17.1271	34.2248	45.7626		407.217	927.346	1302.15
	17.814	20.3218	51.3527		515.701	603.71	2174.04
	15.6799	20.6923	63.2403		847.227	679.606	63.6479
	17.866	50.9344	37.2225		865.727	788.898	1002.45
	27.7971	41.1351	40.0428		636.527	892.7	1501.14
	17.762	21.6398	29.2881		952.438	918.817	1400.35
		35.0673	28.2985			865.727	1471.71
		54.5394	33.0339			1278.8	971.456
		30.4684	28.2985			1142.1	336.894
		17.762	19.6471			851.893	1782.03
		21.1478	51.112			964.718	1243.84
		14.671	18.0816			714.302	1133.4
		28.2981	32.7354			842.533	2748.78
		27.4705	33.9593			755.633	1376.1
		31.5814	17.5072			1441.61	1658.98
		25.4667	22.3825			2673.86	583.057
		21.6895	23.1473			1621.82	892.7
		12.856	50.233			955.536	2027.4
		26.9087				2274.1
		20.2289				1207.34
		27.1438				1520.4
		29.5097				1520.4
		28.8861				1061.43
		11.5425				1194.89
		20.1712				1520.4
		26.2906				464.144
		15.0244				1143.6
		23.0317				1357.69
		32.9521				2088.78
		46.2812				3006.99
		19.5293				1665.65
		16.6647				1441.61
		19.9395				641.67
		34.9955				1130.36
		18.507				1410.79

## Sheet: Fig. 2a
		P_crit_vs_mildmod	P_crit_vs_healthy	P_mildmod_vs_healthy	P.Krus	fol_bg	fol_bh	fol_gh	med_crit	med_mildmod	med_heal			cell_line	Comparison	pvalue	rank	L
	Lymphocytes	0.00424515	1.70786e-05	0.00599235	0.000152792	0.414949	0.268149	0.646222	7.29643	17.5839	27.2103			mDC	P_critical_vs_healthy	3.44198e-06	1	0.00111111	smaller
	CD3_T_cells	0.00280219	8.63749e-06	0.00504256	7.62032e-05	0.375707	0.224289	0.596978	4.74586	12.6318	21.1596			MAIT.NKT	P_critical_vs_healthy	7.60403e-06	2	0.00222222	smaller
	CD8_T_cells	0.0032246	2.20467e-05	0.0088487	0.000176312	0.295624	0.175209	0.592676	0.946348	3.20119	5.40124			CD3_T_cells	P_critical_vs_healthy	8.63749e-06	3	0.00333333	smaller
	CD4_T_cells	0.00449491	4.36242e-05	0.0112613	0.000345497	0.485374	0.270183	0.556649	3.80062	7.8303	14.0669			Neut	P_critical_vs_healthy	1.2602e-05	4	0.00444444	smaller
	GD_T	0.0169631	0.0021478	0.0691129	0.0123882	0.407695	0.155065	0.380347	0.0815387	0.199999	0.525834			Lymphocytes	P_critical_vs_healthy	1.70786e-05	5	0.00555556	smaller
	MAIT.NKT	0.0375378	7.60403e-06	0.000328312	7.78762e-05	0.278317	0.0564595	0.202861	0.0402631	0.144667	0.713134			CD8_T_cells	P_critical_vs_healthy	2.20467e-05	6	0.00666667	smaller
	B_Cells	0.0435473	0.000517685	0.0109677	0.00458901	0.473722	0.320905	0.677412	1.04392	2.20365	3.25304			PB	P_critical_vs_healthy	3.12777e-05	7	0.00777778	smaller
	PB	0.0292732	3.12777e-05	0.0015643	0.000328244	1.6428	6.82224	4.1528	0.200642	0.122134	0.02941			pDC	P_critical_vs_healthy	3.37357e-05	8	0.00888889	smaller
	NK_Cells	0.00736666	0.0224644	0.393057	0.0340519	0.609535	0.562519	0.922867	1.38959	2.27975	2.47029			Baso	P_critical_vs_healthy	3.63758e-05	9	0.01	smaller
	Mono	0.0248047	0.00653823	0.116833	0.0326578	0.279072	0.216339	0.775209	0.981043	3.51538	4.53475			CD4_T_cells	P_critical_vs_healthy	4.36242e-05	10	0.0111111	smaller
	pDC	0.0288623	3.37357e-05	0.00169653	0.00035343	0.160039	0.0771281	0.481933	0.00535787	0.0334785	0.0694672			Eos	P_critical_vs_healthy	9.13795e-05	11	0.0122222	smaller
	mDC	0.00299052	3.44198e-06	0.00244566	3.46129e-05	0.365685	0.109582	0.299662	0.0156899	0.0429054	0.14318			Eos	P_mildmod_vs_healthy	0.000310636	12	0.0133333	smaller
	Neut	0.000619632	1.2602e-05	0.0176215	6.12642e-05	1.23523	1.45936	1.18145	83.1569	67.3207	56.9817			MAIT.NKT	P_mildmod_vs_healthy	0.000328312	13	0.0144444	smaller
	Baso	0.0125868	3.63758e-05	0.00422924	0.000367561	0.413788	0.150387	0.36344	0.0597122	0.144306	0.397057			B_Cells	P_critical_vs_healthy	0.000517685	14	0.0155556	smaller
	Eos	0.170102	9.13795e-05	0.000310636	0.000512163	0.519963	0.0914852	0.175946	0.192188	0.369618	2.10075			Neut	P_critical_vs_mildmod	0.000619632	15	0.0166667	smaller
														PB	P_mildmod_vs_healthy	0.0015643	16	0.0177778	smaller
														pDC	P_mildmod_vs_healthy	0.00169653	17	0.0188889	smaller
	The mass cytometry raw data files are publicly available on FlowRepository with Repository ID FR-FCM-Z2MW (https://flowrepository.org/experiments/2770).													GD_T	P_critical_vs_healthy	0.0021478	18	0.02	smaller
														mDC	P_mildmod_vs_healthy	0.00244566	19	0.0211111	smaller
														CD3_T_cells	P_critical_vs_mildmod	0.00280219	20	0.0222222	smaller
														mDC	P_critical_vs_mildmod	0.00299052	21	0.0233333	smaller
														CD8_T_cells	P_critical_vs_mildmod	0.0032246	22	0.0244444	smaller
														Baso	P_mildmod_vs_healthy	0.00422924	23	0.0255556	smaller
														Lymphocytes	P_critical_vs_mildmod	0.00424515	24	0.0266667	smaller
														CD4_T_cells	P_critical_vs_mildmod	0.00449491	25	0.0277778	smaller
														CD3_T_cells	P_mildmod_vs_healthy	0.00504256	26	0.0288889	smaller
														Lymphocytes	P_mildmod_vs_healthy	0.00599235	27	0.03	smaller
														Mono	P_critical_vs_healthy	0.00653823	28	0.0311111	smaller
														NK_Cells	P_critical_vs_mildmod	0.00736666	29	0.0322222	smaller
														CD8_T_cells	P_mildmod_vs_healthy	0.0088487	30	0.0333333	smaller
														B_Cells	P_mildmod_vs_healthy	0.0109677	31	0.0344444	smaller
														CD4_T_cells	P_mildmod_vs_healthy	0.0112613	32	0.0355556	smaller
														Baso	P_critical_vs_mildmod	0.0125868	33	0.0366667	smaller
														GD_T	P_critical_vs_mildmod	0.0169631	34	0.0377778	smaller
														Neut	P_mildmod_vs_healthy	0.0176215	35	0.0388889	smaller
														NK_Cells	P_critical_vs_healthy	0.0224644	36	0.04	smaller
														Mono	P_critical_vs_mildmod	0.0248047	37	0.0411111	smaller
														pDC	P_critical_vs_mildmod	0.0288623	38	0.0422222	smaller
														PB	P_critical_vs_mildmod	0.0292732	39	0.0433333	smaller
														MAIT.NKT	P_critical_vs_mildmod	0.0375378	40	0.0444444	smaller
														B_Cells	P_critical_vs_mildmod	0.0435473	41	0.0455556	smaller
														GD_T	P_mildmod_vs_healthy	0.0691129	42	0.0466667	higher
														Mono	P_mildmod_vs_healthy	0.116833	43	0.0477778	higher
														Eos	P_critical_vs_mildmod	0.170102	44	0.0488889	higher
														NK_Cells	P_mildmod_vs_healthy	0.393057	45	0.05	higher
														red = significant following BH correction (FDR of 0.05)

## Sheet: Fig. 3a
		Cl3	Cl11	Cl12	Cl13	Cl21	Cl22	Cl24	Cl31	Cl32	Cl33	Cl34	Cl41	Cl43	Cl44	Cl53	Cl54	Cl63	Cl65
	p-val mildmod vs crit	0.00102268	0.0614556	0.000380023	0.404139	0.00176664	0.135114	0.000787194	0.019538	0.0143813	0.0984767	0.201583	0.258988	0.123726	0.472818	5.61609e-05	0.000345007	0.425887	0.141963
	p-val crit vs healthy	0.36573	0.00024084	0.412837	0.00221811	0.00229051	9.36342e-06	0.22728	0.480595	0.160046	0.0226016	0.0135454	3.06072e-05	0.252744	0.000118859	0.0458976	0.000914046	0.000153955	0.494892
	p-val healthy vs mildmod	0.00196044	0.00386834	0.00652424	0.000353336	0.207799	4.71962e-05	0.0423864	0.0528194	0.255314	0.000498275	0.000800241	3.59515e-05	0.42428	2.39773e-05	0.107383	0.228521	4.91964e-05	0.196474
	KW_overall	0.000780657	0.00219184	0.000808166	0.00267711	0.00405768	5.04237e-05	0.00421528	0.0618142	0.0908684	0.00393149	0.00686479	9.25725e-05	0.509892	0.000139903	0.000551559	0.000834474	0.000252286	0.467957
	median_crit	0.100166	0.254233	0.139008	0.172029	0.373267	1.03682	1.468	0.787946	0.754995	0.221806	1.15496	0.70728	0.405064	0.406231	1.67407	3.27338	1.20029	0.715254
	median_mildmod	0.480515	0.323892	1.00088	0.1768	0.89232	0.501722	0.0573546	0.13016	0.0595521	0.355365	1.51336	0.63903	0.910997	0.527523	0.000711855	0.830965	1.33102	0.497818
	median_healthy	0.0693656	0.636817	0.114197	0.0190608	1.20359	0.0238726	0.513496	0.990335	0.351404	0.045183	0.144677	0.0150657	0.768818	4.77808	0.0319335	0.535985	0.0853192	0.624455
	fold_change crit vs mildmod	0.208454	0.784931	0.138886	0.973015	0.418311	2.06653	25.5952	6.05365	12.6779	0.624163	0.763178	1.1068	0.444638	0.770073	2351.7	3.93925	0.901787	1.43678
	fold_change crit vs heal	1.44402	0.399225	1.21726	9.02526	0.310128	43.4315	2.85884	0.795636	2.14851	4.90905	7.98302	46.9463	0.526866	0.0850196	52.4235	6.10721	14.0683	1.1454
	fold_change mildmod vs heal	6.92729	0.508612	8.76444	9.27556	0.741381	21.0166	0.111694	0.131431	0.169469	7.86502	10.4602	42.4161	1.18493	0.110405	0.0222918	1.55035	15.6004	0.797204
	The mass cytometry raw data files are publicly available on FlowRepository with Repository ID FR-FCM-Z2MW (https://flowrepository.org/experiments/2770).
		order	p-val mildmod vs critical	p-val critical vs healthy	p-val healthy vs mildmod
	Cl21	1	0.00176664	0.00229051	0.207799
	Cl11	2	0.0614556	0.00024084	0.00386834
	Cl44	3	0.472818	0.000118859	2.39773e-05
	Cl31	4	0.019538	0.480595	0.0528194
	Cl3	5	0.00102268	0.36573	0.00196044
	Cl12	6	0.000380023	0.412837	0.00652424
	Cl43	7	0.123726	0.252744	0.42428
	Cl33	8	0.0984767	0.0226016	0.000498275
	Cl34	9	0.201583	0.0135454	0.000800241
	Cl13	10	0.404139	0.00221811	0.000353336
	Cl63	11	0.425887	0.000153955	4.91964e-05
	Cl41	12	0.258988	3.06072e-05	3.59515e-05
	Cl24	13	0.000787194	0.22728	0.0423864
	Cl32	14	0.0143813	0.160046	0.255314
	Cl65	15	0.141963	0.494892	0.196474
	Cl22	16	0.135114	9.36342e-06	4.71962e-05
	Cl53	17	5.61609e-05	0.0458976	0.107383
	Cl54	18	0.000345007	0.000914046	0.228521
	red = significant following BH correction (FDR of 0.05)

## Sheet: Fig. 3b
	HLA-DR+ CD14hi monocytes				The complete set of FCS files has been deposited on FlowRepository with Repository ID FR-FCM-Z2KP and may be downloaded for further analysis from https://flowrepository.org/experiments/2713.
	Healthy	COVID mild-moderate	COVID critical
	98.2	60.5	93.2
	97.6	55.5	91.1
	99.6	82.1	45
	87.5	99.5	98.8
	99.2	94.3	62.3
	92.2	93.3	63
		88.9	55.5
		84.1	36.5
		97.3	60.5
		79.4	93.1
		94.1	72.8
		81.2	61.2
		95.7	47
		91.6	77.2
		92	92
		95.1	82.2
		89.4	50.4
		61.4	51.1
		56.3	93.4
		98.6	93
		76.6

## Sheet: Fig. 3d
	HLA-DR expression mDC			The mass cytometry raw data files are publicly available on FlowRepository with Repository ID FR-FCM-Z2MW (https://flowrepository.org/experiments/2770).
	COVID mild-moderate	COVID critical
	5.14857	4.02735
	4.813	3.72117
	4.40504	2.95737
	4.30543	4.21569
	4.12018	4.20388
	4.72121	3.72088
	4.45595	4.24941
	4.88098	3.74723
	5.19189	4.96815
	4.53179	3.72805
	4.81371	4.19896
	3.61681	4.22242
	4.4501	4.28563
	4.72597	4.34608
	4.28338
	4.84161
	3.97765
	4.53713
	4.31255
	4.01941
	3.98394
	3.9966
	4.12966
	3.99991
	4.26906
	3.91492
	4.04416
	4.35295
	4.74942
	4.35482
	4.63859
	4.67751

## Sheet: Fig. 4
	Study characteristics		LAB	Cytokine data																																	Mass cytometry data
	Study ID	COVID group	CRP	IL-1RA	CXCL9	IL-18	CCL17	CCL4	CCL3	CCL22	CCL13	CCL2	CXCL10	CXCL8	CCL26	CCL11	IFNg	IL1b	IL2	IL4	IL6	IL10	IL13	TNFa	GM-CSF	IL12/IL23p40	IL15	IL16	IL17A	IL1A	IL5	IL7	TNFb=LTA	VEGF	CXCL1	CXCL11	Lymphocytes	CD3_T_cells	CD8_T_cells	CD8_Na√Øve	CD8_CM	CD8_EM	CD8_TE	CD4_T_cells	CD4_Na√Øve	CD4_CM	CD4_EM	CD4_TE	GD_T
	StudyID_001	critical	389.1	5668.82	108.56	3470.61	68.9074	132.262	40.1142	584.997	73.4673	186.454	4637.99	2943.72	14.8303	59.0751	92.0125	2.51732		0.101297	15.4908	2.85252	20.568	3.8724	0.735077	182.838	11.3954	5054.3	6.41072	23.1767	2.55896	29.1257	1.06224	971.663	1870	1360
	StudyID_002	critical	179.9	3834.4	129.772	1877.24	119.968	107.383	74.2073	1906.12	141.698	994.684	2151.83	1724.94	20.8942	122.005	48.0099		1.31908	0.248513	55.9239	2.38654	15.5455	3.33669	0.960572	220.894	5.55389	312.592	11.2922	17.2978	7.1131	14.7083	1.19843	162.262	599	1360
	StudyID_003	critical	194.3	1587.79	73.4617	217.462	54.564	89.6061	37.1849	230.701	61.8244	145.023	1943.79	1089.59	17.2169	95.5167	39.1075	0.251276	1.02656	0.329338	5.47538	1.97689	18.0357	1.9539	0.679979	63.3811	11.5132	262.684	3.67088	19.3333	2.20786	18.0831	0.92165	223.3	599	1360
	StudyID_004	critical	57	2326.47	99.3073	595.449	81.5294	138.663	37.4849	716.825	73.295	1488.99	7975.08	888.657	25.936	232.612	107.758	0.2715	1.67009	0.22628	58.2576	8.01639	14.116	2.59202	0.955079	118.596	6.78292	516	7.43534	21.9994	1.50659	18.2479	1.39013	238.31	599	1360
	StudyID_005	critical	219.7	4301.56	582.815	1265.57	120.456	98.2617	45.7626	445.86	116.371	1187.83	9803.06	1302.15	22.2143	202.528	1831.63	0.366226	1.93885	0.305299	36.8425	4.26772	17.9934	4.01982	0.713043	106.985	11.3134	847.543	5.92721	25.3007	3.95257	26.1988	1.21043	311.309	599	1360
	StudyID_006	critical	282.4	5115.49	500.154	592.428	166.228	133.439	51.3527	1304.76	170.236	421.788	6787.32	2174.04	24.9617	91.6211	59.8833	0.988444	0.62176	0.175075	90.5369	1.80418	11.0652	1.95726	1.61237	242.301	12.6355	4553.91	4.02774	34.2627	3.86131	23.4589	1.0462	526.517	935	1360
	StudyID_007	critical	72.2	3846.57	369.723	1512.48	133.828	108.7	63.2403	723.601	101.302	1011	14370.2	63.6479	21.8276	168.516	392.855	0.0988704	2.42188	0.18258	42.2236	5.4383	11.6598	4.25857	2.21247	416.083	12.0701	503.332	8.02249	14.0672	5.15947	14.6528	1.33029	191.295	599	25200	0.461401	0.299623	0.0928967	0.0382233	0.00860525	0.0317794	0.0142887	0.169023	0.0569948	0.0401045	0.0588359	0.013088	0.00252154
	StudyID_008	critical	373.9	1256.88	235.051	1337.84	124.785	107.659	37.2225	425.69	153.786	454.747	6820.71	1002.45	16.3001	95.5872	35.7843			0.165405	57.346	5.70451	10.9288	1.99754	0.657927	89.4215	9.6131	214.725	3.40612	32.0395	1.80511	16.8644	0.671399	230.695	599	1360	0.419098	0.288142	0.0468353	0.0160915	0.00379392	0.0189696	0.00798032	0.238167	0.130433	0.050106	0.0478165	0.00981187	0.00163531
	StudyID_009	critical	76.7	849.578	212.415	1997.63	55.2321	97.6753	40.0428	552.206	70.0339	559.947	6678.07	1501.14	30.2297	129.84	57.928	0.166851	1.0171	0.121007	13.7633	14.6526	11.9777	2.63856	1.28963	85.6945	14.8805	545.707	2.89963	26.7743	1.68178	24.1025	0.557752	218.315	599	1360	0.448186	0.23165	0.0137979	0.00936193	0.00103162	0.00198586	0.00141847	0.21566	0.112421	0.0520967	0.0421416	0.00900087	0.00203745
	StudyID_010	critical	273.7	1075.88	51.912	677.074	95.1928	64.3077	29.2881	596.317	112.291	197.084	3056.24	1400.35	35.136	204.424	136.465	0.0414786		0.288526	8.49507	4.76969	19.5775	1.71828	0.922115	173.012	9.3797	183.093	6.88273	27.5588	2.67605	42.3858	0.512972	136.378	599	1360	0.467977	0.201795	0.049193	0.0136001	0.00624868	0.0175208	0.0118235	0.145986	0.0244433	0.0638345	0.0365731	0.0211352	0.00355317
	StudyID_011	critical	245.7	4030.64	158.842	121.279	195.127	67.8677	28.2985	497.529	41.6531	255.271	2135.52	1471.71	10.5799	61.2146	22.8518	0.758018		0.122097	40.207	3.46309	14.2227	1.12715	0.735077	63.6064	15.2624	5435.89	2.81905	31.8832	3.87434	23.8235	0.820946	281.538	1003	1360	0.383236	0.241523	0.104228	0.00655653	0.0031001	0.0352057	0.0593651	0.126926	0.0361678	0.039161	0.0380208	0.0135763	0.00965663
	StudyID_012	critical	74.1	5043.82	123.367	132.939	201.815	46.0283	33.0339	1507.95	56.9144	202.772	356.83	971.455	8.01689	73.3843	3.24735	0.323284	0.71375	0.13298	8.34946	0.91592	11.2668	1.73852	0.558598	112.172	9.52497	304.445	4.61483	39.6739	3.54198	8.03605	0.707836	210.602	599	1360	1.85998	1.26286	0.727392	0.105925	0.0146078	0.123979	0.48288	0.472318	0.0970106	0.149898	0.117986	0.107423	0.0501908
	StudyID_013	critical	115.5	501.568	602.65	328.786	37.8224	135.784	28.2985	283.77	113.136	487.404	4802.33		28.2885	126.663	26.6343		0.296277	0.139491	24.6593	10.148	11.7879	1.79581	1.10328	267.546	9.32778	345.409	10.7741	21.517	2.35737	16.8329	1.70046	267.944	599	1360	1.54637	0.946214	0.153319	0.055022	0.0179413	0.040704	0.0396521	0.785356	0.385154	0.214331	0.153261	0.0326099	0.00637004
	StudyID_014	critical	130.6	527.637	95.5005	222.967	185.821	56.1226	19.6471	590.46	84.4328	229.385	375.945	1782.03	10.5103	73.8899	4.01115	0.161961		0.269606	31.5373	1.12441	15.6911	1.20582	0.894635	66.8976	8.38445	202.439	5.81208	20.0773	2.37687	13.5176	1.51363	118.988	599	10000	0.562628	0.40484	0.0361123	0.00095556	0.00362318	0.0240483	0.00748525	0.359969	0.0654561	0.143733	0.128802	0.021978	0.0034241
	StudyID_015	critical	259.1	6595.55	670.963	122.723	57.0036	237.513	51.112	492.866	70.7756	1144.76	12992.3	1243.84	25.0977	128.554	318.788	4.10357		0.0116536	21.2156	5.35089	4.6341	3.32021	0.751598	255.249	15.6185	6351.46	8.13762	22.9497	2.20786	32.8425	1.71634	586.749	2911	13200	0.525986	0.425893	0.0649488	0.0417808	0.0026245	0.0113427	0.00920083	0.338953	0.160879	0.0793082	0.0724603	0.0263053	0.0205133
	StudyID_016	critical	71.9	6108.24	142.228	66.4637	40.8698	62.2479	18.0816	490.646	47.1864	149.649	606.737	1133.4	11.0469	87.8703	9.57774	0.695019			6.76102	1.06778	15.8753	1.7263	0.69924	96.0108	6.1181	4430.09	6.45944	21.7598	1.46099	3.98867	0.316397	251.226	1520	1640	1.57435	1.21576	0.19789	0.0358465	0.0127428	0.0926134	0.0566875	0.959996	0.406181	0.315116	0.194992	0.0437066	0.037752
	StudyID_017	critical		7596.32	178.233	133.765	75.3918	123.542	32.7354	467.619	52.8495	386.784	6606.72	2748.78	26.075	122.398	54.1961	1.16159	0.48222	0.0151675	24.9596	3.47457	19.983	2.68143	0.38368	160.388	6.38109	4466.23	3.94271	23.8239	0.990189	16.4154	0.306333	201.918	2344	1360	0.918032	0.461893	0.0839643	0.0190767	0.0284359	0.0237115	0.0127402	0.341835	0.0594915	0.108034	0.114975	0.0593348	0.00488112
	StudyID_018	critical	125	6936.98	115.12	184.068	141.685	124.852	33.9593	509.694	135.215	750.17	5707.57	1376.1	17.276	118.015	157.04	2.27347	0.0874124	0.0370887	22.5833	5.79777	25.5657	3.38164	0.575027	148.348	6.39623	3057.73	2.90837	19.8665	1.51533	28.2517	0.349917	298.031	2814	5890	0.546783	0.329904	0.0620362	0.0016436	0.00607749	0.0394846	0.0148306	0.245316	0.0624567	0.0834412	0.0517542	0.0476643	0.0187294
	StudyID_019	critical	140.5	6906.77	128.886	242.571	145.081	71.0522	17.5072	622.738	110.607	255.783	2413.56	1658.98	18.5863	59.8474	28.3163	1.49038		0.179193	22.5033	4.29451	34.469	2.46579	0.488964	164.278	4.68445	3552.13	4.64657	23.0556	1.98915	14.6754	0.463608	441.745	2079	1360	0.581943	0.335958	0.058474	0.0213829	0.00863539	0.0211636	0.00729211	0.270685	0.0763753	0.108203	0.072784	0.0133232	0.00331709
	StudyID_020	mildmoderate	21.4	2456.18	20.8054	79.5546	114.005	48.0093	19.3218	630.493	64.5525	67.7501	537.9	575.993	13.2583	47.3006		0.00128161							0.450709	55.7688	3.05396	3138.51	2.90798	19.6354	0.4771	7.45691	0.293401	64.7702	2145	8450
	StudyID_021	critical	165	7838.56	237.414	1343.82	51.8412	71.6202	22.3825	376.654	47.9027	156.39	10632.4	583.057	21.4136	72.9988	4.98223	0.245229			0.385011	0.565183	8.62755	0.908341	0.437963	56.3416	6.27402	4008.22	1.96977	36.2251	0.981526	14.7914	0.404139	375.135	599	6240
	StudyID_022	mildmoderate	47.3	3643.59	251.782	1131.37	90.764	51.1029	28.6164	898.174	94.1808	280.928	5095.96	636.527	17.0817	219.103	263.74	1.30693	0.195715	0.057629	13.8956	4.56119	6.77823	1.08739	0.64576	398.745	9.88938	655.383	9.70756	14.8546	0.991615	11.3318	0.533511	66.1393	599	2350
	StudyID_023	critical	33.8	1568.54	97.5389	1247.3	216.23	55.0475	23.1473	874.107	106.44	120.577	3399.44	892.7	47.0838	97.001	88.0526	0.103489	1.98399	0.0393244	9.45405	2.57186	2.0662	1.89599	0.713464	110.946	6.63478	768.636	6.61527	16.8188	0.875393	15.7181	0.119917	75.3932	599	4740
	StudyID_024	mildmoderate	68.4	786.03	212.328	1557.39	201.822	68.8616	24.9744	685.635	51.4163	63.6949	1948.75	531.471	14.7754	80.9049	32.489	0.159474	0.250651	0.0733919	6.04007	2.45742	6.77823	1.41671	0.548316	223.509	9.32488	147.641	4.8423	231.451	1.76076	10.1864	0.417937	551.586	599	10900	1.17462	0.857044	0.287606	0.0655527	0.00525736	0.0599433	0.156852	0.496774	0.258338	0.0837658	0.0776869	0.0769828	0.0588872
	StudyID_025	mildmoderate	118	1150.17	328.766	2182.1	124.333	75.1972	32.4866	1163.66	111.66	260.913	4070.64	865.727	29.757	243.949	52.2196		3.21945	0.0287759	8.42793	0.85301	5.45106	1.19091	0.658459	194.775	4.81199	179.039	5.31727	25.7865	1.01178	6.0535	0.431725	92.8674	599	2350	0.993735	0.718574	0.152172	0.0154299	0.000648923	0.109271	0.0268221	0.490766	0.2896	0.0497147	0.125801	0.0256505	0.0571052
	StudyID_026	mildmoderate	41.9	1394.64	61.9324	1497.1	296.982	384.547	34.2248	876.378	184.915	326.661	231.452	927.346	192.106	245.048	7.38913	0.935767		0.0888067	2.97747	1.75045	4.90065	2.46879	0.594939	150.33	3.23032	137.527	36.7084	19.8592	1.06718	8.08342	0.478543	189.484	599	2350	0.665573	0.430326	0.0910547	0.0209439	0.006485	0.015253	0.0483728	0.327757	0.0336823	0.119377	0.0182308	0.156467	0.0108855
	StudyID_027	mildmoderate	26.9	766.579	154.939	282.475	83.5743	35.1289	20.3218	956.71	124.377	174.086	2797.83	603.71	21.684	167.108	93.5884	0.0618546		0.0635871	2.43874	1.05129	6.33303	0.996055	0.628824	197.137	2.69217	166.876	4.92521	16.2415	0.195136	5.07388	0.370988	99.5492	708	2350	1.91018	1.49123	0.287944	0.0552957	0.0286283	0.140004	0.0640157	1.17507	0.490533	0.431708	0.213016	0.0398166	0.013426
	StudyID_028	mildmoderate	67.7	4936.87	153.348	1322.39	153.453	81.3157	20.6923	595.976	77.5264	101.399	3672.71	679.605	11.1945	47.8039	107.795	0.83544		0.0266211	2.66677	1.27954	8.12742	1.00042	0.569513	159.144	3.51949	3499.47	5.12122	28.0516	0.94619	6.46353	0.528019	172.879	1140	11300	0.823369	0.610865	0.147374	0.0535828	0.0476846	0.0328766	0.0132296	0.44291	0.176304	0.153604	0.0903847	0.0226169	0.0111735
	StudyID_029	mildmoderate	58.3	1943	175.379	69.0429	69.6419	37.8337	50.9344	595.295	78.4082	221.854	5285.76	788.898	17.8722	109.045	78.8693	0.16753		0.0177958	5.76016	2.40725	6.69132	1.45892	0.522871	116.842	4.49531	240.372	2.9155	20.3944	0.656749	7.23111	0.276726	99.9126	694	21100	0.891058	0.643377	0.128424	0.0316504	0.0041324	0.0382435	0.0543974	0.448647	0.257373	0.0717535	0.104343	0.0151772	0.0448177
	StudyID_030	mildmoderate	18.8	5710.55	2051.89	1852.3	117.894	77.7886	41.1351	1397.19	40.0402	159.226	2717.91	892.7	6.3677	154.878	176.923	1.04572		0.522357	9.13316	0.716549	20.6515	5.47226	0.514386	343.168	6.46868	2708.06	13.86	32.8348	1.45768	4.18266	0.486796	152.556	786	21100	0.642627	0.575369	0.293362	0.0153809	0.012336	0.065152	0.200493	0.262386	0.0651235	0.0656784	0.0534989	0.0780856	0.0101876
	StudyID_031	mildmoderate	1.3	6367.13	81.33	642.131	80.8194	99.0295	21.6398	497.369	58.7763	88.3814	317.489	918.818	6.87016	87.1819	14.2859	0.798138		0.11329	1.68026	0.891359	19.2749	1.87953	1.24487	119.034	2.63658	4904.77	5.38515	18.6102	1.09233	4.21642	0.836838	254.579	1593	6610	2.22325	1.68402	0.530735	0.205884	0.0564356	0.201358	0.0670577	1.06258	0.301944	0.29631	0.236457	0.227867	0.0580058
	StudyID_032	mildmoderate	100.5	2031.56	322.649	1797.46	138.742	62.2821	35.0673	1456.35	125.322	289.257	2940.97	865.727	22.4048	187.012	39.5339	0.175568		0.222418	22.4845	6.13235	11.9552	6.4126	0.628824	487.71	5.03802	235.358	10.5176	28.3455	1.23286	7.37433	0.293401	106.468	599	8270	0.622707	0.47088	0.037721	0.0104486	0.0092749	0.0148905	0.00310698	0.426254	0.108399	0.142461	0.139331	0.036064	0.00430374
	StudyID_033	mildmoderate	193.1	7798.76	119.226	140.263	264.819	115.041	54.5394	1710.33	99.9807	247.565	1251.3	1278.8	24.9707	238.172	8.5181	0.45416		0.176805	27.4259	1.22463	15.8957	6.25804	0.565274	69.4772	9.49822	2554.96	2.15723	29.9628	1.19276	12.2675	0.486796	504.542	599	5310	0.980362	0.709585	0.0972126	0.0145326	0.0121476	0.0335172	0.0370152	0.606521	0.357527	0.114162	0.109042	0.0257898	0.005565
	StudyID_034	mildmoderate	197.8	7229.34		142.559	34.5749	113.326	30.4683	248.002	40.438	408.481	8967.5	1142.1	14.8207	38.5647	90.6834	2.09422	0.903096	0.105822	20.8279	16.2834	17.5847	2.99789	0.352899	50.1909	3.67999	3278.96	2.50991	16.771	0.717967	41.2277	0.17902	490.356	599	3160	0.267509	0.0914293	0.0156653	0.00140533	0.000826667	0.009672	0.00376133	0.0730773	0.014012	0.030008	0.0186827	0.0103747	0.002108
	StudyID_035	mildmoderate	29.7	4401.31	289.062	102.903	58.7493	50.3173	17.762	751.906	30.5884	65.2155	226.968	851.893	11.3081	33.8849	7.30503	1.26312		0.0635871	4.60095	0.272222	15.2819	1.24236	0.649993	45.4166	5.05235	5566.37	2.78777	19.6964	0.895639	4.81671	0.56918	132.883	599	4550	2.889	2.56356	0.611969	0.296409	0.0290325	0.127849	0.158678	1.82607	0.838023	0.409027	0.455006	0.124011	0.0822792
	StudyID_036	mildmoderate	161.2	3083.31	31.9371	128.62	125.485	72.4415	21.1478	695.941	68.2804	190.248	1552.62	964.718	14.0285	53.7054	13.7843	1.08255		0.18743	35.3971	1.8309	15.2402	1.69334	0.789558	88.4818	7.05436	2485.25	4.53334	25.4076	1.84987	10.6484	1.06761	177.852	599	6980	0.237607	0.142102	0.00947156	0.000140946	0.00121213	0.00614524	0.00197324	0.126739	0.0216493	0.0484854	0.0454409	0.0111629	0.00174773
	StudyID_037	mildmoderate	65.3	920.538	104.52	31.8321	247.697	63.0727	14.671	945.091	87.3785	96.5161	132.042	714.302	12.3517	57.4208	3.53798	0.882884		0.0830617	15.5386	0.578329	10.1137	1.26801	0.501657	39.409	3.89463	2695.07	2.78026	27.8445	1.20279	6.21985	0.420695	145.361	599	2350
	StudyID_038	mildmoderate	22.8	2255.55	40.796	44.2772	335.398	64.0802	28.2981	1038.67	85.8905	195.297	4219	842.533	24.2733	197.263	218.276	0.351907	0.0734742	0.234525	10.2067	6.16384	11.693	1.8094	0.476189	183.085	4.37264	1208.1	4.79708	13.7686	0.195136	10.1973	0.370988	142.241	934	3370	0.535239	0.323884	0.0758758	0.0122839	0.00691216	0.0458968	0.010783	0.209024	0.0784432	0.0575092	0.061617	0.0114544	0.0295841
	StudyID_039	mildmoderate	86.8	3448.26	182.862	112.698	105.81	95.4021	27.4705	483.229	88.9401	171.967	651.363	755.633	12.7101	81.0847	20.5215	0.533676	0.0531735	0.0902746	5.84143	0.806445	9.05884	2.27876	0.949586	152.093	5.78498	3261.03	3.67088	21.3499	1.70774	23.552	0.889452	388.98	1356	18300
	StudyID_040	mildmoderate	18	3697.99	79.4588	210.211	182.795	94.8255	31.5814	1144.52	132.209	500.088	4449.02	1441.61	41.1873	296.963	505.471	0.476197	0.567741	0.0386135	7.93622	2.07406	7.63413	2.4922	1.78715	359.389	9.27064	3411.89	4.13134	26.9682	4.92449	12.1625	0.671399	227.655	1871	9940
	StudyID_041	mildmoderate	170.4	5468.96	274.721	151.621	68.4137	81.1333	25.4667	220.153	39.6607	363.237	2577.53	2673.86	10.7424	53.2909	641.796	1.19328	1.14936	0.0891692	35.6967	2.67786	14.8983	1.74526	1.18553	55.2517	22.8153	1658.29	3.6939	18.6632	3.61366	10.7605	0.525193	230.564	1470	11900	0.48728	0.202491	0.0401606	0.00400815	0.00472012	0.0235479	0.00788445	0.159561	0.0392113	0.0437732	0.0540836	0.0224931	0.00247872
	StudyID_042	mildmoderate	90.1	4136.58	162.38	110.521	124.158	62.1667	21.6895	756.769	84.4328	400.941	5212.16	1621.82	20.6663	157.608	110.112	0.616241	0.539112	0.0825238	15.262	3.268	9.99877	1.2809	0.718552	170.148	9.71671	2325.26	5.85813	20.003	1.84407	19.869	0.853199	153.076	599	8450	0.631953	0.442426	0.108835	0.013829	0.00528961	0.0330168	0.0566991	0.319658	0.149319	0.0583931	0.0788601	0.033086	0.0115472
	StudyID_043	mildmoderate	77	5153.58	119.459	93.5013	132.036	41.9217	12.856	510.661	65.1341	54.2764	283.268	955.536	34.7316	54.9556	2.67035	0.59751		0.0511538	5.04886	1.1086	9.05884	0.889907	0.392628	78.4847	4.25088	6941.38	2.50826	17.3631	1.49362	22.5425	0.439509	267.082	599	5120	1.91477	1.48971	0.558917	0.0540092	0.00778979	0.123035	0.374083	0.902317	0.346299	0.178473	0.209892	0.167654	0.00952085
	StudyID_044	mildmoderate	66	5789.15	78.6635	131.075	134.349	77.584	26.9087	652.324	65.7248	314.858	5937.35	2274.1	18.4754	99.8924	49.1772	1.64498	0.796071	0.0316993	6.37866	1.03623	8.72382	1.76549	1.56319	241.384	8.36352	5039.25	8.22972	16.1027	2.81269	10.1491	2.40043	317.154	837	20100	0.889284	0.569707	0.140767	0.0845015	0.000547378	0.0304707	0.0252478	0.419246	0.251497	0.00602116	0.136525	0.0252022	0.00504044
	StudyID_045	mildmoderate	11.6	2790.43	91.1623	127.373	109.613	25.1412	20.2289	615.329	89.3486	203.885	3352.68	1207.34	20.3472	120.343	50.9001	0.0988704	0.453082	0.0858494	8.19401	1.6598	10.1472	1.62372	0.657927	327.559	7.33347	2143.73	17.9818	20.147	1.19543	15.6498	4.1701	119.989	1228	9570	0.388796	0.301811	0.140136	0.00879497	0.0122277	0.0166476	0.102466	0.13861	0.0255548	0.0654238	0.030401	0.017231	0.0169617
	StudyID_046	mildmoderate	60.4	2607	130.402	138.359	74.8626	25.2971	27.1438	640.865	58.0067	376.087	3791.77	1520.4	10.278	126.828	140.981	0.803527		0.0104406	11.5498	5.70238	10.1472	2.50219	0.922115	201.289	7.96521	3142.67	23.4743	28.9328	2.18836	12.1146	0.957844	201.075	599	2350	1.07417	0.901135	0.140516	0.014212	0.00417626	0.0331084	0.0890195	0.648813	0.326892	0.192743	0.0810163	0.048162	0.0262326
	StudyID_047	mildmoderate	272.4	3150.49	165.52	170.011	137.856	91.9729	29.5097	910.006	82.8626	385.522	5951.08	1520.4	50.8439	190.998	366.71	0.510145	0.315534	0.0891692	6.10914	6.78014	9.84815	2.1584	0.569643	287.86	10.4759	1685.87	9.49615	43.6444	1.77265	35.4063	2.00561	463.526	599	2350	0.814478	0.408956	0.0845026	0.0519782	0.00389077	0.0171133	0.0115203	0.300532	0.149126	0.0770555	0.0630122	0.0113379	0.00677845
	StudyID_048	mildmoderate	130.1	2208.29	198.477	102.643	88.2325	95.2101	28.8861	829.984	96.9299	266.92	1195.76	1061.43	20.2332	97.7626	114.138	0.456357	0.318742	0.0340109	12.6566	4.52324	10.86	1.5899	0.84515	136.756	7.22782	3062.96	6.98635	36.093	1.552	18.2871	0.985974	356.715	1902	2200	1.41124	0.985518	0.196554	0.0420914	0.0277299	0.021695	0.105037	0.732894	0.37569	0.212596	0.0790645	0.0655433	0.0496541
	StudyID_049	mildmoderate		5770.12	172.569	134.547	90.1834	49.9183	11.5425	397.66	50.529	71.97	166.84	1194.89	10.3942	31.0891	4.75091	0.469587		0.0680406	1.25207	0.425055	11.2	1.18532	0.536501	40.1645	3.93761	6171.56	2.77301	51.1336	1.04647	6.17788	0.49259	312.448	2235	1360	1.76614	1.37394	0.481524	0.315083	0.0264187	0.103207	0.0368151	0.781408	0.362953	0.197828	0.181871	0.0387562	0.0966931
	StudyID_050	mildmoderate	186.7	2020.55	35.3869	75.8388	196.804	55.2235	20.1712	548.15	158.044	254.8	5888.54	1520.4	36.4381	331.452	154.032	0.119688	0.618584	0.265393	11.4919	2.51155	17.0818	1.77223	1.22389	161.735	7.67085	196.288	4.03925	28.7485	2.21436	23.8855	0.824979	154.161	599	1360	1.60734	1.21243	0.352048	0.0349505	0.0350447	0.167404	0.114649	0.827506	0.0292039	0.448704	0.164861	0.184738	0.0125294
	StudyID_051	mildmoderate	149.8	6240.28	133.227	202.544	177.952	78.9439	26.2906	592.877	118.004	389.762	10979	464.144	29.2144	185.385	309.733	3.19978	2.15719	0.134067	37.8686	5.14175	13.4024	2.33886	0.894635	123.309	8.76575	5331.65	2.1169	28.1815	1.42228	19.5719	0.316446	369.448	2080	1360	0.852735	0.572961	0.118402	0.0429394	0.00326423	0.036589	0.0356098	0.445923	0.263512	0.0757301	0.0809232	0.0257577	0.00415447
	StudyID_052	mildmoderate		4815.79	180.15	88.1022	60.1802	27.612	15.0244	678.465	29.46	48.7733	167.883	1143.59	7.66575	52.4805	3.97309	1.10067	0.102334	0.070277	2.17385	0.532354	10.86	0.789553	0.900132	58.3475	5.86545	7688.18	2.53128	14.3202	3.20979	8.55626	0.488511	95.8533	1814	3040	2.26457	1.90328	0.517409	0.297188	0.0225754	0.0792051	0.11844	1.32129	0.40153	0.381574	0.345665	0.192523	0.052097
	StudyID_053	mildmoderate	14.2	6030.09	19.7177	143.321	332.227	48.1595	23.0317	867.252	233.541	171.341	4085.45	1357.69	23.169	70.7497	18.1638	1.54793		0.136237	1.81331	0.758376	12.3488	1.57975	2.27783	240.867	3.90453	7616.04	6.2956	26.9451	4.29815	9.85081	0.861258	340.919	2147	2480
	StudyID_054	mildmoderate	58.1	4668.47	749.979	294.181	165.414	61.4706	32.9521	455.307	83.4376	403.216	9588.47	2088.78	15.7264	87.9393	1820.74	0.630276	1.3128	0.10569	20.4729	1.98131	9.92374	2.43557	1.14167	185.729	23.074	1144.04	8.67872	32.205	5.7537	21.6556	2.04516	273.493	599	2480
	StudyID_055	mildmoderate	105.7	6543.41	210.613	92.6206	151.806	75.3022	46.2812	782.355	108.232	700.17	16452.7	3006.99	21.0764	168.715	1251.84	2.02421	2.16654	0.24217	114.708	48.987	16.4931	3.03961	1.07585	322.913	27.2261	4147.58	10.6244	22.3194	2.15587	18.138	1.17442	316.375	2041	1360	0.219912	0.122586	0.015733	0.00506952	0.00104887	0.00358362	0.00603098	0.0992052	0.0341318	0.0277949	0.0283631	0.00891536	0.00673022
	StudyID_056	mildmoderate	101.3	3153.07	546.172		92.1986	62.6044	19.5293	659.239	82.3709	143.547	1774.07	1665.65	25.2791	98.6217	50.7784	0.923865	0.0200153	0.0713941	10.3677	1.90832	14.7451	1.66089	0.746091	240.55	6.7723	4126.35	11.0619	25.7952	2.20136	18.0281	1.51363	590.148	1285	1360	1.11224	0.769299	0.276863	0.0258829	0.00480885	0.0478057	0.198365	0.462569	0.16996	0.137264	0.0829291	0.0724157	0.0214277
	StudyID_057	mildmoderate	135.3	1212.7			94.6307	51.4599	16.6646	335.622	111.076	415.837	3106.37	1441.61	10.4406	149.455	102.858	0.401408	0.852987	0.172929	25.8365	3.0355	12.4701	1.59328	0.878143	53.1096	17.0725	1150.7	6.21501	23.1675	1.81809	7.87318	0.659244	170.388	830	2760	0.527081	0.329161	0.0516542	0.00905695	0.00120618	0.010242	0.0311491	0.258969	0.144403	0.0575793	0.0446922	0.0122946	0.00237004
	StudyID_058	mildmoderate		4563.64			123.978	40.9367	19.9395	955.804	119.889	130.765	392.183	641.67	11.1831	72.1803	4.88323	0.319459		0.0713941	1.12653	0.680298	4.13604	0.989861	0.724061	192.112	3.00354	3995.14	11.0044	31.8878	1.57146	8.05233	0.889452	236.893	1502	29890
	StudyID_059	mildmoderate	108.3	3772.25			54.2294	47.6539	34.9955	587.12	66.909	258.31	2618.65	1130.36	19.2978	169.275	41.7378	0.71335		0.0780805	18.1115	1.6687	11.1328	1.60005	0.38154	140.417	5.83863	1892.58	6.08838	29.9922	2.53945	14.0341	0.691647	189.164	920	1360	0.639277	0.360714	0.188394	0.0161352	0.00729876	0.0198461	0.145114	0.165288	0.0201946	0.0750173	0.0443871	0.0256892	0.00498202
	StudyID_060	mildmoderate	3.1	5583.28			249.016	96.4426	18.507	539.273	82.5314	104.783	527.598	1410.79	16.0707	85.1793	3.80166	1.45159		0.0340109	0.776466	0.116832	6.48207	0.869179	0.751598	78.209	5.31135	5282.15	2.19747	38.4659	1.2343	18.3891	0.941762	552.083	1016	1360	1.55836	1.11813	0.229266	0.078302	0.0410467	0.0505407	0.0593767	0.745921	0.11139	0.373775	0.197087	0.0636693	0.133323
	StudyID_061	critical	159.5	6355.15			46.5561	115.706	50.233	736.011	53.3208	977.325	16602.9	2027.4	11.6232	116.021	2974.4	1.80692	7.68243	0.170781	117.145	14.8655	13.0603	7.31718	0.944092	164.35	37.5628	5499.16	9.72641	27.2451	2.78666	21.3129	1.04218	310.49	1186	1360	0.482205	0.352566	0.0518717	0.00466443	0.00139397	0.00383341	0.0419799	0.268017	0.126422	0.0796974	0.021124	0.0407735	0.0313911
[truncated: 19 more columns]

## Sheet: Suppl. fig. 1
	IL-1b				IL-1RA				IL-1a				TNF-b				CCL3
	Healthy	COVID critical	MAS		Healthy	COVID critical	MAS		Healthy	COVID critical	MAS		Healthy	COVID critical	MAS		Healthy	COVID critical	MAS
	0.168316	2.51732	0.400294		124.061	5668.81	2826.11		10.1528	23.1767	24.1216		0.248891	1.06224	0.478543		13.7951	40.1142	57.9596
	0.168316	0.168316	1.68566		89.1704	3834.4	8558.49		16.4227	17.2978	23.7113		0.23774	1.19843	0.387571		9.06818	74.2073	130.216
	0.168316	0.251276	0.57809		107.989	1587.79	1437.06		11.2731	19.3333	23.5532		0.315605	0.92165	0.329467		12.9386	37.1849	24.3779
	0.280669	0.2715	2.49722		2341.96	2326.47	350.397		16.9382	21.9994	28.9762		0.785095	1.39013	0.187429		13.6014	37.4849	47.8054
	0.900528	0.366226	0.862433		6260	4301.56	371.835		9.01321	25.3007	28.1618		0.273945	1.21043	0.404139		17.1271	45.7626	78.8142
	0.225436	0.988444	0.243253		5685.48	5115.49	552.832		33.1765	34.2627	25.2231		0.321151	1.04619	0.451014		17.814	51.3527	22.2529
	0.402224	0.09887	0.354819		1649.62	3846.57	1355.24		20.435	14.0672	25.5283		0.55821	1.33029	0.412419		15.6799	63.2403	38.0889
	0.414755	0.168316	0.732658		1555.33	1256.88	4051.4		21.1352	32.0395	34.0085		0.497795	0.671399	0.577405		17.866	37.2225	53.725
	0.687596	0.166851	0.644279		2086.35	849.578	8795.53		22.3776	26.7743	29.7562		0.744198	0.557752	0.596588		27.7971	40.0428	63.2728
	0.580933	0.041479	2.07639		2324.59	1075.88	1112.6		21.9188	27.5588	25.5149		1.05136	0.512972	0.170603		17.762	29.2881	282.131
		0.758018				4030.64				31.8832				0.820946				28.2985
		0.323284				5043.82				39.6739				0.707836				33.0339
		0.168316				501.568				21.517				1.70046				28.2985
		0.161961				527.637				20.0773				1.51363				19.6471
		4.10357				6595.55				22.9497				1.71634				51.112
		0.695019				6108.24				21.7598				0.316397				18.0816
		1.16159				7596.32				23.8239				0.306333				32.7354
		2.27347				6936.98				19.8665				0.349917				33.9593
		1.49039				6906.77				23.0556				0.463608				17.5072
		0.245229				7838.56				36.2251				0.404139				22.3825
		0.103489				1568.54				16.8188				0.119917				23.1473
		1.80692				6355.15				27.2451				1.04218				50.233
	CCL4				CCL11				CCL13				CCL17				CCL22
	Healthy	COVID critical	MAS		Healthy	COVID critical	MAS		Healthy	COVID critical	MAS		Healthy	COVID critical	MAS		Healthy	COVID critical	MAS
	39.0332	132.262	94.1424		69.6579	59.0751	107.309		17.0985	73.4673	30.0354		23.9927	68.9074	36.7948		747.116	584.997	962.94
	39.064	107.383	312.623		57.0074	122.005	188.47		13.2611	141.698	32.5426		12.5818	119.969	28.3449		511.925	1906.12	106.095
	28.1151	89.6061	158.785		82.4598	95.5167	88.3885		27.4961	61.8244	40.0127		20.5859	54.564	108.764		449.692	230.701	869.38
	72.6651	138.663	100.38		78.7741	232.612	116.91		107.625	73.295	19.2902		231.301	81.5294	36.4361		754.841	716.825	670.672
	34.1355	98.2617	115.458		91.3326	202.528	114.474		78.898	116.371	68.9319		131.108	120.456	48.9861		1026.58	445.86	327.629
	42.115	133.439	84.1513		67.3602	91.621	61.2625		90.2648	170.236	20.8619		203.4	166.228	25.6801		1042.14	1304.76	806.193
	43.4239	108.7	151.671		86.5977	168.516	66.393		118.321	101.302	34.2635		579.306	133.828	97.084		1053	723.601	393.103
	79.4482	107.659	207.867		117.273	95.5872	187.185		83.6208	153.786	29.951		697.324	124.785	27.7935		1011.68	425.69	918.886
	114.399	97.6753	81.1276		89.032	129.84	194.056		150.571	70.0339	59.9147		255.625	55.2321	37.5169		1587.42	552.206	105.544
	50.8758	64.3077	504.821		106.595	204.424	139.37		147.979	112.291	1422.16		529.599	95.1928	221.628		828.687	596.317	552.658
		67.8677				61.2146				41.6531				195.127				497.529
		46.0283				73.3843				56.9145				201.815				1507.95
		135.784				126.663				113.135				37.8224				283.77
		56.1226				73.8899				84.4328				185.821				590.461
		237.513				128.554				70.7756				57.0036				492.866
		62.2479				87.8703				47.1864				40.8698				490.646
		123.542				122.398				52.8495				75.3918				467.619
		124.852				118.015				135.215				141.685				509.694
		71.0522				59.8474				110.607				145.081				622.738
		71.6202				72.9988				47.9027				51.8412				376.654
		55.0475				97.001				106.44				216.23				874.107
		115.707				116.021				53.3208				46.5561				736.011
	CCL26				CXCL1				CCL2				CXCL10				GM-CSF
	Healthy	COVID critical	MAS		Healthy	COVID critical	MAS		Healthy	COVID critical	MAS		Healthy	COVID critical	MAS		Healthy	COVID critical	MAS
	5.08659	14.8303	10.286		837	1870	599		84.0616	186.454	360.683		257.747	4637.99	17683.6		0.518629	0.735077	1.01745
	4.85745	20.8941	20.8051		799	599			62.775	994.684	529.085		158.058	2151.83	23085.9		0.318822	0.960572	0.544076
	9.71778	17.217	20.76		612	599	599		62.1016	145.023	502.84		123.763	1943.79	547.975		0.361414	0.679979	0.759974
	14.8886	25.936	17.7593		1989	599			83.5704	1488.99	373.314		154.168	7975.08	11927		1.20278	0.955079	0.798009
	11.7392	22.2143	10.6723		981	599	786		43.9661	1187.83	745.968		221.414	9803.06	7161.82		0.539836	0.713043	0.772655
	14.7302	24.9617	32.5617		1039	935			63.1788	421.788	192.768		280.655	6787.32	1726.69		0.552556	1.61237	0.26337
	12.1022	21.8276	17.7367		599	599	849		64.3191	1011	207.57		219.43	14370.2	6304.04		0.518629	2.21247	2.00881
	14.7754	16.3001	24.6783		599	599	786		102.346	454.747	567.839		259.043	6820.71	7085.67		0.772655	0.657927	0.734608
	17.3528	30.2297	21.8642		599	599	760		95.5814	559.947	971.144		220.57	6678.07	5571.66		1.32899	1.28963	1.2617
	9.94513	35.136	134.237		599	599	668		145.614	197.084	3120.5		233.757	3056.24	8141.8		2.147	0.922115	20.3986
		10.58				1003				255.271				2135.52				0.735077
		8.01689				599				202.772				356.83				0.558598
		28.2885				599				487.404				4802.33				1.10328
		10.5103				599				229.386				375.945				0.894635
		25.0977				2911				1144.76				12992.3				0.751598
		11.0469				1520				149.649				606.737				0.69924
		26.075				2344				386.784				6606.72				0.38368
		17.276				2814				750.17				5707.57				0.575027
		18.5863				2079				255.783				2413.56				0.488964
		21.4136				599				156.39				10632.4				0.437963
		47.0838				599				120.578				3399.45				0.713464
		11.6232				1186				977.325				16602.9				0.944092
	IL-2				IL-4				IL-5				IL-7				IL-10
	Healthy	COVID critical	MAS		Healthy	COVID critical	MAS		Healthy	COVID critical	MAS		Healthy	COVID critical	MAS		Healthy	COVID critical	MAS
	2.36694	0.347	0.516746		0.217209	0.101297	0.0685918		0.61072	2.55896	1.26791		1.37788	29.1257	2.65706		0.496483	2.85252	9.5674
	0.347	1.31908	0.007327		0.18743	0.248513	0.13723		0.409867	7.11311	0.456447		1.68769	14.7083	8.89405		0.515038	2.38654	11.4987
	0.347	1.02656	0.347		0.205002	0.329338	0.778407		0.733246	2.20786	0.900698		1.70516	18.0831	6.35835		0.483201	1.97689	2.06366
	0.347	1.67009	0.342046		0.140873	0.22628	0.049582		1.30793	1.50659	1.23286		5.66466	18.2479	2.37024		0.241721	8.01639	7.11534
	0.668118	1.93885	0.452237		0.010866	0.305299	0.118858		0.61072	3.95257	0.986571		6.93882	26.1988	4.73273		0.148472	4.26772	695.106
	0.347	0.62176	0.144157		0.003384	0.175075	0.246567		0.92598	3.86131	0.728154		9.07987	23.4589	1.76916		0.332571	1.80418	2.54566
	0.221172	2.42188	3.8702		0.197993	0.18258	0.24485		1.07724	5.15947	3.26099		15.2416	14.6528	2.71428		0.745003	5.4383	16.3131
	0.347	0.347	1.60026		0.122555	0.165405	0.11329		0.986571	1.80511	0.91587		17.3736	16.8644	1.63525		0.381404	5.70451	5.01614
	0.347	1.0171	0.347		0.201501	0.121007	0.189195		1.38786	1.68178	1.2078		13.6097	24.1026	68.4833		0.400279	14.6526	410.721
	0.347	0.347	3.57789		0.21547	0.288526	0.863179		1.2078	2.67605	62.671		11.7378	42.3858	6.12006		0.488516	4.76969	39.2629
		0.347				0.122097				3.87434				23.8235				3.4631
		0.71375				0.13298				3.54198				8.03605				0.91592
		0.296277				0.139491				2.35737				16.8329				10.148
		0.347				0.269606				2.37687				13.5176				1.12441
		0.347				0.011654				2.20786				32.8425				5.35089
		0.347				0.0685918				1.46099				3.98867				1.06778
		0.48222				0.015167				0.990189				16.4154				3.47457
		0.087412				0.037089				1.51533				28.2517				5.79777
		0.347				0.179193				1.98915				14.6754				4.29451
		0.347				0.0685918				0.981526				14.7914				0.565183
		1.98399				0.039324				0.875393				15.7181				2.57185
		7.68243				0.170781				2.78666				21.3129				14.8655
	IL-12/IL-23p40				IL-13				IL-15				IL-16				IL-17A
	Healthy	COVID critical	MAS		Healthy	COVID critical	MAS		Healthy	COVID critical	MAS		Healthy	COVID critical	MAS		Healthy	COVID critical	MAS
	86.516	182.838	506.123		39.6022	20.568	7.28005		2.69588	11.3954	7.56033		96.2512	5054.3	1683.48		2.62254	6.41072	9.14001
	93.1802	220.894	15.1484		35.0384	15.5455	9.55696		2.22314	5.55389	54.1861		96.7744	312.592	1217.91		1.9098	11.2922	1.12397
	67.3367	63.3811	202.212		36.2852	18.0357	14.8602		2.58834	11.5131	6.88528		83.2118	262.684	904.354		1.5278	3.67088	5.24186
	58.25	118.596	261.181		17.9846	14.116	12.6633		3.32197	6.78292	6.96985		3888.15	516	400.861		2.56998	7.43534	7.34799
	65.9567	106.985	50.8245		25.9326	17.9934	8.55771		3.28533	11.3134	9.79945		4402.29	847.543	983.055		1.92479	5.9272	1.81987
	64.3143	242.301	384.057		41.7323	11.0652	11.2621		2.43591	12.6355	4.94121		5333.59	4553.91	620.309		2.40483	4.02774	8.04334
	224.654	416.083	313.382		13.1957	11.6598	11.9552		3.07603	12.0701	7.33217		1948.97	503.332	520.628		5.35498	8.02249	8.23236
	78.2536	89.4215	229.416		10.1739	10.9288	12.9561		2.29418	9.6131	5.66671		3724.69	214.725	969.655		4.02873	3.40612	6.55487
	60.9201	85.6945	6.42776		10.1739	11.9777	13.9374		2.62545	14.8805	171.499		4007.21	545.707	166.594		3.60725	2.89963	1.05675
	72.3056	173.012	6.24152		19.5772	19.5775	30.2966		3.42446	9.3797	14.653		4360.73	183.093	93.5597		4.17179	6.88273	26.6842
		63.6065				14.2227				15.2624				5435.9				2.81905
		112.172				11.2668				9.52497				304.445				4.61483
		267.546				11.7879				9.32778				345.409				10.7741
		66.8976				15.6911				8.38445				202.439				5.81208
		255.249				4.6341				15.6185				6351.46				8.13762
		96.0108				15.8753				6.1181				4430.09				6.45944
		160.388				19.983				6.38109				4466.23				3.94271
		148.348				25.5657				6.39623				3057.73				2.90837
		164.278				34.469				4.68445				3552.13				4.64657
		56.3416				8.62755				6.27402				4008.22				1.96977
		110.946				2.0662				6.63478				768.636				6.61527
		164.35				13.0603				37.5628				5499.16				9.72641

## Sheet: Suppl. fig. 2
	IL-1a				IL-1b				IL-1RA				VEGF				TNF-b
	Healthy	COVID mild-moderate	COVID critical		Healthy	COVID mild-moderate	COVID critical		Healthy	COVID mild-moderate	COVID critical		Healthy	COVID mild-moderate	COVID critical		Healthy	COVID mild-moderate	COVID critical
	10.1528	19.6354	23.1767		0.168316	0.001282	2.51732		124.061	2456.18	5668.81		43.6059	64.7702	971.663		0.248891	0.293401	1.06224
	16.4227	14.8546	17.2978		0.168316	1.30693	0.168316		89.1704	3643.59	3834.4		55.8734	66.1393	162.262		0.23774	0.533511	1.19843
	11.2731	231.451	19.3333		0.168316	0.159474	0.251276		107.989	786.03	1587.79		50.7841	551.586	223.3		0.315605	0.417937	0.92165
	16.9382	25.7865	21.9994		0.280669	0.168316	0.2715		2341.96	1150.17	2326.47		99.0783	92.8674	238.31		0.785095	0.431725	1.39013
	9.01321	19.8592	25.3007		0.900528	0.935767	0.366226		6260	1394.64	4301.56		279.486	189.484	311.31		0.273945	0.478543	1.21043
	33.1765	16.2415	34.2627		0.225436	0.061855	0.988444		5685.48	766.579	5115.49		274.662	99.5492	526.517		0.321151	0.370988	1.04619
	20.435	28.0516	14.0672		0.402224	0.83544	0.09887		1649.62	4936.87	3846.57		190.763	172.879	191.295		0.55821	0.528019	1.33029
	21.1352	20.3943	32.0395		0.414755	0.16753	0.168316		1555.33	1943	1256.88		137.384	99.9126	230.695		0.497795	0.276726	0.671399
	22.3776	32.8348	26.7743		0.687596	1.04572	0.166851		2086.35	5710.55	849.578		222.904	152.556	218.315		0.744198	0.486796	0.557752
	21.9188	18.6102	27.5588		0.580933	0.798138	0.041479		2324.59	6367.13	1075.88		267.909	254.578	136.378		1.05136	0.836838	0.512972
		28.3455	31.8832			0.175568	0.758018			2031.56	4030.64			106.468	281.538			0.293401	0.820946
		29.9628	39.6739			0.45416	0.323284			7798.76	5043.82			504.541	210.602			0.486796	0.707836
		16.771	21.517			2.09422	0.168316			7229.34	501.568			490.356	267.944			0.17902	1.70046
		19.6964	20.0773			1.26312	0.161961			4401.31	527.637			132.883	118.988			0.56918	1.51363
		25.4076	22.9497			1.08255	4.10357			3083.31	6595.55			177.852	586.749			1.06761	1.71634
		27.8445	21.7598			0.882884	0.695019			920.538	6108.24			145.361	251.226			0.420695	0.316397
		13.7686	23.8239			0.351907	1.16159			2255.55	7596.32			142.241	201.918			0.370988	0.306333
		21.3499	19.8665			0.533676	2.27347			3448.26	6936.98			388.98	298.031			0.889452	0.349917
		26.9682	23.0556			0.476197	1.49039			3697.99	6906.77			227.655	441.745			0.671399	0.463608
		18.6632	36.2251			1.19328	0.245229			5468.96	7838.56			230.564	375.135			0.525193	0.404139
		20.0029	16.8188			0.616241	0.103489			4136.59	1568.54			153.076	75.3932			0.853199	0.119917
		17.3631	27.2451			0.59751	1.80692			5153.58	6355.15			267.082	310.49			0.439509	1.04218
		16.1027				1.64498				5789.15				317.154				2.40043
		20.147				0.09887				2790.43				119.989				4.1701
		28.9328				0.803527				2607.01				201.075				0.957844
		43.6444				0.510145				3150.49				463.526				2.00561
		36.093				0.456357				2208.29				356.715				0.985974
		51.1336				0.469587				5770.12				312.448				0.49259
		28.7485				0.119688				2020.55				154.161				0.824979
		28.1815				3.19978				6240.28				369.448				0.316446
		14.3202				1.10067				4815.79				95.8533				0.488511
		26.9451				1.54793				6030.09				340.919				0.861258
		32.205				0.630276				4668.47				273.493				2.04516
		22.3194				2.02421				6543.41				316.375				1.17442
		25.7952				0.923865				3153.07				590.148				1.51363
		23.1675				0.401408				1212.7				170.388				0.659244
		31.8878				0.319459				4563.64				236.893				0.889452
		29.9922				0.71335				3772.25				189.164				0.691647
		38.4659				1.45159				5583.28				552.083				0.941762
	CCL4				CCL11				CCL13				CCL17				CCL22
	Healthy	COVID mild-moderate	COVID critical		Healthy	COVID mild-moderate	COVID critical		Healthy	COVID mild-moderate	COVID critical		Healthy	COVID mild-moderate	COVID critical		Healthy	COVID mild-moderate	COVID critical
	39.0332	48.0093	132.262		69.6579	47.3006	59.0751		17.0985	64.5525	73.4673		23.9927	114.004	68.9074		747.116	630.493	584.997
	39.064	51.1029	107.383		57.0074	219.103	122.005		13.2611	94.1808	141.698		12.5818	90.764	119.969		511.925	898.174	1906.12
	28.1151	68.8616	89.6061		82.4598	80.9049	95.5167		27.4961	51.4163	61.8244		20.5859	201.822	54.564		449.692	685.635	230.701
	72.6651	75.1972	138.663		78.7741	243.949	232.612		107.625	111.66	73.295		231.301	124.333	81.5294		754.841	1163.66	716.825
	34.1355	384.547	98.2617		91.3326	245.048	202.528		78.898	184.915	116.371		131.108	296.982	120.456		1026.58	876.378	445.86
	42.115	35.1289	133.439		67.3602	167.108	91.621		90.2648	124.377	170.236		203.4	83.5743	166.228		1042.14	956.71	1304.76
	43.4239	81.3157	108.7		86.5977	47.8039	168.516		118.321	77.5264	101.302		579.306	153.453	133.828		1053	595.976	723.601
	79.4482	37.8337	107.659		117.273	109.045	95.5872		83.6208	78.4082	153.786		697.324	69.6419	124.785		1011.68	595.295	425.69
	114.399	77.7886	97.6753		89.032	154.878	129.84		150.571	40.0403	70.0339		255.625	117.894	55.2321		1587.42	1397.19	552.206
	50.8758	99.0295	64.3077		106.595	87.1819	204.424		147.979	58.7763	112.291		529.599	80.8194	95.1928		828.687	497.369	596.317
		62.2821	67.8677			187.012	61.2146			125.322	41.6531			138.742	195.127			1456.35	497.529
		115.041	46.0283			238.172	73.3843			99.9807	56.9145			264.819	201.815			1710.33	1507.95
		113.326	135.784			38.5647	126.663			40.438	113.135			34.5749	37.8224			248.002	283.77
		50.3173	56.1226			33.8849	73.8899			30.5884	84.4328			58.7493	185.821			751.906	590.461
		72.4415	237.513			53.7054	128.554			68.2804	70.7756			125.485	57.0036			695.941	492.866
		63.0727	62.2479			57.4208	87.8703			87.3785	47.1864			247.697	40.8698			945.091	490.646
		64.0802	123.542			197.263	122.398			85.8905	52.8495			335.398	75.3918			1038.66	467.619
		95.4021	124.852			81.0847	118.015			88.94	135.215			105.81	141.685			483.229	509.694
		94.8255	71.0522			296.963	59.8474			132.209	110.607			182.795	145.081			1144.52	622.738
		81.1333	71.6202			53.2909	72.9988			39.6607	47.9027			68.4137	51.8412			220.153	376.654
		62.1667	55.0475			157.608	97.001			84.4328	106.44			124.158	216.23			756.769	874.107
		41.9217	115.707			54.9556	116.021			65.1341	53.3208			132.036	46.5561			510.661	736.011
		77.584				99.8924				65.7248				134.349				652.324
		25.1412				120.343				89.3486				109.613				615.329
		25.2971				126.828				58.0067				74.8626				640.865
		91.9729				190.998				82.8626				137.856				910.006
		95.2101				97.7626				96.9299				88.2325				829.984
		49.9183				31.0891				50.529				90.1834				397.66
		55.2235				331.452				158.044				196.804				548.15
		78.9439				185.385				118.004				177.952				592.877
		27.612				52.4805				29.46				60.1802				678.465
		48.1595				70.7497				233.541				332.226				867.252
		61.4706				87.9394				83.4376				165.414				455.307
		75.3022				168.715				108.232				151.806				782.355
		62.6044				98.6217				82.3709				92.1986				659.239
		51.4599				149.455				111.076				94.6307				335.622
		40.9367				72.1803				119.889				123.978				955.804
		47.6539				169.275				66.909				54.2294				587.12
		96.4426				85.1793				82.5314				249.016				539.273
	CCL26				CXCL1				CXCL9				CXCL10				GM-CSF
	Healthy	COVID mild-moderate	COVID critical		Healthy	COVID mild-moderate	COVID critical		Healthy	COVID mild-moderate	COVID critical		Healthy	COVID mild-moderate	COVID critical		Healthy	COVID mild-moderate	COVID critical
	5.08659	13.2583	14.8303		837	2145	1870		48.8856	20.8054	108.56		257.747	537.9	4637.99		0.518629	0.450709	0.735077
	4.85745	17.0817	20.8941		799	599	599		45.0262	251.782	129.772		158.058	5095.96	2151.83		0.318822	0.64576	0.960572
	9.71778	14.7754	17.217		612	599	599		40.1316	212.328	73.4617		123.763	1948.75	1943.79		0.361414	0.548316	0.679979
	14.8886	29.757	25.936		1989	599	599		32.7519	328.766	99.3073		154.168	4070.64	7975.08		1.20278	0.658459	0.955079
	11.7392	192.106	22.2143		981	599	599		58.9265	61.9324	582.815		221.414	231.452	9803.06		0.539836	0.594939	0.713043
	14.7302	21.684	24.9617		1039	708	935		60.5018	154.939	500.154		280.655	2797.83	6787.32		0.552556	0.628824	1.61237
	12.1022	11.1945	21.8276		599	1140	599		58.18	153.348	369.723		219.43	3672.7	14370.2		0.518629	0.569513	2.21247
	14.7754	17.8722	16.3001		599	694	599		101.012	175.379	235.051		259.043	5285.76	6820.71		0.772655	0.522871	0.657927
	17.3528	6.3677	30.2297		599	786	599		48.9335	2051.89	212.415		220.57	2717.91	6678.07		1.32899	0.514386	1.28963
	9.94513	6.87015	35.136		599	1593	599		53.3122	81.33	51.912		233.757	317.489	3056.24		2.147	1.24487	0.922115
		22.4048	10.58			599	1003			322.649	158.842			2940.97	2135.52			0.628824	0.735077
		24.9707	8.01689			599	599			119.226	123.367			1251.3	356.83			0.565274	0.558598
		14.8207	28.2885			599	599			0.894733	602.65			8967.5	4802.33			0.352899	1.10328
		11.308	10.5103			599	599			289.062	95.5005			226.968	375.945			0.649993	0.894635
		14.0284	25.0977			599	2911			31.9371	670.964			1552.62	12992.3			0.789558	0.751598
		12.3517	11.0469			599	1520			104.52	142.228			132.042	606.737			0.501657	0.69924
		24.2733	26.075			934	2344			40.796	178.233			4219	6606.72			0.476189	0.38368
		12.7101	17.276			1356	2814			182.862	115.12			651.363	5707.57			0.949586	0.575027
		41.1873	18.5863			1871	2079			79.4589	128.886			4449.02	2413.56			1.78714	0.488964
		10.7424	21.4136			1470	599			274.721	237.414			2577.53	10632.4			1.18553	0.437963
		20.6663	47.0838			599	599			162.38	97.5389			5212.16	3399.45			0.718552	0.713464
		34.7316	11.6232			599	1186			119.459	0.894733			283.268	16602.9			0.392628	0.944092
		18.4754				837				78.6635				5937.35				1.56319
		20.3472				1228				91.1623				3352.68				0.657927
		10.278				599				130.402				3791.77				0.922115
		50.8439				599				165.52				5951.08				0.569643
		20.2332				1902				198.477				1195.76				0.84515
		10.3942				2235				172.569				166.84				0.536501
		36.4381				599				35.3869				5888.54				1.22389
		29.2144				2080				133.227				10979				0.894635
		7.66575				1814				180.15				167.883				0.900132
		23.169				2147				19.7177				4085.45				2.27783
		15.7264				599				749.979				9588.47				1.14167
		21.0764				2041				210.613				16452.7				1.07585
		25.2791				1285				546.172				1774.07				0.746091
		10.4406				830				0.894733				3106.37				0.878143
		11.183				1502				0.894733				392.183				0.724061
		19.2978				920				0.894733				2618.65				0.38154
		16.0707				1016				0.894733				527.598				0.751598
	IL-2				IL-4				IL-5				IL-7				IL-10
	Healthy	COVID mild-moderate	COVID critical		Healthy	COVID mild-moderate	COVID critical		Healthy	COVID mild-moderate	COVID critical		Healthy	COVID mild-moderate	COVID critical		Healthy	COVID mild-moderate	COVID critical
	2.36694	0.347	0.347		0.217209	0.0685918	0.101297		0.61072	0.4771	2.55896		1.37788	7.45691	29.1257		0.496483	0.079228	2.85252
	0.347	0.195715	1.31908		0.18743	0.057629	0.248513		0.409867	0.991615	7.11311		1.68769	11.3318	14.7083		0.515038	4.56119	2.38654
	0.347	0.250651	1.02656		0.205002	0.073392	0.329338		0.733246	1.76076	2.20786		1.70516	10.1864	18.0831		0.483201	2.45742	1.97689
	0.347	3.21945	1.67009		0.140873	0.028776	0.22628		1.30793	1.01178	1.50659		5.66466	6.0535	18.2479		0.241721	0.85301	8.01639
	0.668118	0.347	1.93885		0.010866	0.088807	0.305299		0.61072	1.06718	3.95257		6.93882	8.08342	26.1988		0.148472	1.75045	4.26772
	0.347	0.347	0.62176		0.003384	0.063587	0.175075		0.92598	0.195136	3.86131		9.07987	5.07388	23.4589		0.332571	1.05129	1.80418
	0.221172	0.347	2.42188		0.197993	0.026621	0.18258		1.07724	0.94619	5.15947		15.2416	6.46353	14.6528		0.745003	1.27954	5.4383
	0.347	0.347	0.347		0.122555	0.017796	0.165405		0.986571	0.656749	1.80511		17.3736	7.23111	16.8644		0.381404	2.40725	5.70451
	0.347	0.347	1.0171		0.201501	0.522357	0.121007		1.38786	1.45768	1.68178		13.6097	4.18266	24.1026		0.400279	0.716549	14.6526
	0.347	0.347	0.347		0.21547	0.11329	0.288526		1.2078	1.09233	2.67605		11.7378	4.21642	42.3858		0.488516	0.891359	4.76969
		0.347	0.347			0.222418	0.122097			1.23286	3.87434			7.37433	23.8235			6.13234	3.4631
		0.347	0.71375			0.176805	0.13298			1.19276	3.54198			12.2675	8.03605			1.22463	0.91592
		0.903096	0.296277			0.105822	0.139491			0.717967	2.35737			41.2277	16.8329			16.2834	10.148
		0.347	0.347			0.063587	0.269606			0.895639	2.37687			4.8167	13.5176			0.272222	1.12441
		0.347	0.347			0.18743	0.011654			1.84987	2.20786			10.6484	32.8425			1.8309	5.35089
		0.347	0.347			0.083062	0.0685918			1.20279	1.46099			6.21985	3.98867			0.578329	1.06778
		0.073474	0.48222			0.234525	0.015167			0.195136	0.990189			10.1973	16.4154			6.16384	3.47457
		0.053173	0.087412			0.090275	0.037089			1.70774	1.51533			23.552	28.2517			0.806445	5.79777
		0.567741	0.347			0.038614	0.179193			4.92448	1.98915			12.1625	14.6754			2.07406	4.29451
		1.14936	0.347			0.089169	0.0685918			3.61366	0.981526			10.7605	14.7914			2.67786	0.565183
		0.539112	1.98399			0.082524	0.039324			1.84407	0.875393			19.869	15.7181			3.268	2.57185
		0.347	7.68243			0.051154	0.170781			1.49362	2.78666			22.5425	21.3129			1.1086	14.8655
		0.796071				0.031699				2.81269				10.1491				1.03622
		0.453082				0.085849				1.19543				15.6498				1.6598
		0.347				0.010441				2.18836				12.1146				5.70238
		0.315534				0.089169				1.77265				35.4063				6.78014
		0.318742				0.034011				1.552				18.2871				4.52324
		0.347				0.068041				1.04647				6.17788				0.425055
		0.618584				0.265393				2.21436				23.8855				2.51154
		2.15719				0.134067				1.42228				19.5719				5.14175
		0.102334				0.070277				3.20979				8.55626				0.532354
		0.347				0.136237				4.29816				9.85081				0.758376
		1.3128				0.10569				5.7537				21.6556				1.98131
		2.16654				0.24217				2.15587				18.138				48.987
		0.020015				0.071394				2.20136				18.0281				1.90832
		0.852987				0.172929				1.8181				7.87318				3.0355
		0.347				0.071394				1.57146				8.05233				0.680298
		0.347				0.07808				2.53945				14.0341				1.6687
		0.347				0.034011				1.2343				18.3891				0.116832
	IL-12/IL-23p40				IL-13				IL-15				IL-16				IL-17A
	Healthy	COVID mild-moderate	COVID critical		Healthy	COVID mild-moderate	COVID critical		Healthy	COVID mild-moderate	COVID critical		Healthy	COVID mild-moderate	COVID critical		Healthy	COVID mild-moderate	COVID critical
	86.516	55.7688	182.838		39.6022		20.568		2.69588	3.05396	11.3954		96.2512	3138.51	5054.3		2.62254	2.90798	6.41072
	93.1802	398.745	220.894		35.0384	6.77823	15.5455		2.22314	9.88938	5.55389		96.7744	655.383	312.592		1.9098	9.70756	11.2922
	67.3367	223.51	63.3811		36.2852	6.77823	18.0357		2.58834	9.32488	11.5131		83.2118	147.641	262.684		1.5278	4.8423	3.67088
	58.25	194.775	118.596		17.9846	5.45106	14.116		3.32197	4.81199	6.78292		3888.15	179.039	516		2.56998	5.31727	7.43534
	65.9567	150.33	106.985		25.9326	4.90065	17.9934		3.28533	3.23032	11.3134		4402.29	137.527	847.543		1.92479	36.7084	5.9272
	64.3143	197.137	242.301		41.7323	6.33303	11.0652		2.43591	2.69217	12.6355		5333.59	166.876	4553.91		2.40483	4.92521	4.02774
	224.654	159.144	416.083		13.1957	8.12742	11.6598		3.07603	3.51948	12.0701		1948.97	3499.47	503.332		5.35498	5.12122	8.02249
	78.2536	116.842	89.4215		10.1739	6.69132	10.9288		2.29418	4.49531	9.6131		3724.69	240.372	214.725		4.02873	2.9155	3.40612
	60.9201	343.168	85.6945		10.1739	20.6515	11.9777		2.62545	6.46868	14.8805		4007.21	2708.06	545.707		3.60725	13.86	2.89963
	72.3056	119.034	173.012		19.5772	19.2749	19.5775		3.42446	2.63658	9.3797		4360.73	4904.77	183.093		4.17179	5.38515	6.88273
		487.71	63.6065			11.9552	14.2227			5.03802	15.2624			235.358	5435.9			10.5176	2.81905
		69.4772	112.172			15.8957	11.2668			9.49822	9.52497			2554.96	304.445			2.15723	4.61483
		50.1909	267.546			17.5847	11.7879			3.67999	9.32778			3278.96	345.409			2.50991	10.7741
		45.4166	66.8976			15.2819	15.6911			5.05235	8.38445			5566.37	202.439			2.78777	5.81208
		88.4818	255.249			15.2402	4.6341			7.05436	15.6185			2485.25	6351.46			4.53334	8.13762
		39.409	96.0108			10.1137	15.8753			3.89463	6.1181			2695.07	4430.09			2.78026	6.45944
		183.085	160.388			11.693	19.983			4.37265	6.38109			1208.1	4466.23			4.79708	3.94271
		152.093	148.348			9.05884	25.5657			5.78498	6.39623			3261.03	3057.73			3.67088	2.90837
		359.389	164.278			7.63413	34.469			9.27065	4.68445			3411.89	3552.13			4.13134	4.64657
		55.2517	56.3416			14.8983	8.62755			22.8153	6.27402			1658.29	4008.22			3.6939	1.96977
		170.148	110.946			9.99877	2.0662			9.71671	6.63478			2325.26	768.636			5.85813	6.61527
		78.4847	164.35			9.05884	13.0603			4.25088	37.5628			6941.38	5499.16			2.50826	9.72641
		241.384				8.72382				8.36352				5039.25				8.22972
		327.559				10.1472				7.33347				2143.73				17.9818
		201.289				10.1472				7.96521				3142.67				23.4743
		287.86				9.84815				10.4759				1685.87				9.49615
		136.756				10.86				7.22782				3062.96				6.98635
		40.1645				11.2				3.93761				6171.56				2.77301
		161.735				17.0818				7.67085				196.288				4.03925
		123.309				13.4024				8.76575				5331.65				2.1169
		58.3475				10.86				5.86545				7688.19				2.53128
		240.867				12.3488				3.90453				7616.05				6.2956
		185.729				9.92374				23.0739				1144.04				8.67872
		322.913				16.4931				27.2261				4147.59				10.6244
		240.55				14.7451				6.7723				4126.35				11.0619
		53.1096				12.4701				17.0724				1150.7				6.21501
		192.112				4.13604				3.00354				3995.14				11.0044
		140.417				11.1328				5.83863				1892.58				6.08838
		78.209				6.48207				5.31135				5282.15				2.19747

## Sheet: Suppl. fig. 5
		COVID_HC_001 0_CTR	COVID_HC_003 0_CTR	COVID_HC_004 0_CTR	COVID_HC_009 0_CTR	COVID_HC_007 0_CTR	COVID_HC_006 0_CTR	COVID_HC_008 0_CTR	COVID_HC_005 0_CTR	COVID_W_006 1_W_O	COVID_W_007 1_W_O	COVID_W_012 1_W_O	COVID_W_014 1_W_O	COVID_W_011 1_W_O	COVID_W_015 1_W_O	COVID_W_017 1_W_O	COVID_W_009 1_W_O	COVID_W_010 1_W_O	COVID_W_008 1_W_O	COVID_W_019 1_W_O	COVID_W_016 1_W_O	COVID_W_018 1_W_O	COVID_W_021 1_W_O	COVID_W_028 1_W_O	COVID_W_031 1_W_O	COVID_W_026 1_W_O	COVID_W_029 1_W_O	COVID_W_030 1_W_O	COVID_W_024 1_W_O	COVID_W_025 1_W_O	COVID_W_027 1_W_O	COVID_W_036 1_W_O	COVID_W_037 1_W_O	COVID_W_035 1_W_O	COVID_W_033 1_W_O	COVID_W_040 1_W_O	COVID_W_042 1_W_O	COVID_W_043 1_W_O	COVID_W_047 1_W_O	COVID_W_046 1_W_O	COVID_W_048 1_W_O	COVID_ICU_013 4_ICU_A	COVID_ICU_014 4_ICU_A	COVID_ICU_015 4_ICU_A	COVID_ICU_016 4_ICU_A	COVID_ICU_023 4_ICU_A	COVID_ICU_025 4_ICU_A	COVID_ICU_027 4_ICU_A	COVID_ICU_029 4_ICU_A
	Cl1 89Y_CD45	5.25782	5.57399	5.16901	5.30333	5.40726	5.38429	5.23193	5.0328	5.92829	5.44152	5.92583	5.75004	4.59293	5.9352	5.87139	5.60076	5.66401	5.20414	5.9778	6.00329	5.88775	5.45349	5.24606	6.07788	5.92971	4.7569	5.52801	5.17305	5.20602	4.5832	5.11391	5.21367	5.35231	5.51478	5.19473	5.38793	5.86494	5.63831	5.44684	5.59625	5.55825	5.55832	5.46357	5.85086	5.85355	5.28366	4.61954	5.50528
	Cl2 89Y_CD45	5.24657	5.42421	5.1094	5.42157	5.44842	5.28183	5.25193	5.18056	5.94837	5.79542	5.81172	5.31513	5.59173	5.91044	6.01974	5.90003	5.84433	5.299	5.95083	6.06361	6.06673	5.58931	5.86058	5.71378	6.08637	5.49461	5.68709	6.04859	5.68034	5.53993	5.64258	5.3847	5.72968	5.70901	5.4548	5.52682	6.13817	5.76024	5.56362	5.73071	5.54096	5.8133	5.57865	5.82044	6.04035	5.54133	5.69169	5.72644
	Cl3 89Y_CD45	5.12278	5.2697	5.16884	5.2245	5.09511	5.3344	5.65419	5.38855	5.67246	5.67265	5.63084	5.3288	5.53888	5.70659	5.75291	5.79805	5.77013	5.48577	5.70988	6.12879	5.9433	5.6064	5.73442	5.64537	5.93256	5.49324	5.7885	6.01041	5.8988	5.64725	5.76603	5.42469	5.62073	5.53797	5.54795	5.36541	5.87261	5.64259	5.45429	5.17757	5.77727	6.30845	4.73656	5.70727	6.04573	5.46537	5.54877	5.64015
	Cl4 89Y_CD45	5.38556	5.46665	5.2034	5.5051	5.3092	5.27537	5.11904	4.84981	5.45547	5.2809	5.41828	5.41505	5.09648	5.38233	5.45671	5.37746	5.34499	5.49254	5.42184	5.63025	5.35282	5.26478	5.44726	5.49103	5.46676	5.29379	5.47079	5.67668	5.12318	5.31658	4.94333	5.03477	5.38198	5.07852	4.95461	5.09924	5.33699	5.32143	5.11746	5.22852	5.35398	5.59356	5.54486	5.64901	5.47366	4.89166	5.42491	5.53757
	Cl5 89Y_CD45	5.27336	5.38557	5.10962	5.46535	5.18157	5.21066	5.09461	4.74033	5.14331	4.97153	5.15443	5.09191	4.97647	5.2069	5.17674	5.27125	5.20208	5.2276	5.21852	5.23221	4.98636	4.88586	5.18294	5.27094	5.47381	5.00445	5.28563	5.31197	5.05843	5.17171	4.78536	4.82314	5.23498	4.81762	4.78058	5.02248	5.13458	5.09771	4.93014	5.07822	5.13559	5.35478	5.43531	5.4194	5.24937	5.01491	5.28677	5.3582
	Cl6 89Y_CD45	5.33295	5.39227	5.05978	5.46681	5.1867	5.22023	5.13692	4.816	5.25565	5.13636	5.26819	5.24538	5.09469	5.33917	5.27029	5.29604	5.24536	5.24007	5.31038	5.45104	5.20591	5.0115	5.23709	5.37259	5.50449	5.13385	5.30481	5.35998	5.15186	5.29206	4.86938	4.97997	5.23691	4.98644	4.95043	5.00174	5.22625	5.20802	5.07029	5.16709	5.16754	5.48395	5.4519	5.49734	5.29513	5.00996	5.33865	5.40324
	Cl7 89Y_CD45	5.37857	5.4192	5.12026	5.52923	5.27993	5.30834	5.23409	4.97154	5.37578	5.24495	5.37323	5.38246	5.1812	5.492	5.38545	5.37284	5.32217	5.33224	5.46016	5.54107	5.33539	5.13599	5.35158	5.41315	5.63452	5.1811	5.33478	5.43084	5.23949	5.32531	4.98669	5.05385	5.26888	5.0489	5.1133	5.08322	5.32923	5.25805	5.10971	5.20586	5.25043	5.52896	5.46742	5.51712	5.41679	5.09352	5.43898	5.48253
	Cl8 89Y_CD45	5.05579	5.1202	4.89855	5.27218	5.11454	5.07493	5.00321	4.97705	5.20522	5.15246	5.22175	5.16065	5.03479	5.248	5.17532	5.14385	5.18889	4.99794	5.44357	5.50485	5.08855	4.92536	5.17497	5.30621	5.4122	5.07116	5.1067	5.29927	5.12308	5.13082	4.93354	4.79667	5.04223	4.81545	4.89632	4.85836	5.06932	5.06854	4.99197	5.04388	#N/A	5.36589	5.28648	5.46224	5.16386	4.75433	5.17448	5.29779
	Cl9 89Y_CD45	4.58343	4.92353	4.65273	4.88368	4.73492	4.75567	4.74472	4.05916	4.53381	4.66	5.0146	4.91467	4.84347	5.00382	5.03805	4.90414	4.7163	4.14758	5.12483	5.13142	4.88589	4.76888	4.74198	4.98227	4.90198	4.73194	4.79036	5.08392	4.78604	4.849	4.51805	4.56447	4.72617	4.56563	4.68706	4.69172	4.92762	4.74327	4.71296	4.83531	4.94543	5.20648	5.12785	5.23688	5.04209	4.08797	4.85844	4.8541
	Cl10 89Y_CD45	5.1265	5.21137	4.97951	5.32494	5.13143	5.13027	5.10059	5.11947	5.2274	5.18014	5.26198	5.19023	5.08281	5.29695	5.21283	5.22054	5.27801	5.18753	5.44213	5.42	5.1967	4.98886	5.18654	5.35505	5.54442	5.12619	5.22252	5.35727	5.27728	5.20938	5.03973	4.90033	5.11091	4.93665	5.14947	4.95882	5.13703	5.09026	5.1723	5.07363	5.16756	5.41359	5.32919	5.38858	5.29029	5.01889	5.25158	5.39238
	Cl11 89Y_CD45	3.90305	4.19754	3.88634	3.98685	4.26369	4.08833	3.98132	3.60478	4.99406	4.89119	4.56497	4.17056	4.61571	4.855	4.82707	4.88417	4.69417	4.54514	4.98708	4.84922	4.79801	4.50721	4.81247	5.02881	4.97008	4.77225	5.01615	4.65478	4.92645	4.54761	4.52624	4.08885	4.71989	4.40707	5.00263	4.34027	4.91339	4.56295	4.15511	4.11622	4.98317	4.89332	5.20248	5.08688	4.75614	4.0525	4.67662	4.68711
	Cl12 89Y_CD45	4.65754	4.92974	4.884	5.0491	4.91121	4.9218	4.93656	4.98927	5.41647	5.49746	5.2793	5.01636	5.22869	5.45071	5.51452	5.43724	5.41669	5.09135	5.38942	5.34615	5.35007	5.51687	5.57595	5.49504	5.8078	5.39486	5.70431	5.88894	5.81568	5.50816	5.6686	5.15864	5.5303	5.19111	5.70665	5.53896	5.70906	5.61625	5.49624	5.18084	5.69364	5.48236	5.67762	5.53904	5.4891	5.50186	5.59986	5.44674
	Cl13 89Y_CD45	4.70115	4.95192	4.73972	4.81483	4.91013	4.99249	4.87738	4.86094	5.33786	5.27473	5.08289	5.06435	5.1395	5.11814	5.38986	5.36257	5.42803	5.38889	5.37902	5.4719	5.28541	5.20555	5.48089	5.48255	5.49136	5.18925	5.53636	5.75262	5.68228	5.40413	5.30906	4.86631	5.36291	4.97243	5.12328	4.98264	5.18507	5.18163	4.97427	4.91726	5.41448	5.32626	5.39997	5.40475	5.46066	4.99588	5.3173	5.30714
	Cl14 89Y_CD45	5.62106	5.54693	5.33784	5.91588	5.47409	5.78384	5.43515	5.53591	5.74776	5.3424	5.36609	5.34935	5.28507	5.38734	5.94106	5.531	5.37682	5.44821	5.38871	5.44697	5.38828	#N/A	5.39577	5.94036	5.45698	5.18116	5.42041	6.04271	5.74694	5.39389	5.0989	5.09139	5.2045	5.41203	#N/A	5.47948	5.33589	5.27581	5.25568	5.26635	5.29678	5.50825	5.57155	5.58547	5.41426	5.03929	5.52971	5.52439
	Cl15 89Y_CD45	5.22279	5.27211	4.93187	5.36119	5.18914	5.18741	5.08395	4.76135	5.38857	5.21888	5.35096	5.39653	5.14822	5.44878	5.42303	5.29346	5.27137	5.28111	5.56603	5.32372	5.29257	5.01419	5.25185	5.35522	5.50378	5.22866	5.38537	5.37795	5.12253	5.14699	4.98723	4.97975	5.16399	4.94315	5.05322	5.08188	5.55161	5.19599	5.08524	5.02135	5.20494	5.56141	5.56076	5.55235	5.38366	4.84242	5.32976	5.33907
	Cl16 89Y_CD45	5.3794	5.46389	5.14498	5.51589	5.23966	5.30922	5.20349	5.19638	5.29797	5.11786	5.28444	5.30877	5.19226	5.40674	5.36523	5.34832	5.31028	5.35565	5.3637	5.51227	5.22056	5.02021	5.29025	5.44773	5.54862	5.1452	5.38594	5.44058	5.26557	5.28403	4.92198	5.07983	5.32434	5.07355	5.0043	5.1052	5.25338	5.21711	5.12354	5.20375	5.29499	5.51051	5.48835	5.53972	5.42539	5.15667	5.41261	5.47593
	Cl17 89Y_CD45	5.11941	5.25621	4.94037	5.35107	5.14553	5.1462	5.0836	4.7738	5.27676	5.03623	5.2749	5.25652	5.12021	5.31327	5.28783	5.2415	5.25203	5.17195	5.34534	5.33213	5.24004	5.02323	5.21579	5.36996	5.43499	5.12951	5.24163	5.35796	5.1664	5.07186	4.91078	4.91786	5.14395	4.93735	4.94659	4.98853	5.14515	5.09018	4.94652	5.0895	5.17522	5.42705	5.37136	5.44915	5.27928	4.73573	5.25865	5.30833
	Cl18 89Y_CD45	5.17217	5.27567	4.96469	5.32778	5.15313	5.13814	5.03412	4.95789	5.26521	5.19213	5.25951	5.26436	5.13716	5.29165	5.30717	5.25177	5.2616	5.22408	5.38397	5.45818	5.22594	5.07677	5.19464	5.35546	5.40135	5.16296	5.22724	5.39991	5.25289	5.21461	4.8837	4.92418	5.16347	4.95642	4.98117	4.94302	5.11737	5.12024	5.03066	5.06776	5.22069	5.40513	5.37654	5.4481	5.31341	4.89962	5.25168	5.32771
	Cl19 89Y_CD45	5.16027	5.32455	4.94024	5.41185	5.1715	5.16261	5.13574	4.84125	5.32785	5.2726	5.36535	5.2647	5.15249	5.4229	5.42027	5.30306	5.3184	5.37234	5.45478	5.6621	5.30354	5.01983	5.33081	5.50848	5.45357	5.20479	5.38317	5.61996	5.14552	5.2936	4.77918	4.85936	5.15109	4.93925	4.83209	4.92399	5.18657	5.10336	5.04672	5.11964	5.19982	5.50079	5.39089	5.46415	5.29999	4.82207	5.33717	5.38619
	Cl20 89Y_CD45	4.9211	5.08351	4.88584	5.16796	4.99054	4.96892	4.95197	4.76123	5.13444	5.15332	5.15522	5.03046	4.96224	5.15773	5.07467	5.10259	5.19573	4.72236	5.35664	5.49703	5.00983	4.91121	4.88176	5.24925	5.37241	4.95403	5.1936	5.21414	5.10597	5.18041	4.79521	4.74929	4.93234	4.84967	4.84477	4.82124	5.0071	4.91389	5.03717	4.99227	5.05503	5.40691	5.26468	5.28016	5.13822	5.15083	5.1109	5.21435
	Cl21 89Y_CD45	4.51755	4.65865	4.58838	4.68351	4.71427	4.56111	4.65621	4.57674	5.20697	5.23782	4.97176	4.79099	4.97541	5.20911	5.22502	5.29048	5.23805	4.98043	5.19179	5.16412	5.09223	5.00596	5.34187	5.35845	5.50188	5.15249	5.53588	5.6107	5.59405	5.49095	5.21123	4.73835	5.287	4.86471	5.41688	4.90459	5.68915	5.09999	4.79603	4.65768	5.42779	5.29449	5.44865	5.24488	5.23821	5.17643	5.27574	5.18668
	Cl22 89Y_CD45	4.20093	4.59394	4.20907	4.16515	4.20607	4.13918	4.30256	4.35489	5.07922	5.02306	4.76842	4.61947	4.91479	5.09252	5.12104	4.95923	4.83218	4.60623	5.11762	5.12932	5.03069	4.82029	5.22228	4.96302	5.20628	4.89496	5.21853	5.54967	5.28457	5.10938	4.94122	4.48021	4.98362	4.59577	5.03932	4.67409	5.09662	4.80389	4.617	4.59916	5.15086	5.0253	5.27312	5.15636	5.15723	4.86596	5.11756	5.01937
	Cl23 89Y_CD45	4.4122	4.44814	4.54634	4.61985	4.43011	4.30034	4.18432	4.08261	4.95187	4.83506	4.83598	4.62855	4.64805	4.89382	4.99443	4.92585	4.9822	4.67379	4.86243	5.0136	4.9358	4.85005	5.18873	5.01138	5.11608	5.0348	5.32048	5.59304	5.24593	5.10794	4.87968	4.22737	5.07597	4.60652	4.89448	4.75185	4.8861	4.69375	4.64814	4.53904	4.87653	4.94619	5.10385	5.00334	5.09484	4.65168	4.95362	5.02688
	Cl24 89Y_CD45	3.958	4.28575	4.12546	4.33975	4.0124	3.99811	4.03904	3.79405	4.20584	3.70573	3.51271	4.4202	4.50638	3.71231	4.82379	4.12037	4.73053	3.72497	4.57475	4.35364	4.38155	4.66797	5.04905	#N/A	4.93073	4.80445	4.41423	4.52329	5.03921	4.81605	4.66346	4.17779	4.75741	4.34894	4.65245	4.46046	4.79754	4.53568	4.35092	4.30172	4.9099	4.78188	5.07865	4.89071	4.88683	4.56448	4.91519	4.87172
	Cl25 89Y_CD45	5.36145	5.40554	5.37763	5.48966	5.43955	5.37047	5.31932	5.15328	5.60728	5.29981	5.38452	5.58379	5.15554	5.56929	5.41683	5.43022	5.45172	5.58076	5.6673	5.51422	5.34333	5.23223	5.33742	5.74746	5.73637	5.31993	5.62517	5.59192	5.54241	5.32788	4.97663	5.26444	5.53157	5.02087	4.96659	5.10443	5.6262	5.37847	5.32855	5.2031	5.54638	5.78792	5.65502	5.60781	5.58177	5.15247	5.54781	5.69226
	Cl26 89Y_CD45	5.38627	5.4546	5.25188	5.46715	5.33039	5.37915	5.21969	5.07028	5.57859	5.29002	5.42199	5.4579	5.2144	5.42459	5.36108	5.43571	5.37647	5.45215	5.78766	5.52275	5.38893	5.19627	5.28006	5.49147	5.72931	5.26956	5.37493	5.5485	5.40162	5.32407	5.04958	5.05482	5.34828	5.18514	5.3259	5.03777	5.58548	5.31393	5.2568	5.23061	5.29062	5.6947	5.50469	5.67148	5.67976	5.29941	5.42595	5.74536
	Cl27 89Y_CD45	5.39149	5.45471	5.14556	5.5185	5.36258	5.34552	5.24873	5.02078	5.39591	5.30257	5.33568	5.38621	5.22975	5.47884	5.38787	5.40111	5.34824	5.32933	5.46818	5.61014	5.31599	5.23511	5.33542	5.4538	5.61995	5.21966	5.42213	5.49308	5.27863	5.38297	4.95099	5.09024	5.30036	5.09298	5.19167	5.11271	5.30811	5.31916	5.14627	5.24712	5.33099	5.59313	5.52425	5.60713	5.45686	5.13879	5.46277	5.53261
	Cl28 89Y_CD45	4.81319	5.12278	4.55973	4.87306	4.67634	4.83823	4.78474	3.68594	1.68351	2.48075	4.93834	5.03012	4.81613	4.7963	5.0602	4.79742	4.56887	4.00923	5.32654	4.80406	4.86333	4.75423	4.78412	4.68647	4.86584	4.71084	4.73519	4.83551	4.62056	4.78628	4.24275	4.5829	4.60726	4.61459	4.47797	4.6722	4.9634	4.87231	4.62047	4.88782	5.16601	4.63791	3.11296	4.94178	5.017	3.99747	4.54698	4.31915
	Cl29 89Y_CD45	5.12959	5.2007	5.0122	5.42468	5.26417	5.28619	5.38626	5.20708	5.28758	5.2376	5.17194	5.15247	5.00831	5.25432	5.35569	5.20835	5.22567	5.13024	5.38448	5.40521	5.09954	4.88447	5.14348	5.33594	5.43467	5.13379	5.27737	5.39657	5.30956	5.27064	4.74046	4.84748	5.12807	5.18762	4.74236	5.12715	5.1454	4.89684	5.21614	5.22923	4.96123	5.39642	5.30493	5.2997	5.15686	4.92554	5.16851	5.24437
	Cl30 89Y_CD45	#N/A	#N/A	5.39386	#N/A	#N/A	5.13154	6.09199	#N/A	#N/A	#N/A	5.16711	5.23164	5.36867	5.28359	#N/A	#N/A	5.20312	5.24733	5.3884	5.41548	4.98003	4.65861	#N/A	#N/A	5.12772	5.08426	#N/A	#N/A	#N/A	5.12423	4.80597	5.00831	#N/A	#N/A	#N/A	#N/A	5.07459	4.68365	5.15846	#N/A	5.10961	5.47039	#N/A	5.38692	5.14255	4.61491	5.13705	5.25414
	Cl31 89Y_CD45	4.13129	4.29915	4.21157	4.24417	4.1431	4.09848	3.95622	3.80314	4.49923	4.41641	3.98587	4.21163	4.6103	4.88165	4.82484	4.53952	4.44672	3.9566	4.28319	4.75814	4.64241	4.6323	4.97065	4.52904	5.04846	4.57606	4.85638	#N/A	5.04953	4.22168	4.52483	4.16176	4.62627	4.33273	4.81854	4.46764	4.92283	4.64219	4.38082	4.26903	5.08579	4.97813	5.11816	5.0183	4.93169	4.43537	4.91514	4.69148
	Cl32 89Y_CD45	4.47828	4.70783	4.53601	4.71597	4.5295	4.4735	4.55011	4.434	5.17285	4.91761	#N/A	#N/A	5.27559	#N/A	5.31481	#N/A	#N/A	#N/A	#N/A	#N/A	#N/A	5.07965	5.37931	5.38486	5.33649	5.11653	5.53374	5.75843	5.52046	5.40382	5.19277	4.60594	5.35234	4.75521	5.20382	4.83581	5.29666	4.96612	4.73619	4.63773	5.33371	5.23663	5.50154	5.29103	#N/A	4.90539	5.28831	5.21099
	Cl33 89Y_CD45	4.87067	4.96888	4.98758	4.94739	4.90705	4.8596	5.2038	4.93148	5.27633	5.31567	5.19905	5.05942	5.17771	5.33034	5.38119	5.38779	5.4071	5.22059	5.36384	5.47041	5.35068	5.3439	5.52479	5.44652	5.56845	5.244	5.54389	5.84032	5.71222	4.86087	5.35174	5.00545	5.41249	5.00915	5.30023	5.14222	5.5603	5.27199	5.08007	4.97871	5.43815	5.3499	5.46213	5.44405	5.48964	5.22581	5.29245	5.44191
	Cl34 89Y_CD45	4.32681	4.47796	4.47699	4.57634	4.34161	4.3138	4.22141	4.42482	5.04039	5.02283	4.80483	4.58867	4.85914	5.12225	5.05732	4.91499	5.00849	4.79124	4.9911	5.08436	4.92066	4.94216	5.25527	5.20738	5.43623	5.05306	5.35338	5.58939	5.42327	5.01782	5.15603	4.48836	5.17788	4.60654	5.31195	4.82696	5.1052	4.82216	4.68514	4.62248	5.3095	5.13103	5.32966	5.16373	5.09146	4.84974	5.17417	5.09452
	Cl35 89Y_CD45	5.10183	5.18628	4.89546	5.22433	5.04528	5.04476	5.01375	4.61969	5.26174	5.1074	5.17844	5.21068	4.93824	5.2346	5.2332	5.22629	5.14396	5.11866	5.2154	5.22083	5.05999	4.92031	5.12064	5.05594	5.39642	5.00644	5.23943	5.33461	5.02491	5.13607	4.66865	4.77203	5.09521	4.75273	4.73229	4.84295	5.09305	5.04678	4.89327	5.00864	5.14277	5.34864	5.42815	5.34308	5.18643	4.71968	5.1352	5.18593
	Cl36 89Y_CD45	5.41817	5.477	5.20419	5.52765	5.36593	5.33641	5.23298	5.05658	5.30438	5.16274	5.30119	5.3296	5.20328	5.40283	5.34922	5.37395	5.2944	5.34623	5.37891	5.37123	5.25176	5.14244	5.32059	5.45916	5.60612	5.20907	5.40997	5.43627	5.25714	5.36504	5.08986	5.0817	5.35067	5.03655	5.36976	5.18414	5.26992	5.29666	5.18652	5.22971	5.30235	5.55254	5.51707	5.59123	5.34383	5.14651	5.42882	5.47957
	Cl37 89Y_CD45	5.31277	5.35332	5.12146	5.4404	5.28296	5.27277	5.11695	4.92262	5.31685	5.09639	5.3116	5.28681	5.15961	5.38388	5.40196	5.35167	5.18415	5.32545	5.39179	5.40641	5.1524	5.119	5.31182	5.40547	5.54996	5.19124	5.31631	5.40997	5.10361	5.19578	4.93975	5.06631	5.23941	5.03541	5.05224	5.0285	5.26337	5.27612	5.12444	5.20341	5.25328	5.60197	5.42559	5.52204	5.47208	5.00768	5.38565	5.4189
	Cl38 89Y_CD45	5.29874	5.35428	5.03755	5.38116	5.18584	5.22108	5.07745	4.63617	5.25156	5.05169	5.26218	5.26807	5.11736	5.32133	5.28536	5.28609	5.15096	5.15747	5.28201	5.29929	5.09751	5.08921	5.18188	5.26742	5.39679	5.14066	5.20697	5.32058	5.00318	5.20875	4.72718	4.92124	5.18198	4.89071	4.99654	4.96453	5.16551	5.21543	5.02161	5.1606	5.22559	5.50255	5.45654	5.44917	5.34036	4.8701	5.26126	5.35515
	Cl39 89Y_CD45	4.78787	5.03418	4.73488	4.99399	4.76186	4.8021	4.69623	4.09145	5.41407	5.02954	5.63521	4.91155	4.51407	5.48575	4.84329	4.9337	4.65466	4.54863	5.15855	5.08794	4.66744	4.52204	4.64483	4.77668	5.08065	4.49085	5.02427	4.79541	4.59068	5.03394	3.92782	4.21311	4.52645	4.53503	4.54951	4.56013	5.47625	4.67014	4.59692	4.51558	4.76961	5.15658	5.09029	4.90471	4.75486	4.09827	4.84125	4.82351
	Cl40 89Y_CD45	5.22598	5.22747	5.21958	5.74355	5.21847	5.46622	5.79228	4.90903	5.19822	5.09205	5.19271	5.10437	4.93977	5.13392	5.03807	5.1932	5.13971	5.03386	5.38188	5.35573	4.93687	4.88519	5.16156	5.11785	5.55201	5.21232	5.3209	5.24791	5.33027	5.2675	4.65485	4.84982	5.0824	5.02231	#N/A	5.27829	5.05368	4.83747	5.12172	5.12121	5.03253	5.32765	#N/A	5.28011	5.06739	4.65757	5.0898	5.17491
	Cl41 89Y_CD45	4.28847	4.6352	4.70833	4.6051	4.5017	4.16666	3.70823	4.35572	4.95574	4.82561	4.85997	4.73966	4.89476	4.96358	5.1161	5.01992	4.99388	4.81173	5.03905	5.16493	5.02283	4.96025	5.28291	5.13002	5.21584	5.03953	5.17242	5.60104	5.33173	5.05889	5.00584	4.63837	5.12533	4.67457	5.08227	4.78925	5.12688	4.85481	4.59452	4.68661	5.15326	5.01573	5.22252	5.17129	5.11489	4.65587	5.02353	5.10179
	Cl42 89Y_CD45	2.08724	2.25475	3.09229	1.8499	2.09111	2.19932	2.12696	1.88353	1.68562	1.96847	1.66938	1.9191	2.5011	1.65341	2.11378	2.17399	2.45999	2.23386	2.24933	2.53203	2.7077	2.38143	1.63194	2.09345	2.12786	2.47293	3.01552	2.32192	2.1734	3.20724	2.29802	2.18195	2.37393	2.2661	2.51567	1.90989	2.96341	2.04386	1.80648	2.41538	3.03524	2.12758	2.29223	2.41731	1.97197	2.0571	2.58137	2.47205
	Cl43 89Y_CD45	4.46835	4.6726	4.62765	4.74112	4.7162	4.55582	4.73586	4.5613	4.99352	4.93614	4.91361	4.75922	5.01542	5.04765	5.2862	4.89668	4.96101	4.8361	5.20056	5.06346	5.16504	5.09258	5.34579	5.15933	5.37511	5.06101	5.31484	5.65328	5.39271	4.81616	5.21931	4.79598	5.21278	4.83309	5.49032	4.93162	5.30609	5.10427	4.78563	4.75582	5.16805	5.18958	5.28115	5.29175	5.27855	4.97969	5.1774	5.23816
	Cl44 89Y_CD45	4.14491	4.3655	4.20456	4.41051	4.23396	4.12343	4.05208	3.89731	4.67952	4.38602	4.39403	4.52926	4.7447	4.91636	4.92432	4.36071	4.68061	4.55393	4.57425	4.92283	4.79436	4.82715	4.99065	5.01581	5.17032	4.85727	5.03825	4.59078	5.16203	4.50021	4.90211	4.30978	4.98361	4.4271	5.0841	4.63915	5.15682	4.68772	4.38214	4.27741	5.10252	5.07463	5.22058	5.05015	4.90973	4.63194	5.0215	4.83244
	Cl45 89Y_CD45	4.97545	5.12617	4.7309	5.12189	4.96434	4.98183	4.94246	4.28188	4.98309	4.76455	5.18308	5.12505	4.93769	5.16626	5.18237	5.08736	5.00727	4.87675	5.25658	5.1543	5.12178	4.91034	5.04142	5.03396	5.2553	4.92789	5.03386	5.11278	4.98055	4.96955	4.68931	4.82688	4.80388	4.82062	4.84611	4.88175	5.06523	5.01373	4.87897	5.01202	5.0656	5.28587	5.23209	5.30267	5.20024	4.58056	5.06196	5.06027
	Cl46 89Y_CD45	5.26472	5.31914	5.06659	5.38127	5.21721	5.2192	5.04712	4.58997	5.42297	5.02534	5.21501	5.29841	5.09221	5.26286	5.3216	5.20731	5.174	5.27809	5.24986	5.20542	5.00752	5.02103	5.27943	5.18446	5.39777	5.09683	5.18309	5.23677	4.98779	5.19321	4.66344	4.8336	5.18284	4.83948	4.81144	4.98508	5.15444	5.28342	5.01017	5.09506	5.24301	5.48599	5.37737	5.45586	5.33782	4.96324	5.34637	5.35563
	Cl47 89Y_CD45	5.25506	5.35706	5.20037	5.46002	5.18117	5.13506	4.99779	4.498	5.34115	5.24079	5.29697	5.27159	5.17791	4.74034	5.47969	5.32195	5.19606	5.16671	5.93598	5.30808	5.18908	5.07366	5.20151	5.17979	5.18793	5.23546	5.07983	4.94974	4.88676	4.86093	4.83161	5.07125	5.32009	4.9732	4.94729	5.15645	5.35549	5.43817	5.23297	5.42316	5.42912	5.71473	5.06242	5.38607	5.50209	4.56113	5.37416	5.11526
	Cl48 89Y_CD45	5.21985	5.17105	4.95514	5.29188	5.06852	5.14655	5.00139	4.68681	5.20008	5.01609	5.41855	5.20969	5.19445	5.31916	5.27254	5.3988	5.23814	5.1291	5.40712	5.10645	4.92213	5.27534	5.44301	5.41375	5.26738	5.32894	5.39363	5.33711	5.23986	5.26448	4.75693	4.78168	5.27368	5.02987	5.01323	4.9879	5.38957	5.25911	4.77886	5.11185	5.38091	5.4626	5.53624	5.43017	5.42079	4.82433	5.24144	5.27948
	Cl49 89Y_CD45	5.379	5.38755	5.10429	5.45935	5.33302	5.35023	5.23346	4.86028	5.44568	5.31807	5.4465	5.36781	5.17671	5.45791	5.46525	5.44609	5.28086	5.28394	5.44988	5.22923	5.21043	5.27268	5.40133	5.39117	5.56891	5.33774	5.45306	5.41141	5.07354	5.36693	4.92569	4.87293	5.30819	5.00186	4.98862	5.04602	5.21753	5.33471	5.05206	5.10074	5.26086	5.65556	5.5341	5.53916	5.3496	4.96159	5.46552	5.52473
	Cl50 89Y_CD45	5.01991	5.1638	4.88662	5.1954	5.03538	5.05762	4.99954	4.91554	5.21462	5.20022	5.31599	5.20014	5.05011	5.30556	5.08555	5.23845	5.17249	5.11406	5.39503	5.3622	5.01031	5.10028	5.16742	5.34492	5.46606	5.18766	5.23626	5.27459	5.15708	5.22582	4.95124	4.68393	5.21165	4.79444	5.0148	4.74733	5.04442	4.97941	5.0151	4.90384	5.1532	5.29297	5.29881	5.47498	5.29914	4.66846	5.22929	5.20161
	Cl51 89Y_CD45	3.56814	3.16193	3.25318	3.75167	3.82528	3.40247	3.22908	3.08837	3.60022	2.83931	3.4158	2.96698	3.03739	3.40894	3.11434	2.72273	2.61499	2.68652	3.36703	3.64711	3.25414	2.87861	3.05696	2.92276	3.81043	2.95568	2.99002	3.25369	3.53663	3.29552	2.72352	3.0157	3.07903	3.21718	2.94743	#N/A	4.99184	#N/A	#N/A	#N/A	3.70357	3.87246	4.05212	4.07126	3.16034	3.3668	3.28759	3.47747
	Cl52 89Y_CD45	2.98101	2.33955	2.58582	3.81931	3.3847	2.86797	2.67405	2.49586	3.10992	2.32346	3.6413	4.54034	2.71154	2.53407	3.3441	3.32193	3.47705	2.03113	2.84331	2.50797	4.57529	2.09722	2.74606	#N/A	2.1837	2.9378	2.76444	3.56171	1.94432	2.87771	1.97333	2.92179	1.25167	3.83828	2.31935	2.54394	3.06353	3.04944	2.97463	2.81124	3.11604	3.25736	3.55101	3.53761	3.18946	2.58093	2.50124	2.37191
	Cl53 89Y_CD45	4.18789	4.28197	4.2241	3.6548	3.98661	3.87305	3.74768	3.40572	#N/A	3.96639	#N/A	#N/A	#N/A	#N/A	3.96061	#N/A	#N/A	#N/A	#N/A	#N/A	#N/A	4.6023	5.02569	#N/A	#N/A	4.88473	#N/A	#N/A	4.88733	#N/A	4.43279	4.14513	4.80943	4.12144	4.69654	4.28769	4.9713	4.4211	4.20973	4.09605	4.92706	4.83067	4.97562	4.78034	#N/A	3.92823	4.93932	4.57514
	Cl54 89Y_CD45	3.74755	3.90508	3.823	4.03822	3.82992	3.78157	3.81777	3.5969	4.25484	4.12947	3.78364	4.04186	4.26297	4.34465	4.57732	4.12079	4.28045	4.26414	4.57752	4.58723	4.42096	4.39828	4.66709	4.59905	4.886	4.44228	4.72123	4.53344	4.80501	4.33107	4.38395	3.84296	4.505	4.02405	4.39675	4.10923	4.53223	4.20982	4.01752	3.92896	4.7404	4.65074	4.82017	4.56535	4.40263	4.23663	4.59205	4.39541
	Cl55 89Y_CD45	0.880741	0.986531	0.82809	0.860658	1.01662	1.21028	1.4153	0.888356	0.360919	0.180873	0.578301	0.881482	0.533899	0.514503	1.47088	0.556702	0.540809	0.750056	0.81434	0.884197	1.12632	0.453413	0.579809	0.577894	1.23128	0.580906	0.66972	1.13907	0.824815	0.473427	0.771439	1.1917	0.945157	0.928284	0.820477	1.01509	0.723115	0.646645	0.959886	1.34607	0.563442	0.71181	0.534986	0.85133	0.727731	0.62649	0.799457	0.737839
	Cl56 89Y_CD45	1.06847	1.89158	1.08602	0.769132	1.43219	1.19753	0.863965	0.808221	0.518764	0.647623	0.893068	1.53867	1.36275	0.814925	2.04855	0.769394	0.645333	1.31778	0.782865	0.920015	0.956244	0.838076	0.501705	0.654578	1.01626	0.557378	1.10685	1.38146	0.8991	0.69712	0.712369	1.10095	0.375634	0.709118	0.600315	0.838085	0.805627	0.816216	1.47463	2.02433	1.18866	1.20734	0.375136	1.19399	1.05567	1.04769	0.564143	0.775075
	Cl57 89Y_CD45	5.28756	5.37385	5.24446	5.33194	5.2518	5.34008	4.98131	4.80707	5.51033	5.23267	5.47185	5.39018	5.29527	5.48744	5.29874	5.41304	5.39184	5.18466	5.31684	5.4036	5.14012	5.31152	5.46644	5.41804	5.46093	5.30247	5.34707	5.50876	5.28091	5.38037	4.70495	4.70489	5.37889	5.02633	5.33539	5.07947	5.49724	5.39577	4.89616	5.34393	5.29127	5.67817	5.3914	5.48524	5.4748	4.75433	5.63314	5.44305
	Cl58 89Y_CD45	5.26086	5.37326	4.94588	5.35232	5.18242	5.07294	5.03831	4.68662	5.20669	4.99647	5.17484	5.11224	4.89467	5.20349	5.15154	5.24094	5.17621	5.1493	5.22436	5.2475	5.03502	5.0523	5.11584	5.26953	5.3481	5.06564	5.25708	5.33916	4.97301	5.10167	4.76672	4.74058	5.1248	4.82507	4.8074	4.86555	5.16536	5.07713	4.91685	5.03612	5.06569	5.37932	5.34916	5.37859	5.18913	4.81061	5.19075	5.37612
	Cl59 89Y_CD45	5.34761	5.3459	5.22233	5.43864	5.40813	5.26449	5.08796	4.82586	5.42592	5.32903	5.44132	5.39682	5.25444	5.39403	5.4712	5.48748	5.31486	5.2081	5.61794	5.34666	5.20266	5.28716	5.61082	5.5072	5.45294	5.32462	5.43432	5.60198	5.23518	5.26119	5.01264	4.89264	5.33663	4.98191	5.13983	5.05222	5.34484	5.47832	5.23708	5.43125	5.32566	5.69051	5.70145	5.58007	5.44944	4.80099	5.3871	5.369
	Cl60 89Y_CD45	4.76102	5.08808	4.69488	5.11219	4.91113	4.93207	4.78009	4.14586	5.13385	5.04536	5.19517	5.06736	4.90622	5.18854	5.04886	5.13424	5.10361	4.56179	5.29621	5.08518	4.89625	4.88459	5.07697	5.27361	5.12843	5.05522	5.22558	5.21344	4.92834	5.15117	4.35278	4.50919	4.82989	4.63484	4.71215	4.58761	4.93304	4.79465	4.84706	4.8249	5.02809	5.27427	5.21118	5.18586	5.06304	4.32249	5.05964	5.03029
	Cl61 89Y_CD45	1.75519	2.05265	2.27881	1.6517	2.53912	2.16675	2.03885	1.511	1.53615	1.40839	1.72079	2.09844	2.19932	1.63919	1.97636	1.50362	1.88541	2.7488	1.825	2.47606	2.23963	1.88629	1.73643	1.71531	2.052	1.76971	2.23322	2.3166	1.69377	1.82448	1.65263	1.78859	1.81082	1.61172	1.66658	2.03305	2.00332	1.82928	2.12914	2.61738	2.19017	2.59441	2.34128	2.53475	2.47087	2.45793	2.08006	2.68981
	Cl62 89Y_CD45	2.30722	2.27647	2.46553	2.95083	3.62405	3.29653	2.32171	2.5502	2.54793	0.744038	2.14718	2.26585	2.51647	2.76744	2.70663	1.72226	1.86573	2.21586	2.8349	3.3887	2.49541	2.98527	2.22005	2.58883	3.18984	2.05377	2.50797	2.86759	2.79028	2.35635	2.41064	2.55046	2.10504	3.19016	2.31067	3.20181	3.51072	3.49821	3.7996	3.75537	3.63735	3.89887	3.86806	4.47807	3.13166	2.27217	2.25933	2.80319
	Cl63 89Y_CD45	3.61812	3.59764	3.68634	3.95863	3.92319	3.76658	3.94793	3.6617	4.35662	3.60252	3.8717	4.04651	4.28918	4.22982	4.65373	4.2224	4.3331	4.08452	4.57232	4.49932	4.5283	4.44504	4.81799	4.64645	4.7366	4.53471	4.65277	4.78058	4.77433	3.8785	4.49205	4.0135	4.31475	4.1412	4.42815	4.27649	4.72541	4.34702	4.14464	4.25434	4.75206	4.59076	4.83917	4.46322	4.51605	4.21933	4.56712	4.53797
	Cl64 89Y_CD45	2.73696	3.09504	2.66652	3.02415	2.91372	3.17182	3.15606	2.70974	2.82937	3.32429	3.19406	2.77841	2.85388	1.77245	2.52446	3.94121	3.90538	3.42864	3.7264	4.1821	3.58518	2.36863	4.02895	4.00341	3.75546	4.15267	3.85979	4.27071	3.20102	4.21742	2.96326	2.96323	3.38143	3.12342	3.80906	2.9089	3.89399	3.35328	3.80187	3.34349	3.05637	2.07763	3.10966	2.64201	2.96404	3.35261	2.22424	2.53059
	Cl65 89Y_CD45	2.89044	2.98218	3.00064	2.51632	3.12521	3.22473	3.27882	2.80446	2.71153	2.74889	2.65679	2.88834	2.99424	3.02552	3.39301	3.39474	3.10099	2.56968	3.21795	2.85447	2.92005	3.41829	3.91637	3.13547	3.45141	3.30922	3.5484	3.76645	3.47443	3.7769	3.194	2.96892	3.22464	3.24586	3.36678	3.37068	3.35347	3.30476	3.14677	3.29052	3.65473	3.53511	3.55862	3.48828	3.27674	3.31293	3.37855	3.07498
	Cl66 89Y_CD45	0.160687	0.243528	0.351684	0.214995	0.605482	0.865712	0.991162	0.756488	0.449071	0	0.151339	0.00585216	0.261075	0.289349	0.339158	0	0.365859	0.546088	0	0.0728104	0.643997	0.640384	0.142348	0.469674	0.829544	0.537378	0.419355	0.700082	0.386546	0.246712	0.297466	0.0913714	0.237003	0	0.295334	0.720531	0	0.107059	0.251245	0.0327917	0	0.0411229	0.599367	0.329992	0.50166	0.204922	0.3219	0.177774
	Cl67 89Y_CD45	4.48481	5.26392	4.89105	3.48239	4.80557	4.96968	4.78332	3.66136	1.66571	3.75816	3.87616	3.48348	5.02571	4.79458	4.26548	5.2312	4.47687	2.3126	2.09683	4.10897	4.9531	4.92617	5.09116	5.07495	4.55265	4.86902	5.0078	4.91769	4.71453	4.86095	4.02648	4.43655	4.64705	4.82891	4.66119	4.72149	5.15328	5.19839	4.61536	5.13571	5.0375	5.15829	3.07956	4.82869	4.15607	3.46386	3.41343	4.36133
	Cl68 89Y_CD45	5.45836	5.5554	5.3275	5.49323	5.43711	5.40683	5.21423	4.62988	5.53593	5.38457	5.51995	5.44009	5.28947	5.52477	5.51034	5.54773	5.34767	5.31954	5.59279	5.36988	5.26508	5.37164	5.64482	5.4447	5.45943	5.40259	5.51605	5.58769	5.13753	5.38552	4.97438	5.01535	5.37605	5.10198	5.09488	5.0781	5.29754	5.41207	5.17432	5.24706	5.36021	5.75511	5.71	5.65398	5.55212	4.92454	5.4625	5.58093
	Cl69 89Y_CD45	5.22183	5.49142	5.14838	5.29972	5.38131	5.1245	4.93903	4.70954	5.40583	5.33957	5.38389	5.33258	5.13956	5.50539	5.43874	5.35134	5.1514	5.18755	5.51355	5.44499	5.1953	5.21611	5.46854	5.42965	5.39054	5.25731	5.56499	5.57881	5.07055	5.27181	4.80392	4.98974	5.45254	5.06095	5.11064	5.0138	5.2635	5.43205	5.26844	5.34428	5.19059	5.6168	5.54809	5.51161	5.37357	4.51842	5.22984	5.3625
	Cl70 89Y_CD45	5.26412	5.46756	5.20847	5.21414	5.38007	5.24438	5.0077	4.52849	5.50732	5.31429	5.53614	5.48303	5.24253	5.44869	5.54929	5.41201	5.34436	4.88113	5.39508	5.43697	5.26614	5.32349	5.30106	5.4891	5.48377	5.13999	5.4676	5.61564	5.3041	5.32459	4.93106	4.84934	5.27011	5.08443	5.08569	4.9235	5.38005	5.39038	5.31438	5.33681	5.64357	5.71286	5.46965	5.53928	5.37599	4.29097	5.11473	5.49405
	Cl71 89Y_CD45	4.80177	4.96847	4.66696	5.07447	4.83069	4.95103	4.88432	4.72046	5.11031	5.29475	4.77715	4.95602	4.81399	5.04604	5.13859	5.15173	5.0413	4.80041	5.23295	5.29694	5.12734	4.92951	5.1754	5.10111	5.2516	4.95197	5.00162	4.97055	5.13839	5.04703	4.72047	4.74164	4.82439	4.87569	4.83481	4.77637	5.06163	4.78633	4.85478	4.70843	5.01448	5.14753	5.29666	5.08413	4.79695	4.64081	4.81583	4.91669
	Cl72 89Y_CD45	3.26015	5.13401	#N/A	#N/A	4.40353	#N/A	4.69607	3.54477	4.26065	5.20099	#N/A	#N/A	4.07481	3.14627	4.6992	5.26038	#N/A	#N/A	#N/A	#N/A	5.31425	5.12739	#N/A	5.22279	4.26797	4.832	5.17138	#N/A	4.34672	4.94768	5.1779	#N/A	#N/A	4.56438	4.68714	3.98687	#N/A	#N/A	3.97252	4.49302	4.47663	5.02562	4.58717	#N/A	4.55927	3.53756	4.88609	#N/A
	Cl73 89Y_CD45	3.84407	4.59394	4.11709	3.20013	4.29513	4.53342	4.59152	3.69409	2.19718	4.07153	4.76399	4.53615	4.10755	4.188	4.50992	4.12671	4.10509	2.92011	3.23716	2.69056	4.74631	4.31702	4.24729	4.33124	4.59499	4.1079	4.16252	4.12953	4.38997	4.1703	3.66882	4.27029	3.96902	4.41263	4.60219	4.45658	4.40471	4.14938	4.28784	4.51674	4.57669	4.74695	4.49919	4.53116	4.42867	3.79302	3.94937	4.33654
	Cl74 89Y_CD45	4.17717	4.28844	4.0292	4.21706	4.09969	4.09192	4.02489	3.83542	4.15956	4.22967	4.19889	4.12731	3.80131	4.08639	4.50845	4.14492	4.04662	4.11008	4.17408	4.67193	4.18883	3.86726	4.05158	4.03829	4.20333	3.97304	4.23075	4.46123	3.97193	3.95253	3.76771	3.98054	3.80618	3.97637	3.84963	3.75425	4.2014	3.90783	3.98154	4.09749	4.09108	4.35449	4.23172	4.0902	4.37797	3.90724	4.22502	4.21105
	Cl75 89Y_CD45	2.95202	2.53369	2.65283	2.47746	3.10329	2.65616	2.49106	1.97296	0.995456	2.03067	2.81024	2.24078	2.4677	2.81128	2.42977	1.96279	1.54746	1.76018	2.7416	3.00187	2.69959	2.1256	2.38058	2.21052	2.97851	2.23948	2.31156	2.72376	2.54084	2.61971	1.87379	2.37829	2.01846	2.46001	2.22036	#N/A	#N/A	#N/A	#N/A	#N/A	2.4122	2.56611	3.03889	2.20272	2.49448	2.48502	2.60654	1.89343
	Cl76 89Y_CD45	4.36737	4.57268	4.07322	4.77337	4.05272	4.5918	4.61118	3.88605	4.35186	4.3599	4.57077	4.57927	4.11863	4.11006	4.08035	4.18223	4.1713	4.42893	4.8607	4.39857	4.60712	4.10091	4.18213	4.13267	4.43217	4.02601	4.03367	4.08996	4.23475	4.08404	4.05619	4.04191	3.89316	3.65347	4.19587	4.01691	4.52815	4.45846	4.18969	4.61612	4.22075	4.4559	4.46112	4.44481	4.24544	3.84387	3.56464	4.01601
	Cl77 89Y_CD45	5.3069	5.68167	5.38133	5.46947	5.25157	5.39542	5.3012	4.63186	5.48251	5.43617	5.46577	5.5954	5.3492	5.4913	5.38152	5.50277	5.20593	5.09745	5.57653	5.28334	5.27332	5.31411	5.64827	5.53773	5.51794	5.43624	5.32545	5.45367	5.28338	5.37045	4.85925	5.098	5.32383	5.17148	4.99887	5.03279	5.36221	5.46706	5.00889	5.41858	5.37894	5.82945	5.52126	5.5173	5.49575	4.82282	5.0771	5.41032
	Cl78 89Y_CD45	5.49261	5.64355	5.50153	5.48844	5.54276	5.54146	5.40304	5.25723	5.56463	5.44237	5.56268	5.76135	5.41542	5.57209	5.53293	5.64332	5.49592	5.45436	5.68483	5.42084	5.37718	5.38041	5.56884	5.7684	5.77923	5.54085	5.53218	5.71471	5.4751	5.66018	4.92927	5.22942	5.52123	5.33886	5.29606	5.14696	5.49317	5.38755	5.22343	5.3773	5.59811	5.77642	5.88158	5.6273	5.35378	5.2878	5.51751	5.57235
	Cl79 89Y_CD45	5.41895	5.56062	5.25688	5.4519	5.35583	5.36937	5.0956	5.14181	5.41801	5.37127	5.4032	5.44149	5.32812	5.56005	5.58943	5.49634	5.35103	5.36036	5.66113	5.51125	5.34003	5.36323	5.65562	5.53218	5.50202	5.38786	5.54689	5.56908	5.26279	5.37511	5.04782	5.11654	5.42942	5.14762	5.41098	5.17193	5.39176	5.54572	5.39191	5.44333	5.36361	5.76027	5.61319	5.65904	5.54967	4.6205	5.35523	5.48641
	Cl80 89Y_CD45	5.17534	5.35651	5.06554	5.18785	5.32523	5.05057	4.89642	4.8655	5.25621	5.264	5.26309	5.22071	5.11501	5.47099	5.31094	5.36506	5.17029	4.99593	5.52196	5.29134	5.12495	5.19332	5.34977	5.43742	5.48353	5.21989	5.40781	5.47877	5.1127	5.2329	4.76539	4.88449	5.27902	5.02	5.15257	4.97499	5.29485	5.33123	5.26772	5.25157	5.22012	5.58999	5.42736	5.43969	5.31001	4.58853	5.23874	5.39086
	Cl81 89Y_CD45	5.0489	5.06377	5.0151	5.0632	5.06327	5.28905	5.15118	5.06916	5.29358	5.36957	5.18285	5.19726	5.01562	5.31842	5.27375	5.30658	5.25263	5.21504	5.34395	5.50049	5.13178	5.29457	5.38985	5.32143	5.41057	5.16258	5.34439	5.15721	5.40386	5.3081	4.91743	4.90835	5.14433	5.31183	5.03953	5.00151	5.26561	4.98389	4.86663	4.82473	5.33925	#N/A	5.38328	5.32924	4.9168	5.09945	5.03529	5.09193
	Cl82 89Y_CD45	4.42021	4.58652	4.26445	4.48735	4.61369	4.6751	4.71312	4.28124	4.78982	4.97102	4.72177	4.71929	4.50666	4.71306	4.86071	4.5554	4.31537	3.75332	4.77829	4.9225	4.72297	4.59907	4.71584	4.77242	4.9618	4.6599	4.75917	4.69303	4.89979	4.76102	4.39397	4.39066	4.41429	4.50972	4.70162	4.62015	4.89902	4.57023	4.39579	4.48768	4.84973	4.59474	5.02531	4.85133	4.50085	4.36596	4.66067	4.42548
	Cl83 89Y_CD45	4.7885	4.75265	4.67099	4.77098	4.85399	4.99949	4.89345	4.70296	5.15225	5.16681	5.12079	4.76962	4.85641	5.06093	5.20218	5.08779	5.08843	5.07889	5.07924	5.30372	5.00675	4.79021	5.03474	5.23115	5.19812	4.98091	5.10886	5.12277	5.02537	5.11507	4.68415	4.57327	4.85266	5.16803	4.6813	4.62797	5.18852	4.6773	4.54454	4.63198	5.03349	5.41896	5.34622	5.02101	4.64409	4.61278	4.83527	4.78869
	Cl84 89Y_CD45	3.91509	4.0782	3.94447	3.99812	4.02986	4.07829	3.78055	3.40115	4.22316	4.35478	4.04931	4.11895	3.88858	4.16792	4.4475	4.37501	4.14055	4.14483	4.39129	4.22221	4.14802	4.09189	4.22302	4.39145	4.28565	3.87026	4.15644	4.68643	4.22876	4.02472	3.58521	3.87833	3.79843	4.13374	3.75139	3.65772	4.15973	3.96786	3.82708	3.62595	4.07945	4.41485	4.25532	3.65838	4.01095	3.62091	3.85562	4.15566
	Cl85 89Y_CD45	4.71043	5.02467	4.47245	4.6052	4.73092	4.71693	4.51168	3.82734	5.34289	4.97305	4.75422	4.92535	4.75153	4.72939	5.12774	4.80656	4.7801	4.90532	4.97666	4.90208	4.75469	4.69036	5.02814	4.95227	5.17959	4.73746	4.78098	4.74969	4.59054	4.70859	4.42603	4.36974	4.95574	4.4985	4.75046	4.55405	4.8288	4.95623	4.59176	4.74925	4.74808	5.06233	5.07007	5.01462	4.98426	4.01138	4.66251	4.85844
	Cl86 89Y_CD45	3.73621	4.27422	3.79725	3.73243	4.58295	4.20219	4.07771	3.33183	4.90213	4.25122	4.34726	3.82936	4.32703	4.42719	4.99636	4.62715	4.3416	4.25763	4.92693	4.59653	4.09526	4.2006	4.7033	4.81179	4.64136	4.57415	4.49137	4.9066	4.30096	4.53004	4.30128	4.21823	4.78959	4.3562	4.28434	4.24649	4.68261	4.52094	4.09233	3.90665	4.71179	4.81538	4.90507	4.40402	4.43918	3.50238	4.60543	4.51169
	Cl87 89Y_CD45	4.81178	5.09567	4.63795	4.70215	4.94281	4.7865	4.73718	4.33878	5.04037	5.20967	5.0363	5.00335	4.90555	5.00561	5.22815	4.99478	4.9769	4.96117	5.22189	5.04126	4.86868	4.87922	5.17221	5.22	5.42594	4.97177	5.04863	5.22737	4.97912	4.89734	4.87493	4.57474	5.11479	4.59043	4.92451	4.75668	4.93602	5.07808	4.82769	4.85029	4.97593	5.21053	5.14557	5.12832	5.09042	4.28464	4.89508	5.04599
	Cl88 89Y_CD45	4.66478	4.94654	4.26329	4.48862	4.67834	4.61163	4.5113	3.54904	5.29686	4.92642	4.95405	4.86606	4.58661	4.85974	5.07415	4.62432	4.61296	4.84043	#N/A	4.9917	4.60102	4.73928	4.77457	4.78679	5.12717	4.66064	4.72122	4.6119	4.3494	4.57291	4.27216	4.34089	4.87624	4.33894	4.68261	4.60619	4.63439	4.96774	4.56758	4.77051	4.72871	5.05254	4.9897	4.87602	4.90491	3.85135	4.63449	4.50946
	Cl89 89Y_CD45	5.17073	5.48597	5.19891	5.18719	5.30025	5.11216	5.02498	4.95631	5.49019	5.3264	5.38061	5.33892	5.17181	5.48368	5.488	5.26868	5.34588	5.00527	5.65151	5.18323	5.14359	5.36251	5.23323	5.47834	5.43138	5.18624	5.54692	5.54638	5.16801	5.29377	4.86985	4.68511	5.20663	5.08458	4.96505	4.9594	5.58591	5.38081	5.45641	5.33651	5.16323	5.70662	5.33087	5.47797	5.43244	4.09059	5.16192	5.46168
	Cl90 89Y_CD45	5.29929	5.52316	5.49059	5.61839	5.27566	5.1004	5.0351	5.25101	5.39926	5.20541	5.26983	5.27503	5.25511	5.5151	5.65377	5.55523	5.19216	5.27918	5.61739	5.66252	5.27235	5.36947	5.42116	5.51167	5.46219	5.28021	5.43705	5.47515	5.21294	5.17082	4.99777	5.0331	5.29072	5.20556	#N/A	5.16749	#N/A	5.48938	5.2577	5.35304	5.51711	5.74974	5.21015	5.56472	5.52709	4.71186	5.33083	5.69206
	Cl91 89Y_CD45	4.97964	5.22309	4.73421	5.23652	4.91276	5.11811	5.04163	4.79226	5.3448	5.36745	5.45459	5.22216	5.03697	5.2742	5.39452	5.23762	5.272	5.4796	5.38509	5.61728	5.3551	5.41468	5.32082	5.34244	5.24929	5.17162	5.33922	5.42928	5.15755	5.22483	4.60296	4.88272	5.09826	5.10413	4.5447	4.89681	5.25685	5.02992	4.88627	4.88186	5.13619	5.27307	5.33556	5.28388	5.07508	4.77328	5.03604	5.32358
	Cl92 89Y_CD45	5.2543	5.29695	4.93091	5.36304	5.1318	5.33592	5.22866	5.19265	5.38529	5.32889	5.38592	5.56123	5.23705	5.35909	5.38153	5.43264	5.50058	5.26231	5.38366	5.96997	5.61289	5.29762	5.68506	5.35909	5.50577	5.07243	5.42394	5.35081	5.4684	5.40531	4.7075	5.20086	4.90898	5.35107	4.97233	4.80612	5.50683	5.26231	5.23135	4.96591	5.00278	5.26698	5.37969	5.30869	4.98864	4.75058	5.04691	5.13969
	Cl93 89Y_CD45	5.01212	5.16161	4.8277	5.35511	5.03877	5.22091	5.21953	4.87551	5.28214	5.41119	5.2913	5.28929	5.1481	5.22474	5.27445	5.45588	5.30808	5.29549	5.30935	5.49365	5.41463	5.27369	5.52812	5.26991	5.437	5.14934	5.24227	5.22104	5.25263	5.45678	4.8102	4.98379	4.99813	5.18373	5.20444	4.92364	5.25218	5.14031	5.01088	4.95153	5.15958	5.16941	5.29454	5.23995	5.03887	4.8983	4.99	5.07483
	Cl94 89Y_CD45	4.58959	4.89977	4.3217	4.79113	4.80544	4.77831	4.57497	4.48157	4.57041	4.61887	4.86948	4.80566	4.42181	4.39679	4.63321	4.4141	4.41334	4.72708	5.11568	4.9314	5.0227	4.44492	4.38355	4.33997	4.73159	4.26955	4.23905	4.46948	4.70131	4.62577	4.46593	4.53424	4.26831	4.74755	4.57965	4.3582	4.75465	4.73855	4.59877	4.67679	4.71422	4.83781	5.01938	4.77299	4.52393	4.41064	4.27161	4.54311
	Cl95 89Y_CD45	#N/A	#N/A	#N/A	#N/A	#N/A	#N/A	4.13338	#N/A	5.12006	5.17902	4.87777	4.98649	4.86304	4.97372	5.19649	4.936	5.00904	4.75979	5.18754	4.99932	4.73925	4.87853	5.20628	5.21529	5.29014	4.97702	5.0934	5.34673	4.91369	5.09614	4.94549	4.68475	#N/A	#N/A	#N/A	#N/A	#N/A	#N/A	#N/A	#N/A	5.00182	5.04797	5.24062	5.13511	5.01849	4.18023	4.83367	4.98896
	Cl96 89Y_CD45	4.78043	5.1165	4.54893	4.69953	4.9296	4.79909	4.70984	4.25846	5.12125	5.20956	4.86113	5.04511	4.87687	4.92011	5.23536	5.02756	5.00037	4.94755	5.14527	5.04548	4.86883	4.82104	5.18682	5.16707	5.35228	4.93215	5.02968	5.32037	4.99494	4.97164	4.89681	4.61286	5.146	4.68388	4.91694	4.74713	4.94218	5.093	4.81598	4.85138	4.95523	5.04172	5.15204	5.03523	5.10298	4.30211	4.94925	5.01585
	Cl97 89Y_CD45	4.74006	5.02958	4.52401	4.6455	4.88004	4.78026	4.68214	4.21015	5.12132	5.21277	5.12136	5.00055	4.89531	4.99297	5.18106	4.86176	4.94988	4.93939	5.168	4.93295	4.75642	4.83208	5.10288	5.22602	5.43918	4.9411	5.16162	5.28267	5.08988	4.92711	4.94321	4.59186	5.09342	4.64691	4.84339	4.70192	4.97463	5.10442	4.81506	4.86917	5.07205	5.09105	5.17837	5.10202	5.03693	4.29865	4.97208	4.99496
	Cl98 89Y_CD45	#N/A	5.0108	#N/A	4.87115	#N/A	#N/A	#N/A	1.88112	5.23563	#N/A	2.25609	2.31473	#N/A	3.74047	4.25028	4.21373	2.683	4.74235	4.987	5.52956	5.78913	#N/A	#N/A	#N/A	5.84875	#N/A	5.14083	4.5383	#N/A	4.89149	#N/A	#N/A	#N/A	3.69644	4.00011	#N/A	3.63604	2.48037	#N/A	#N/A	5.19401	#N/A	5.40867	5.18496	4.52201	3.4807	4.55061	4.7937
	Cl99 89Y_CD45	4.62556	4.90971	4.57001	4.44274	4.91748	4.7288	4.81407	4.42508	5.08578	5.11519	5.05395	4.88787	4.76786	4.74777	5.12875	4.76291	4.96159	5.03313	5.07652	5.10839	4.50177	4.81838	4.92722	5.15318	5.50006	4.87369	4.85161	5.11719	6.04463	4.78692	4.81368	4.46439	4.99796	4.60644	#N/A	4.80273	4.9764	5.13519	4.78657	4.82079	5.13025	5.26464	5.0354	5.06646	5.04857	4.55109	4.91664	4.96088
	Cl100 89Y_CD45	5.17003	5.39232	5.04091	5.31376	5.21208	4.98282	4.98922	4.83431	5.3303	5.21796	5.27396	5.1826	5.09228	5.39533	5.23887	5.31529	5.24457	4.94824	5.58796	5.31789	4.9179	5.2346	5.42978	5.49534	5.48605	5.24457	5.40251	5.4015	5.23542	5.26252	5.03162	4.88728	5.42718	5.02731	5.47544	4.96743	5.29336	5.39366	5.33368	5.25114	5.2675	5.7557	5.33656	5.49478	5.33897	4.33762	5.25042	5.42283
	Cl101 89Y_CD45	#N/A	#N/A	#N/A	5.15715	5.05792	5.01763	#N/A	#N/A	#N/A	#N/A	#N/A	#N/A	#N/A	#N/A	#N/A	#N/A	#N/A	#N/A	5.54057	5.57754	#N/A	#N/A	#N/A	#N/A	#N/A	#N/A	#N/A	#N/A	#N/A	#N/A	5.14269	#N/A	#N/A	#N/A	#N/A	#N/A	4.99363	#N/A	#N/A	5.11232	#N/A	#N/A	#N/A	#N/A	#N/A	4.91646	#N/A	#N/A
	Cl102 89Y_CD45	#N/A	#N/A	#N/A	#N/A	#N/A	#N/A	#N/A	#N/A	#N/A	#N/A	5.52475	#N/A	#N/A	5.30373	#N/A	5.17626	5.6611	5.66431	5.43864	5.60984	5.55342	#N/A	5.22591	#N/A	#N/A	#N/A	#N/A	5.73939	4.92677	#N/A	#N/A	#N/A	#N/A	#N/A	#N/A	#N/A	5.46292	#N/A	#N/A	5.08822	#N/A	#N/A	#N/A	#N/A	#N/A	4.75403	4.93054	5.70439
	Cl103 89Y_CD45	5.17177	5.33	5.10011	5.42923	5.07968	5.20263	5.11553	4.67764	5.39131	5.3559	5.37936	5.33353	5.13955	5.42436	5.4381	5.24227	5.20329	5.25886	5.5139	5.49086	5.22203	5.20277	5.16717	5.29974	5.48778	5.04104	5.25448	5.18905	5.19138	5.06832	4.957	4.92828	5.15688	5.04123	5.10396	4.9764	5.51849	5.21514	5.08947	5.0134	5.257	5.62322	5.70643	5.50781	5.39237	5.01149	5.27444	5.37024
	Cl104 89Y_CD45	5.1436	5.27972	4.94782	5.19598	5.13119	5.12436	5.02156	4.76032	5.34706	5.2039	5.23952	5.30324	4.9733	5.26465	5.17008	5.2085	5.19334	5.24221	5.4429	5.55956	5.23361	4.98141	5.05838	5.22333	5.41052	5.07038	5.20271	5.34656	5.07021	5.06188	4.73914	4.85235	5.11486	4.86805	4.80298	4.92534	5.36975	5.09611	5.01874	4.97149	5.29618	5.41552	5.43732	5.46007	5.35147	4.89103	5.25695	5.31558
	Cl105 89Y_CD45	5.36291	5.53231	5.27164	5.60291	5.23501	5.53744	5.27918	5.22036	5.57137	5.48122	5.39717	5.44425	5.1689	5.42711	5.47221	5.39266	5.27849	5.55989	5.72281	5.28359	5.42387	5.32376	5.49498	5.18147	5.64307	5.11856	5.4231	5.48784	5.42652	5.24796	4.64828	5.24771	5.4784	5.34493	5.17152	5.0657	5.51736	5.34458	5.21337	5.21384	5.43336	5.51502	5.76901	5.53324	5.49632	5.10474	5.51113	5.53446
	Cl106 89Y_CD45	5.36604	5.44017	5.11984	5.49903	5.39554	5.33118	5.22224	5.18668	5.501	5.3698	5.38363	5.48163	5.23941	5.41487	5.51278	5.35217	5.33648	5.41362	5.77093	5.5469	5.38649	5.23308	5.30497	5.40711	5.64094	5.27786	5.41448	5.45851	5.28648	5.25703	5.06856	5.0604	5.32759	5.16729	5.1834	5.12586	5.49588	5.31841	5.20804	5.15012	5.40203	5.63695	5.60906	5.59165	5.52496	5.35014	5.4402	5.59975
	Cl107 89Y_CD45	5.37261	5.42661	5.14041	5.50017	5.29833	5.30021	5.24715	5.03182	5.34099	5.25188	5.34321	5.35612	5.2008	5.4538	5.32492	5.36517	5.34497	5.33951	5.39234	5.58498	5.3546	5.20166	5.26508	5.412	5.63716	5.20497	5.35984	5.40016	5.28683	5.35973	5.01553	5.10924	5.28081	5.12492	5.08798	5.14255	5.29896	5.33643	5.16143	5.26675	5.2833	5.48187	5.47214	5.51086	5.37929	5.33098	5.44559	5.51141
	grCl1 89Y_CD45	3.69471	3.86408	4.11383	3.75589	4.07476	4.15562	4.08782	3.26247	4.21567	3.80524	4.13414	4.31203	4.1625	4.21813	4.28106	4.04144	4.18078	4.09714	4.37465	4.62522	4.48872	3.76884	3.89905	4.28784	4.23285	3.91529	4.11034	4.34334	4.08053	3.93201	4.21034	4.20195	4.17323	4.07119	3.69564	4.17437	4.67207	4.32574	4.4877	4.27471	4.26369	4.68025	4.65314	4.65313	4.65859	4.01064	4.35276	4.18421
	grCl2 89Y_CD45	4.27728	4.40379	4.29389	4.4579	4.415	4.41214	4.36732	3.9604	4.54079	4.29645	4.44652	4.52614	4.45143	4.60256	4.57814	4.52712	4.50776	4.60691	4.69017	4.84919	4.73729	4.10468	4.45259	4.54749	5.13889	4.40173	4.48042	4.66584	4.46661	4.25894	4.47106	4.33954	4.36571	4.3872	4.27765	#N/A	4.27098	#N/A	4.53565	#N/A	4.84995	4.87488	4.54938	4.93317	4.9378	4.50635	4.59364	4.50074
	grCl3 89Y_CD45	3.16889	3.31175	3.02713	3.30276	3.0774	2.95477	3.015	2.73757	3.09063	3.0391	3.19448	2.94801	2.90346	3.25146	3.75669	2.75987	3.07095	2.95515	3.30396	3.90759	3.74359	2.94687	3.15063	3.64079	3.56744	3.24465	3.32268	3.963	3.23743	3.12835	2.88774	3.11045	3.72596	3.21932	2.89621	3.71909	3.73674	3.71655	#N/A	#N/A	3.306	3.61434	3.54027	3.68044	3.49621	3.17952	3.42586	3.24029
	grCl4 89Y_CD45	3.54175	3.51597	3.38826	3.57527	3.56645	3.41721	3.73592	3.21951	3.34048	3.24289	3.33901	3.38687	3.14289	3.43046	3.79826	3.44131	3.50473	3.67523	3.35156	3.92578	3.92512	3.11883	3.4987	3.73649	4.20566	3.5891	3.79182	4.74375	3.90901	3.31324	3.28365	3.46728	3.82309	3.47819	3.53917	4.43535	3.16281	3.79466	4.03709	#N/A	3.57868	4.0139	3.73803	3.80673	3.64533	3.71633	3.92605	3.75413
	grCl5 89Y_CD45	2.21096	2.08201	2.25774	1.90721	1.97885	1.70834	2.13982	2.16173	1.5876	1.52933	2.20853	2.44917	2.04242	1.37348	2.24087	2.32588	1.98585	2.84655	2.57499	2.25195	3.24623	2.05679	2.7837	#N/A	2.5163	1.92057	1.84063	2.44217	2.27138	1.08968	2.24871	2.24709	2.09954	2.32029	2.01381	2.06561	2.93093	2.60167	2.10521	2.68931	2.80852	2.90575	1.95294	2.52815	3.08219	0.90975	2.73434	2.3325
	grCl6 89Y_CD45	3.77611	3.25392	#N/A	3.30253	#N/A	3.52315	#N/A	#N/A	3.58423	3.57253	3.71987	3.57425	3.27262	3.49707	3.94548	3.63829	3.55735	3.88729	3.70362	3.78484	4.11923	#N/A	3.71838	3.02136	4.11738	3.56883	3.36913	3.89066	3.62808	3.24259	3.52097	3.49947	3.3563	3.77294	#N/A	3.64784	4.15754	3.69703	3.64708	3.57518	3.15633	#N/A	#N/A	3.66369	3.99671	3.37233	4.03924	3.99994
	grCl7 89Y_CD45	2.9197	3.30656	#N/A	3.25454	#N/A	3.39632	#N/A	3.52617	2.87927	2.41017	3.11657	2.94393	2.54728	2.51965	2.98995	3.14662	2.78457	3.14061	3.09792	2.41922	3.76813	#N/A	#N/A	#N/A	2.50482	2.61207	2.60046	3.20405	4.93483	2.48934	2.78566	3.60299	2.72256	3.17014	3.00896	2.86689	3.54045	3.06011	2.86629	2.8529	2.89054	#N/A	#N/A	3.10107	3.05579	3.16364	3.2714	3.19725
	grCl8 89Y_CD45	3.03025	3.11525	2.90522	3.30194	2.97547	2.84729	3.05803	2.90975	2.61051	3.00099	2.88019	2.63093	2.59471	3.00281	3.21402	3.08391	3.15001	3.4407	2.79039	3.52861	3.59025	2.54715	3.20523	#N/A	3.71215	3.25643	3.34022	5.0718	3.07301	2.40175	2.75449	3.00481	2.91328	3.05295	2.94262	3.18797	3.28669	2.93823	3.0756	2.98769	2.83041	3.38759	3.14337	3.40057	3.27928	3.1923	3.33095	3.03824
	grCl9 89Y_CD45	#N/A	3.55121	#N/A	3.09004	2.75796	3.10422	2.09003	1.30336	3.09702	2.92669	3.21057	3.49415	2.95018	3.21195	3.76096	3.66506	3.4755	4.02708	3.42583	4.02025	3.93106	4.76722	3.61152	#N/A	3.87748	3.01311	3.81278	4.57224	3.10065	4.67096	3.46229	3.07261	3.44939	3.11488	3.04173	3.05825	2.8223	3.58638	#N/A	2.74706	3.61119	3.49847	3.33457	3.42241	3.86716	2.7671	#N/A	3.18291
	grCl10 89Y_CD45	3.91528	3.91599	3.11115	4.34072	4.25852	3.441	4.53144	4.05182	3.35891	3.27252	3.24235	3.74373	2.69347	3.89537	3.77692	3.93483	3.88103	3.92119	3.35833	4.18906	3.96971	2.88863	3.49346	3.85902	4.50508	3.7135	3.6995	4.18459	3.6124	3.22846	3.04559	3.66025	3.44441	4.49084	3.28644	4.27496	3.3783	3.32896	3.78295	3.01442	3.07518	3.82178	3.3862	3.79705	3.5262	3.65447	3.65236	3.41998
	grCl11 89Y_CD45	4.17509	4.31102	4.27496	4.3775	4.38213	4.40837	4.29745	3.92088	4.47893	4.24739	4.3396	4.42703	4.31247	4.48069	4.62096	4.41532	4.44681	4.57075	4.62209	4.83962	4.64874	4.26191	4.41121	4.6968	4.7745	4.31926	4.40128	4.50137	3.80929	4.12713	4.38096	4.2885	4.31806	4.29541	#N/A	4.35487	4.62712	4.40903	4.646	4.38042	4.57775	4.81294	4.81805	4.78167	4.8989	4.46979	4.54318	4.39245
	grCl12 89Y_CD45	4.90583	5.25023	4.89501	4.71274	4.87383	4.83369	4.66828	4.16057	4.98608	5.13846	5.04305	4.93236	4.80922	4.42529	5.31969	4.92527	5.04523	5.12111	5.20841	5.1648	4.90341	4.55156	4.8702	5.28509	5.26175	4.93403	4.86859	5.42879	4.92777	4.98453	4.63037	4.59974	5.16343	4.69517	4.82441	4.70396	4.96605	5.12453	4.83761	4.91632	4.8506	5.05679	5.14301	5.11741	5.09265	4.17411	4.66435	4.96861
	grCl13 89Y_CD45	2.66335	2.80982	2.67546	3.11698	2.58449	2.52814	2.63489	2.27883	2.51751	2.32009	2.45002	2.68439	2.55984	2.68521	3.00775	2.66672	2.70663	2.82442	2.63775	2.81238	3.25863	2.40046	2.71532	3.06934	3.29143	2.73688	2.92406	3.56226	2.70807	2.624	2.42918	2.70462	3.12498	2.60582	2.48059	2.94896	3.1971	2.66258	#N/A	2.81428	2.6894	3.11033	2.84635	3.07016	3.12769	2.76756	3.02039	2.71681
	grCl14 89Y_CD45	3.0037	3.17384	3.00706	3.27581	3.11798	3.00369	3.14123	3.02861	2.83086	2.70045	2.80076	2.90869	2.78338	2.95325	3.39019	2.98095	3.15152	3.24714	2.96165	3.50416	3.49383	2.72299	3.17692	3.28561	3.80781	3.15235	3.33937	3.61801	3.32668	2.98767	2.84277	2.96976	3.44392	3.09862	2.84656	3.16305	3.26813	2.98428	3.17678	3.08175	3.12666	3.48431	3.22357	3.41537	3.40807	3.20217	3.2953	3.08653
	grCl15 89Y_CD45	#N/A	#N/A	#N/A	2.86427	3.83357	#N/A	#N/A	2.86158	2.90297	2.79378	3.02967	3.04791	2.76418	2.7455	3.50884	3.06112	2.96893	3.2722	3.09835	3.52171	3.66483	3.44011	3.20248	2.46346	3.67188	3.21145	3.04942	2.90425	2.90811	2.4061	2.8359	1.75645	2.8541	2.87742	2.7171	3.31129	3.62718	3.05257	2.88533	3.07228	3.26975	3.35406	3.12011	3.38267	3.4582	2.16966	3.28221	2.97192
	grCl16 89Y_CD45	3.45796	3.44303	3.46996	3.50668	3.68152	3.28019	4.29256	3.37685	3.17621	3.36231	3.19663	3.21312	2.98984	3.23607	3.67059	3.31957	3.35329	3.41988	3.17864	3.58345	3.84277	#N/A	3.42442	3.13547	3.89711	3.34639	3.39637	3.46418	3.18344	3.34134	3.21719	3.42641	3.33583	3.35985	3.19953	3.48136	3.55728	3.24462	3.23277	3.37004	3.42897	#N/A	2.86978	3.40305	3.77687	3.7699	3.60248	3.37693
	grCl17 89Y_CD45	3.16526	3.22197	3.20615	3.3107	3.28135	3.31798	3.37611	3.09302	3.15468	3.14599	3.0799	3.06463	2.88569	3.15317	3.61935	3.24753	3.2381	3.16249	3.11109	3.49513	3.57223	2.76303	3.35862	2.92048	3.92798	3.25176	3.44126	#N/A	3.34694	3.12353	3.12302	2.97208	3.16337	3.12034	3.04738	3.41723	3.42699	3.1568	3.25152	3.34932	3.11536	#N/A	3.39053	3.27618	3.43469	#N/A	3.41294	3.46569
	grCl18 89Y_CD45	3.99309	3.962	3.73602	3.96182	3.94429	#N/A	3.87301	3.88551	3.91873	3.91375	4.42578	3.74955	3.56928	3.80318	4.04581	3.82007	3.83512	4.23107	3.93085	4.20568	4.21853	3.67946	4.01617	4.08309	4.4725	3.82196	4.09167	4.75111	4.27033	3.75833	3.88652	3.88775	4.06068	3.85899	3.90387	4.01753	4.22595	3.76015	4.01927	3.95962	4.01528	4.31644	4.27378	4.16311	4.13749	4.19002	4.25042	4.13668
	grCl19 89Y_CD45	3.54135	3.64329	3.34933	3.66245	3.5602	#N/A	4.34338	3.53089	3.10732	3.71951	3.55211	3.46892	3.01355	3.65648	3.80667	3.43585	3.50272	3.80406	3.58475	3.865	3.98526	3.01544	4.62775	4.78545	4.41229	4.94103	3.79036	4.61293	3.60663	#N/A	3.13994	3.48903	4.55647	3.65098	3.27969	3.59374	4.02863	3.81871	3.66489	3.61192	5.06051	3.89866	5.25165	3.94297	3.6855	3.76609	4.06688	3.95879
	grCl20 89Y_CD45	4.27524	4.26575	4.27146	3.92496	4.32001	4.38693	#N/A	#N/A	3.97347	3.92153	3.92505	3.9627	3.8302	4.0454	4.16318	4.1997	4.09627	4.46863	4.19359	4.39703	4.31274	4.02914	4.17895	4.22767	4.69646	3.98828	4.40778	4.9435	4.5222	3.88823	3.87818	3.87774	4.33216	4.1125	3.87473	4.09704	4.56079	3.9284	4.16799	4.1523	4.32464	4.52627	4.28327	4.39029	4.22746	4.21456	4.47965	4.34912
	grCl21 89Y_CD45	3.22116	3.49155	3.16437	3.51412	3.45276	3.27684	3.50628	3.32827	2.89433	3.17522	3.30619	3.21483	2.90182	3.09295	3.68596	3.16552	3.04104	3.42066	3.22101	3.82866	3.83792	3.06089	3.9347	3.93548	4.09064	3.54491	3.65647	4.15325	3.76394	3.27764	3.34328	3.51999	3.5856	3.4168	3.42201	3.51957	3.61366	3.33228	3.36972	3.38242	3.20607	3.67868	3.11162	3.59184	3.57488	3.62285	3.64425	3.58035
	grCl22 89Y_CD45	3.14498	3.3249	3.19528	3.33007	3.22815	3.19325	3.31793	3.10637	3.12643	2.93939	3.07881	3.00998	2.9552	3.14419	3.50148	3.19676	3.23311	3.38099	3.07566	3.63047	3.59369	2.76156	3.12329	2.77347	3.79245	3.36442	3.47515	4.11913	3.21772	3.19779	3.02324	3.18013	3.4813	3.14058	3.14859	3.29143	3.40506	3.11257	3.17777	3.28031	3.09825	3.59894	3.19282	3.51381	3.53274	3.32234	3.49136	3.38569
	grCl23 89Y_CD45	2.32005	2.56707	2.41997	2.5248	2.74616	2.30177	2.43099	2.26456	2.24401	2.36786	2.0099	2.52776	2.27587	2.183	3.01891	2.54236	2.65762	2.25822	2.33073	3.09449	2.96917	2.04082	2.43114	2.9582	3.022	2.64832	2.75688	3.37252	2.50955	2.45135	2.13649	2.4235	2.64084	2.60376	2.13897	2.5013	2.71505	2.26995	2.35238	2.43857	2.26676	2.79843	2.83577	2.91457	2.81568	1.86375	2.82273	2.54376
	grCl24 89Y_CD45	2.75875	2.87367	2.77068	2.92966	2.66095	2.64272	2.70172	2.5587	2.41001	2.45023	2.58682	2.72224	2.47414	2.63823	3.03251	2.76881	2.65096	2.79802	2.65555	3.17832	3.15179	2.38366	2.66957	#N/A	3.14527	2.86812	2.82424	3.43903	2.64992	2.70641	2.53356	2.72447	2.38955	2.65156	2.45919	2.79871	2.95667	2.73459	2.74736	2.85783	2.61966	3.0001	2.55381	2.88458	3.11255	2.57936	3.04876	2.81873
	grCl25 89Y_CD45	2.43256	2.63565	2.51707	2.62866	2.4018	2.35565	2.37606	2.39249	2.199	2.26073	2.26671	2.3929	2.21885	2.37355	2.77309	2.46111	2.30517	2.37339	2.35761	3.03707	2.88065	2.13436	2.41526	2.15576	2.87211	2.33661	2.64277	2.80448	2.34918	2.39388	2.21564	2.43465	2.52151	2.40742	2.14217	2.49105	2.65602	2.4794	2.48825	2.54213	2.40506	2.76584	1.7297	2.77233	2.76686	2.25772	2.773	2.48992
	grCl26 89Y_CD45	2.84654	3.02276	2.86889	3.13356	2.85074	2.89249	2.9299	2.78331	2.89567	2.75302	2.77029	2.80349	2.52673	2.87619	3.28878	2.90181	2.96823	2.93219	2.85193	3.26966	3.423	2.58069	2.91571	2.49903	3.40556	2.97579	3.18935	3.35999	2.853	2.56448	2.7344	2.84083	2.97998	2.84634	2.66009	3.02495	3.13574	2.86298	2.91022	2.9838	2.81817	3.27322	3.04151	3.20907	3.30121	2.98991	3.25051	3.02692
	grCl27 89Y_CD45	2.53283	2.62205	2.34126	2.86196	2.5624	2.82581	2.74446	2.80531	2.21602	1.96452	2.87878	2.47687	1.89063	2.27458	2.53203	2.55737	2.245	2.79668	2.71423	2.53316	3.13382	2.02858	2.1822	2.42898	2.73701	2.30276	2.43062	2.92872	2.32157	1.99938	2.45338	2.87555	2.41555	2.97912	2.25905	2.61561	2.54575	2.62854	2.46559	3.05141	2.3744	2.47167	2.19943	2.37234	2.5089	2.47578	2.64906	2.66045
	grCl28 89Y_CD45	3.84804	3.79167	3.79688	3.81555	3.4581	3.79773	4.24645	3.69699	3.46691	3.54718	3.63434	3.50213	3.37308	3.54272	3.93066	3.54168	3.59533	3.8493	3.70637	3.97867	4.09529	3.46971	3.5867	3.31178	4.1594	3.56601	3.79736	4.38029	3.56687	3.40961	3.56171	3.88144	3.66151	3.80826	3.77289	3.93538	4.12387	3.64415	3.77279	3.78685	3.56926	4.104	#N/A	3.80743	3.83056	3.7369	4.13214	4.06055
	grCl29 89Y_CD45	4.02189	4.02256	4.00144	3.84568	3.71175	3.91481	3.78356	3.5996	3.65375	3.65391	3.66009	3.56042	3.45647	3.66021	3.9721	3.63546	3.66537	4.37325	3.76212	4.05232	4.12552	3.55966	3.71955	3.9255	4.43017	3.75799	3.92896	4.70441	3.87866	3.54485	3.57141	3.81975	3.9709	3.79404	3.55791	3.9764	4.22134	3.65936	3.89742	3.92164	3.71522	4.23794	3.93956	4.0578	3.97673	4.04215	4.22664	4.14511
	grCl30 89Y_CD45	4.20067	4.10728	4.40902	4.61339	4.87141	4.20564	#N/A	4.13276	3.92563	3.97441	4.75068	3.98119	3.86953	4.00999	4.24355	3.85167	3.86468	4.22518	4.05737	4.26158	4.24516	3.77631	4.02494	4.21498	4.78376	4.06061	4.16721	4.92132	4.68004	3.77731	4.2045	3.95029	4.26012	3.94645	4.74103	4.13903	4.36637	4.00269	4.226	3.98434	4.05827	4.47984	4.01644	4.66156	4.20292	4.32111	4.37374	4.25072
	grCl31 89Y_CD45	3.43131	3.55561	3.1478	3.55048	3.64865	3.41539	3.59882	3.43366	3.27799	3.63848	3.23912	3.32076	#N/A	3.42733	3.73032	3.35619	3.44055	3.67836	3.39333	3.89013	3.88747	3.09446	3.49602	3.75339	4.06987	3.47033	3.70426	4.23871	3.70391	3.28379	3.27194	3.45686	3.78051	3.46543	3.21342	3.62992	3.74233	3.36868	3.57409	3.50671	3.56682	3.78255	3.9784	3.70619	3.71372	3.77468	3.75423	3.70787
	grCl32 89Y_CD45	3.0041	3.13101	3.04305	3.21128	2.96203	2.99261	3.05275	2.88705	2.74066	#N/A	2.61021	2.86731	2.76942	2.85346	3.30085	3.02796	3.18345	3.23314	3.03335	3.555	3.47108	3.06545	3.58012	2.60129	3.59217	2.92834	3.42257	4.04503	2.95749	3.32282	3.01557	3.0294	4.18588	2.96512	2.09121	3.04062	3.13544	2.86433	2.97761	2.96077	2.80927	3.354	1.8289	3.19694	3.26728	3.08054	3.30736	3.10831
	grCl33 89Y_CD45	2.91625	3.11981	2.95593	3.13673	2.90768	2.94168	3.01846	2.85317	2.89805	2.89457	2.81764	2.82646	2.60638	2.84774	3.16779	2.99953	2.96589	2.8647	2.84011	3.08757	3.31038	2.54286	3.05972	2.49995	3.37167	2.91905	3.01869	2.74012	2.87008	2.79963	2.75362	2.91518	2.48717	2.88547	2.59444	2.99599	3.14176	2.90572	2.93285	3.07556	2.67644	2.84808	2.80062	2.92202	3.21418	2.75815	3.14037	3.04415
	grCl34 89Y_CD45	2.75243	2.93393	2.78936	2.94868	2.75776	2.71704	2.81391	2.61413	2.66783	2.41597	2.68636	2.64617	#N/A	2.44238	2.77987	2.45256	2.9549	2.98853	2.71764	3.15547	3.32215	2.41199	2.94847	#N/A	2.74704	2.972	2.41538	3.36271	2.55369	#N/A	2.53813	2.79349	2.63749	2.72146	2.51195	2.75442	2.95099	2.72226	2.72063	2.89915	2.6884	1.92522	#N/A	#N/A	3.07171	2.70705	2.67783	2.77444
	grCl35 89Y_CD45	2.97633	3.16583	2.97756	3.18174	2.92822	2.93829	3.06357	2.85217	2.55334	2.62953	2.82839	2.78871	2.65794	2.83581	3.33412	2.60599	2.79595	3.13069	2.94592	3.45227	3.48314	2.66566	2.91382	2.6609	3.55897	3.1076	3.25824	3.40499	3.00141	2.75208	2.79762	2.9819	3.04182	2.93755	2.75954	3.08925	3.21667	2.93159	3.00924	3.12028	2.85985	3.36205	3.18039	3.3202	3.35582	3.02067	3.24698	3.17549
	grCl36 89Y_CD45	3.09786	3.22983	3.07747	3.26172	3.09592	3.29234	3.18798	2.95342	3.11784	3.06568	2.9729	3.00906	2.82956	3.09834	3.41252	3.0868	3.15016	3.14152	3.09498	3.48508	3.40658	2.77162	3.2538	3.25169	3.68491	3.26769	3.443	3.61182	3.14728	2.98756	2.97654	3.07879	3.39314	3.02628	2.86554	3.31592	3.38268	3.05479	3.14868	3.36601	3.07763	3.48496	3.33131	3.46977	3.44121	2.91022	3.42094	3.30992
	grCl37 89Y_CD45	3.00731	3.22835	2.93223	3.16702	2.98196	3.05554	3.01994	2.86253	3.06888	2.98736	3.03633	2.9018	2.92295	3.01732	3.41518	3.18897	3.15723	3.36403	2.97983	3.55822	3.53191	2.70047	3.29864	3.59112	3.61213	3.29801	3.60235	4.17791	2.91386	3.04559	2.81233	2.96351	3.48714	2.98311	2.75076	3.02083	3.37089	3.04192	3.05752	3.24916	2.99695	3.47985	3.2958	3.37422	3.33125	3.21135	3.40664	3.28861
	grCl38 89Y_CD45	3.50428	3.53139	3.45362	3.52189	3.59299	3.46229	3.59479	3.39839	3.27148	3.38463	3.35503	3.33665	3.10363	3.36251	3.70027	3.42606	3.43138	3.51476	3.36076	3.76218	3.84879	3.08725	3.48622	3.43066	4.11516	3.50497	3.67246	4.33396	3.54879	3.34438	3.32245	3.51095	3.6518	3.42575	3.3216	3.65464	3.73046	3.42655	3.46988	3.51297	3.4265	3.92701	3.68513	3.64598	3.69289	3.77239	3.84775	3.75067
	grCl39 89Y_CD45	3.61867	3.51988	3.45134	3.45934	3.49161	3.57648	3.54857	3.28912	3.25954	3.29422	3.34781	3.27153	3.12596	3.34241	3.67275	3.33954	3.37419	3.53043	3.31741	3.70827	3.84062	3.00562	3.45474	2.21545	3.94405	3.49675	3.60783	4.22906	3.35439	3.3492	3.26574	3.60794	3.23644	3.38982	3.20656	3.56089	3.69631	3.35006	3.44206	3.52715	3.3697	3.74477	3.54277	3.5385	3.58543	3.56225	3.82874	3.70892
	grCl40 89Y_CD45	3.94511	3.99951	3.87483	3.65674	3.80477	3.41545	3.63983	3.94521	3.58588	3.5205	3.66379	3.60463	3.27345	3.66755	3.81832	3.69638	3.78115	4.27741	3.84766	4.07783	4.01193	3.87144	3.85336	3.82949	4.3312	3.66165	4.01333	4.63964	3.91378	3.52961	3.45148	3.7878	4.01184	3.80056	3.5687	3.94626	4.15686	3.57152	3.79817	3.84282	3.85231	3.91029	3.71837	3.74945	4.01953	4.18271	4.13888	4.0718
	grCl41 89Y_CD45	3.35263	3.42254	3.4512	3.5303	3.56072	3.5136	3.52693	3.3791	3.42911	3.30076	3.46413	3.21746	3.11708	3.32393	3.59887	3.30717	3.4062	3.60874	3.40249	3.79376	3.68814	3.14971	3.43611	3.68689	4.1133	3.32261	3.69399	4.31793	3.73268	3.22756	3.22066	3.30352	3.73616	3.34713	3.22716	3.53873	3.61196	3.26862	3.45312	3.49251	3.53333	3.73477	3.57613	3.70283	3.67863	3.78877	3.74633	3.61285
	grCl42 89Y_CD45	3.20015	3.32508	3.00005	3.11687	3.50301	3.52664	3.1975	3.0689	3.1784	3.05006	3.10139	3.00956	2.89917	3.14778	3.58117	3.38523	3.23305	3.37561	3.16496	3.6683	3.61578	2.83103	3.46713	3.66518	3.77963	3.4526	3.55606	4.25454	3.25552	3.12758	3.01333	3.17056	3.85532	3.1511	2.99437	3.27419	3.4107	3.08174	3.14702	3.24473	3.08433	3.56015	3.49004	3.53964	3.47003	3.36978	3.49877	3.45414
	grCl43 89Y_CD45	2.79359	2.94809	2.7905	2.99378	2.70405	2.71452	2.76677	2.71104	2.80843	2.74121	2.68857	2.69622	2.51263	2.74589	3.10283	2.83212	2.8376	2.70501	2.74322	3.14363	3.06548	2.47042	2.95061	2.61104	3.1997	2.94776	3.11195	2.84743	2.71538	2.71181	2.63864	2.68615	2.96434	2.70545	2.50874	2.88431	3.00367	2.80268	2.8289	2.9565	2.68185	3.04461	2.9275	3.07442	3.13759	2.63071	3.08898	2.89739
	grCl44 89Y_CD45	1.74892	1.93622	1.7396	2.01913	1.827	1.91365	1.9454	1.93795	1.40623	1.30837	1.72249	1.61453	1.22829	1.5526	1.78948	1.52992	1.60719	1.60115	1.54983	1.81753	1.96395	1.34019	1.47392	1.62004	1.96632	1.56778	1.83091	1.7569	1.63218	1.34707	1.48196	1.90252	1.66003	2.0874	1.45594	1.81496	1.84004	1.80363	1.78333	1.92054	1.54317	1.78092	1.51838	1.77223	1.89861	1.6213	1.86258	1.80366
	grCl45 89Y_CD45	2.57963	2.72074	2.61079	2.7095	2.6278	2.57411	2.61981	2.24678	2.12539	2.46711	2.41943	2.20788	1.77105	2.13244	2.59173	2.28733	2.14858	2.86095	2.69141	3.02436	3.20838	2.09284	1.95695	#N/A	2.45014	2.13428	2.08529	2.45232	2.27313	2.62819	2.41474	2.73105	2.18356	2.62059	2.3612	2.58417	2.79864	2.61833	2.5214	2.8497	2.30845	2.19073	2.17244	2.16405	2.73758	2.58276	2.51173	2.45018
	grCl46 89Y_CD45	2.86079	2.99906	2.91075	3.07375	2.78798	2.78645	2.82464	2.62904	2.91138	2.85297	2.80623	2.78096	2.49665	2.79361	3.1621	2.95889	2.95278	2.84517	2.82231	2.87708	3.23634	2.49496	3.01585	#N/A	3.29885	2.89619	3.14827	2.03413	2.69273	2.66333	2.78397	2.835	#N/A	2.80855	2.5665	3.00673	2.99178	2.8719	2.88275	3.00029	2.78782	2.78986	2.96175	3.03931	3.17493	2.87403	3.11549	3.02261
	grCl47 89Y_CD45	3.04117	3.19878	3.04211	3.27322	3.14542	2.92056	3.06838	2.90139	3.04095	3.03439	2.8572	2.96599	2.83536	3.03242	3.45724	3.17037	3.22305	3.24086	2.96746	3.42984	3.31239	2.68255	3.29526	2.38195	3.75945	3.2465	3.40799	#N/A	3.18627	3.0485	2.95888	3.31479	3.80854	3.01138	2.79911	3.28805	3.26848	3.08596	3.09253	3.1773	3.02272	3.34141	3.26775	3.39171	3.39412	#N/A	3.32832	3.21216
	grCl48 89Y_CD45	2.99926	3.19396	3.0042	3.24629	2.96054	2.91176	3.04839	2.85496	3.03408	3.01257	2.89864	2.96702	2.80589	3.03622	3.43932	3.11957	3.21057	3.33246	2.96833	3.57452	3.57385	2.66647	3.30881	3.63077	3.68519	3.29982	3.46041	4.12534	3.10978	2.98212	2.85949	3.0211	3.55477	3.01727	2.77708	2.77552	3.35622	2.94327	3.1453	3.0466	3.00289	3.4977	3.32508	3.46482	3.43462	3.16114	3.35682	3.18784
	grCl49 89Y_CD45	3.23956	3.41098	3.27576	3.43808	3.67888	3.2673	3.59978	3.37713	3.27448	3.24099	3.12229	3.13483	2.91642	3.21347	3.63578	3.31807	3.34231	3.38502	3.19978	3.52227	3.71154	2.11207	3.34634	2.82629	3.92268	3.33162	3.03902	3.43762	3.17027	3.15833	3.11302	3.29854	3.05734	3.24507	3.08823	3.45698	3.48515	3.23477	3.34056	3.27425	3.10503	3.41948	3.48803	3.45979	3.52	#N/A	3.48505	3.46814
	grCl50 89Y_CD45	3.66801	3.55765	3.44655	3.57554	3.60638	3.68038	3.57686	3.53112	3.48662	3.34939	3.28806	3.35094	3.18344	3.43073	3.75614	3.42912	3.48221	3.94083	3.46981	3.885	3.72536	3.18674	3.54096	3.73364	4.22893	3.58394	3.75978	4.58385	3.71811	3.32241	3.32372	3.64767	3.93403	3.4711	3.29796	3.78029	3.8825	3.43115	3.53228	3.65894	3.6351	3.96306	3.64415	3.72383	3.76594	4.10622	3.92391	3.79989
	grCl51 89Y_CD45	3.66181	3.6694	3.61515	3.67444	3.82571	3.63743	3.7142	3.50739	3.67769	3.70803	3.50874	3.51634	3.42959	3.53332	3.83454	3.57096	3.6069	3.98214	3.64034	3.94165	3.99303	3.23442	3.65703	3.63948	4.1138	3.60872	3.81372	4.49151	3.66125	3.51182	3.46725	3.61715	3.79759	3.53875	3.43161	3.78235	3.89737	3.50032	3.609	3.73596	3.66599	3.90653	3.84344	3.83818	3.84361	3.87354	3.95077	3.86501
	grCl52 89Y_CD45	2.9135	3.03924	2.89083	3.10259	2.90016	2.88131	3.0019	2.86534	2.94116	2.69884	2.7578	2.76279	2.61223	2.84934	3.21033	2.92625	2.86055	2.90531	2.80498	3.32131	3.34639	2.57384	2.89518	2.80336	3.48626	2.86948	3.04708	3.29498	3.05811	2.83576	2.68644	2.85777	3.2193	2.86921	2.6131	2.9986	3.11771	2.85064	2.95731	2.95831	2.77256	3.26217	3.24041	3.22692	3.28152	2.9119	3.17969	2.98103
	grCl53 89Y_CD45	3.18689	3.33448	3.16251	3.23775	3.31465	3.13852	3.29734	3.04006	2.62475	#N/A	2.99819	3.02335	#N/A	2.89049	3.45618	3.18481	3.33131	3.36056	3.33975	3.60581	3.726	2.81135	#N/A	2.67745	3.62167	3.45795	3.22282	3.94365	3.3856	4.35045	3.25141	3.15659	3.0425	3.16069	3.00785	3.28507	3.56803	3.08434	3.16999	3.3035	3.27295	3.4813	3.40707	3.62158	3.53492	3.33732	3.40198	3.42907
	grCl54 89Y_CD45	3.09561	3.23404	3.05851	3.23839	3.11989	3.0835	3.11742	2.89581	3.03595	3.22601	3.05328	2.9697	2.65911	3.05397	3.34984	3.15449	3.125	3.23538	3.09211	3.49771	3.62941	2.76345	3.04268	2.84753	3.55801	3.11969	3.29325	3.09002	2.98051	2.94131	3.0246	3.11751	2.78414	3.05777	2.8438	3.21349	3.34985	3.06381	3.11965	3.24662	3.05199	3.19363	2.89693	3.21379	3.4296	3.18462	3.36096	3.3334
	grCl55 89Y_CD45	2.42262	2.5978	2.48236	2.5131	2.36764	2.31788	2.34716	2.02347	2.29671	2.04735	2.24125	2.23182	1.9352	2.24913	2.59789	2.06363	2.1471	2.24513	2.40651	2.58977	2.77273	2.06347	2.14667	1.88789	2.58649	2.34672	2.49855	2.06313	2.25633	2.1624	2.28907	2.40315	2.15102	2.36593	2.12356	2.49395	2.68952	2.46586	2.38901	2.5501	2.30952	2.49256	2.34016	2.46871	2.73308	1.97222	2.74716	2.34887
	grCl56 89Y_CD45	3.1047	3.19824	3.08122	3.2332	3.09023	3.14574	3.04133	2.86795	3.08745	3.09375	2.9648	2.9898	2.8719	3.0356	3.40655	3.05236	3.11261	3.20394	3.0201	3.56492	3.53234	2.77155	3.28064	3.05217	3.51141	3.25676	3.4122	3.7969	2.9201	3.00119	2.99295	3.13557	3.47938	3.01067	2.90772	3.21664	3.31444	3.04587	3.11667	3.30589	3.01727	3.41679	3.25157	3.37418	3.40655	3.25773	3.33853	3.2466
	grCl57 89Y_CD45	3.34642	3.4111	3.36333	3.40577	3.41403	3.25531	3.35298	3.11775	3.21449	3.31175	3.16339	3.15345	3.07529	3.28207	3.61905	3.37432	3.4121	3.54472	3.15997	3.78359	3.67717	2.89191	3.498	#N/A	3.88057	3.55932	3.63034	4.3918	3.26231	3.26605	3.16854	3.3462	4.07067	3.22183	3.28124	3.48886	3.59911	3.2447	3.27133	3.35309	3.25865	3.71635	3.51563	3.58725	3.5706	3.41679	3.67231	3.52543
	grCl58 89Y_CD45	#N/A	#N/A	#N/A	#N/A	#N/A	#N/A	#N/A	4.32608	#N/A	#N/A	3.44337	4.0748	#N/A	#N/A	2.19542	4.13523	2.5923	3.55101	4.66008	3.8137	4.25413	3.29676	#N/A	5.10996	#N/A	3.93211	3.60169	#N/A	4.61291	#N/A	#N/A	#N/A	#N/A	#N/A	#N/A	#N/A	3.47815	#N/A	3.90298	#N/A	#N/A	4.33307	#N/A	#N/A	3.49738	#N/A	5.32895	#N/A
	grCl59 89Y_CD45	2.98325	3.1397	3.01041	3.18275	2.97812	2.99055	3.20992	2.99006	2.92208	2.94729	2.73496	2.90868	2.77402	3.00102	3.33214	3.05753	3.07984	3.08265	2.96931	3.44063	3.2547	2.65742	3.13827	3.28729	3.66196	3.15793	3.35151	3.69997	3.18154	2.99898	2.86298	2.98992	3.39332	2.94086	2.76053	3.14336	3.24718	2.97736	3.03674	3.23595	2.98996	3.41331	3.27403	3.41365	3.37189	2.4262	3.25591	3.12337
	grCl60 89Y_CD45	3.52919	3.53686	3.39994	3.57838	3.82143	4.04336	3.97521	3.71107	3.47369	3.35504	3.39415	3.43117	3.15012	3.48611	3.75526	3.43849	3.5264	3.80449	3.48816	4.00463	3.74575	3.29153	3.55799	3.84106	4.33587	3.54443	3.82771	4.49919	3.89979	3.34757	3.34283	3.49312	3.90455	3.443	3.45667	3.78196	3.84962	3.43714	3.62509	3.67953	3.5551	3.93312	3.66937	3.7631	3.77982	4.05574	3.99456	3.79357
	grCl61 89Y_CD45	3.0047	3.15936	3.01779	3.26729	2.97696	3.47196	3.30828	3.12125	3.16945	3.00794	2.70903	2.92611	2.77777	2.99573	3.3413	3.02868	3.14151	3.30238	3.0801	3.55792	3.24717	2.77244	3.25008	3.52557	3.89709	3.16855	3.48631	4.04901	3.39575	3.02863	2.88124	2.78447	3.56981	3.01051	2.84513	3.17993	3.25344	2.99992	3.08847	3.27022	3.22566	3.46486	3.35786	3.42262	3.37145	3.32611	3.3713	3.10178
	grCl62 89Y_CD45	3.28228	3.3381	3.24836	3.37281	3.2606	3.24985	3.30808	3.12873	3.21371	2.89623	3.12181	3.06057	3.0576	3.19315	3.44469	3.17006	3.22583	3.45663	3.19891	3.6408	3.65843	2.96933	3.26855	3.23406	3.72831	3.29641	3.5165	3.83652	3.28583	3.12338	3.1412	3.21588	3.4495	3.15783	3.06985	3.37449	3.52799	3.14183	3.29595	3.34817	3.33856	3.5718	3.43658	3.54834	3.54048	3.45665	3.50433	3.45743
	grCl63 89Y_CD45	3.56696	3.67448	3.53002	#N/A	3.47861	3.54387	3.74254	2.93547	3.67029	4.01259	3.41907	3.55575	3.77579	4.07569	4.12254	4.16421	4.05906	3.67192	4.27746	4.2767	3.81518	4.20914	4.18604	4.20324	3.74853	4.29991	4.5749	4.23954	4.11255	4.35679	4.12736	3.62968	3.86966	3.43254	4.21072	3.91018	4.3701	3.82119	3.6201	3.72199	4.35664	4.14371	4.44229	4.13412	4.06669	3.58831	4.00522	4.20481
	grCl64 89Y_CD45	2.63432	2.77747	2.66925	2.75567	2.61584	2.61061	2.6791	2.4336	2.26465	2.01642	2.53524	2.33897	1.93893	2.38076	2.52504	2.16492	2.12273	2.33182	2.54137	2.6371	3.05709	2.20512	2.01965	2.18691	2.66853	2.1411	2.33973	2.23882	2.43854	1.99264	2.44317	2.67478	2.24191	2.60078	2.34052	2.67072	2.81693	2.62413	2.59641	2.78697	2.4129	2.30846	2.1447	2.30813	2.93404	2.43998	2.82544	2.64657
	grCl65 89Y_CD45	3.19401	3.36935	3.19315	3.36823	3.1898	3.1943	3.34612	3.14576	3.10361	3.20017	3.12776	3.11114	2.9472	3.17737	3.56688	3.1607	3.23415	3.2132	3.19763	3.56815	3.67775	2.86326	3.34004	3.26746	3.81413	3.29876	3.50622	3.61906	3.34443	3.13159	3.09825	3.19504	3.38424	3.2239	3.02645	3.39166	3.47463	3.16686	3.27399	3.32768	3.22318	3.63098	3.43091	3.56527	3.5206	3.39248	3.46864	3.46457
	grCl66 89Y_CD45	3.06834	3.19356	3.09093	3.22606	3.06421	3.03357	3.06282	2.92406	3.05426	#N/A	2.9527	2.95251	2.66412	2.98722	3.32726	3.23025	3.14531	3.25142	3.01986	3.48269	3.49679	2.7466	3.12581	#N/A	3.54531	3.18195	3.38521	3.70829	2.92065	2.99377	2.96234	3.05315	3.2267	2.97786	2.8743	3.17963	3.28692	3.02711	3.10243	3.18895	3.11576	3.35636	3.02159	3.31439	3.41093	3.12725	3.31683	3.19395
	grCl67 89Y_CD45	3.53722	4.10122	#N/A	4.44604	3.95679	4.33118	3.86447	3.76879	3.98616	4.34979	4.37041	4.15227	3.99428	3.92497	#N/A	4.44531	4.09107	3.54458	#N/A	3.58501	3.96657	2.79172	4.02739	#N/A	5.2582	4.03881	4.1893	5.39035	3.71118	4.20681	#N/A	4.1918	3.63886	4.12875	3.51386	5.06391	#N/A	#N/A	#N/A	4.34404	4.12115	3.82173	#N/A	3.78666	3.28288	4.01809	#N/A	5.39816
	grCl68 89Y_CD45	3.34906	3.41451	3.23099	3.42733	3.37353	3.76845	3.35685	3.34924	3.23755	3.16279	3.17121	3.14981	2.94179	3.20712	3.56573	3.23884	3.31993	3.43683	3.21558	3.72929	3.45398	2.96366	3.43915	3.63541	3.88459	3.44211	3.63715	4.34529	3.35561	3.19692	3.17826	3.42147	3.76626	3.28594	3.31238	3.62332	3.64534	3.22252	3.2983	3.57079	3.23253	3.60755	3.42137	3.52	3.54553	3.75475	3.563	3.46386
	grCl69 89Y_CD45	2.96478	3.12889	3.01874	3.18937	2.95155	2.95143	3.01784	2.93107	3.00566	3.00655	2.82332	2.84663	2.78267	2.92624	3.34752	3.10164	3.19918	3.27303	2.90463	3.41011	3.25171	2.63111	3.25428	3.46029	3.57964	3.30267	3.35921	3.86039	3.03294	3.06875	2.79035	2.86932	3.43186	2.9199	2.6819	3.05548	3.15058	2.94718	2.97972	3.00421	2.96346	3.30098	3.21717	3.33975	3.3287	3.07737	3.28147	3.04439
	grCl70 89Y_CD45	2.6653	3.05852	2.79233	2.63757	2.66215	2.75045	#N/A	2.78247	2.86914	2.87718	2.51077	2.53799	2.74191	2.93353	3.34174	3.04824	3.11349	3.72878	3.07955	3.43715	2.91549	2.89871	3.13459	3.23207	3.53673	3.01321	3.6086	4.20528	3.55791	2.99636	2.859	2.53735	3.33428	2.92278	2.67351	2.82836	2.9846	2.87736	2.88555	2.78562	3.51416	3.36567	3.55352	3.38141	3.09816	2.89824	3.42045	3.05358
	grCl71 89Y_CD45	3.47897	3.36365	3.41136	3.52146	3.75261	3.62938	3.78669	3.47224	3.41133	3.22527	4.93208	3.22529	2.97783	3.20632	3.51374	3.29011	3.19362	3.52367	3.23687	3.82565	3.53163	3.22034	3.2931	3.47917	4.02135	3.20653	3.50958	4.09828	3.6653	3.31717	3.27406	3.32981	3.64952	3.50836	3.39298	3.71407	3.86086	3.22693	3.66137	3.44814	3.45598	3.59769	3.49896	3.58285	3.59319	4.10541	3.63576	3.47936
	grCl72 89Y_CD45	2.78166	2.92353	2.7805	3.02047	2.73777	2.73325	2.79294	2.71428	2.6381	2.37336	2.63115	2.68646	2.72345	2.70098	3.07862	2.83377	2.92168	2.82084	2.69634	3.20191	3.22611	2.54883	2.99715	2.06896	3.29089	2.86464	3.05791	3.30907	2.73106	2.7132	2.59865	2.72286	3.02679	2.72863	2.53837	2.88379	2.99572	2.75776	2.7885	2.84997	2.86565	3.19489	3.17864	3.15074	3.17624	2.80389	3.07987	2.83941
	grCl73 89Y_CD45	2.98163	3.07227	2.94205	3.24905	2.93975	2.90112	3.07208	3.01459	2.53465	2.93045	2.94884	2.82651	2.82514	2.93382	3.24931	2.98807	2.94205	3.07866	3.05556	3.4904	3.38299	2.73855	3.0349	3.17649	3.65869	2.97893	3.21475	3.62072	3.11122	2.93855	2.82817	2.89829	3.41437	2.96404	2.7832	3.10371	3.17689	2.92413	3.0763	3.12725	3.24038	3.39208	3.29568	3.39766	3.33626	3.32698	3.28003	3.12067
	grCl74 89Y_CD45	2.71037	2.8081	2.82049	2.44741	2.74148	2.69804	2.78751	2.45857	1.97578	1.40879	2.26203	2.33679	#N/A	2.23683	2.63598	1.86993	2.62181	2.73406	2.59886	3.05786	3.37835	2.48314	#N/A	2.97055	2.85574	2.91544	3.10191	2.76156	2.56722	4.14238	2.43894	2.7971	2.36335	2.70932	2.56298	2.72258	3.11564	2.72224	2.51395	2.87438	3.44294	2.3767	2.54471	2.08811	3.03927	2.80993	2.50639	2.47867
	grCl75 89Y_CD45	2.77516	2.83934	2.74013	2.55854	2.73599	2.75299	2.73851	2.58139	2.20585	2.52505	2.32824	2.57292	2.74917	2.55856	2.93729	2.88551	2.63381	2.76977	2.99774	3.19401	3.29608	2.5147	2.73376	2.24652	3.22512	2.77004	2.95725	3.38239	2.72282	2.67845	2.64626	2.77839	2.94113	2.78621	2.61809	2.88936	2.96191	2.74324	2.81006	2.95174	2.87055	3.17782	3.03386	3.06543	3.14809	3.16033	3.06685	2.87768
	grCl76 89Y_CD45	2.81402	2.97792	2.81882	3.10058	2.68281	3.04507	2.74261	2.83508	2.85315	2.75128	2.68026	2.74295	2.63982	2.81492	3.20886	2.90321	2.78874	2.99149	2.86758	3.38056	3.052	2.58407	2.86918	3.30739	3.46836	3.12354	3.14732	3.56009	2.94324	2.79972	2.73989	2.7438	3.40431	2.78529	2.69596	3.01422	3.0673	2.83145	2.89583	3.15275	2.91479	3.28705	3.22075	3.2655	3.21179	3.21537	3.17279	2.9035
	grCl77 89Y_CD45	3.00857	3.1841	3.04849	3.20323	3.0007	3.01552	2.99125	2.93749	3.0022	2.97832	2.89093	2.92051	2.78242	2.95442	3.36873	3.09856	3.19148	3.27246	2.93208	3.50724	3.33754	2.6795	3.20646	3.35226	3.60766	3.28074	3.40408	4.12906	2.97506	3.04521	2.95396	2.9854	3.63516	2.92412	2.74634	3.15959	3.20464	3.02371	3.03344	3.23365	2.97764	3.41603	3.24547	3.35099	3.36993	3.00602	3.31042	3.1149
	grCl78 89Y_CD45	2.95392	3.17073	3.04592	3.22333	2.87802	2.91593	3.16642	3.04504	2.87293	2.77878	#N/A	2.89082	2.75637	2.99455	3.34508	2.94529	2.97396	3.20058	2.99291	3.58618	3.32462	2.69788	3.08395	3.09246	3.69547	3.00348	3.24603	3.7472	3.24361	2.79397	2.77826	2.90239	3.37519	3.08055	2.79117	3.10343	3.16883	2.93832	3.05308	3.19607	3.13646	3.4407	3.32891	3.40395	3.34399	3.01531	3.36714	3.02987
	grCl79 89Y_CD45	2.79705	3.05096	2.82	3.19616	2.68252	2.12603	2.628	2.80931	2.93247	2.87579	2.74781	2.76396	2.67632	2.8228	3.28337	2.93004	3.01468	2.97163	2.82201	3.34726	3.24818	2.56052	3.14576	3.38913	3.49121	3.20119	3.34155	#N/A	2.90575	2.88351	2.70405	2.83337	3.53597	2.73632	2.61684	3.04362	3.06132	2.84364	2.90409	3.0932	2.85362	3.28696	3.21147	3.29266	3.26902	#N/A	3.23699	2.93828
	grCl80 89Y_CD45	2.96722	3.17819	2.94465	3.32662	2.98332	#N/A	3.16124	2.99341	3.07584	2.9814	2.72581	2.85167	2.77397	3.04414	3.47448	3.06853	3.22019	3.21219	2.99587	3.58898	3.43111	2.74165	3.30835	3.56085	3.86474	3.2729	3.53418	4.28071	3.40432	3.04764	2.88861	3.04982	3.62157	2.98791	2.83808	3.21978	3.28606	2.97352	3.07654	3.06775	3.12989	3.55519	3.39215	3.48956	3.37884	#N/A	3.47235	3.13949
	grCl81 89Y_CD45	2.72675	3.11187	2.73897	2.92989	2.33521	2.52556	3.34615	2.42573	2.49303	2.46524	3.0568	2.67782	2.40107	2.58617	3.07274	2.69593	2.62771	2.79691	2.6032	3.31881	2.87566	2.43322	2.70924	2.92546	3.34584	2.65288	2.93464	3.37821	2.96071	2.57915	2.56317	2.48907	2.96187	2.49768	2.74579	3.19567	3.25696	2.67601	2.82312	2.69815	2.75567	3.05869	3.0307	3.0543	3.03303	3.29626	2.94717	2.86653
	grCl82 89Y_CD45	2.28664	2.45696	2.43091	2.23233	2.5181	2.35958	2.51917	2.38146	1.81247	1.93495	2.11139	2.17409	1.87801	1.69009	2.58092	2.36376	2.22595	1.8016	1.89908	2.21834	3.1517	1.94759	1.86026	2.16897	2.90702	2.08245	2.27516	2.78564	2.44519	1.9246	2.10119	2.38411	2.4577	2.43862	2.1964	2.60764	2.42019	2.36231	2.40453	2.38143	2.00507	2.33855	1.76596	1.8067	2.93021	2.41756	2.58091	2.3636
	grCl83 89Y_CD45	2.58825	2.83273	2.67034	2.76342	2.49964	2.49627	2.59754	2.6222	2.50321	2.44545	2.38653	2.44645	2.45704	2.57432	2.93156	2.72727	2.53366	2.65876	2.49022	3.11	3.03781	2.35615	2.66343	2.74269	3.32239	2.71045	2.80024	3.12724	2.7256	2.55921	2.51501	2.55145	2.91919	2.58979	2.42558	2.73427	2.81928	2.59591	2.64787	2.67829	2.93776	3.09083	3.02493	3.04832	3.00934	2.97973	2.89626	2.66064
	grCl84 89Y_CD45	1.90981	2.00005	2.0984	1.64208	2.05055	2.07124	2.24493	1.53765	0.722987	0.448896	1.24966	1.79458	1.5364	1.34918	1.84915	1.22831	1.03274	1.32084	1.38152	1.54444	2.69937	0.902997	1.10707	1.39979	2.41954	1.4321	1.56451	2.25244	1.84844	1.15897	1.76991	2.18571	1.79052	1.92164	1.58507	2.00499	1.9822	1.81489	1.73773	2.10027	1.16622	1.52177	1.23113	1.28486	1.97419	1.69671	1.70837	1.73672
	grCl85 89Y_CD45	2.94141	3.09516	2.91883	3.13123	2.92841	2.96022	2.93013	2.8029	2.93679	2.82645	2.78528	2.80221	2.73607	2.90122	3.28117	2.97741	2.9554	2.93117	2.94973	3.46574	3.41135	2.69618	2.98592	2.8467	3.44378	3.12497	3.31031	3.53569	2.85382	2.93277	2.84313	2.95201	3.32872	2.89063	2.78907	3.0643	3.20133	2.91973	3.01342	3.09137	2.93962	3.35974	3.21765	3.34419	3.3149	3.0487	3.24961	3.08281
	grCl86 89Y_CD45	2.40197	2.60354	2.50317	2.58563	2.38868	2.35051	2.41303	2.14058	2.05062	2.44702	2.19836	2.17773	1.50066	2.0044	2.45549	2.44586	2.29084	2.38025	2.31508	2.95071	3.01385	1.92302	1.90404	#N/A	2.71022	2.8733	2.99081	2.37817	2.17011	2.55939	2.20885	2.47098	#N/A	2.3956	2.13386	2.50409	2.60636	2.42377	2.35446	2.50279	2.04649	2.13401	1.60323	1.85425	2.74078	2.25615	2.50267	2.24418
	grCl87 89Y_CD45	3.33667	3.43538	3.34308	3.46445	3.30771	3.35432	3.46027	3.30769	3.30659	3.42314	3.21131	3.20666	3.16168	3.3002	3.56938	3.38778	3.37897	3.56179	3.29109	3.71498	3.69003	2.99796	3.44582	3.61208	3.9845	3.42196	3.60712	4.19477	3.42017	3.28265	3.24665	3.29889	3.68411	3.27878	3.14365	3.46958	3.55771	3.25888	3.35779	3.44006	3.48582	3.66621	3.50943	3.58692	3.62132	3.53095	3.58268	3.50956
	grCl88 89Y_CD45	2.83198	2.96174	2.89999	3.10388	2.76588	2.75605	2.76432	2.68956	2.85623	2.8564	2.64075	2.70551	2.55934	2.76619	3.13661	2.8446	2.833	2.88161	2.75668	3.29861	3.23723	2.55837	2.90891	2.95477	3.34829	3.07293	3.07052	3.4764	2.68987	2.77738	2.76675	2.82466	3.27722	2.75693	2.59317	2.92873	3.02388	2.83086	2.85484	2.99751	2.89824	3.22313	3.15106	3.18054	3.20193	2.84829	3.13171	2.89321
	grCl89 89Y_CD45	2.59966	2.81778	2.69719	2.95835	2.5337	2.49114	2.69496	2.62625	2.40138	2.4062	2.38599	2.4912	2.49426	2.72571	3.09058	2.8049	2.65246	3.10877	2.68762	3.25929	2.97681	2.42905	2.78339	3.12627	3.49914	2.75392	2.97965	3.53238	3.00622	2.66949	2.41722	2.49838	3.21243	2.58721	2.50198	2.78069	2.94082	2.65652	2.69442	2.61535	2.87708	3.18174	3.1859	3.15074	3.10388	2.49158	3.0653	2.71054
	grCl90 89Y_CD45	2.6547	2.83975	2.69586	2.91652	2.60875	2.54754	2.60249	2.38577	2.57514	2.43813	2.53027	2.53157	2.05989	2.42641	2.8624	2.57636	2.54861	2.59269	2.57444	3.05741	2.98369	2.24429	2.43549	#N/A	2.85201	2.62335	2.61915	#N/A	2.44451	2.34266	2.44105	2.58209	2.73836	2.56442	2.25477	2.69175	2.80968	2.64683	2.64469	2.73304	2.49425	2.49905	2.13831	2.47903	2.94041	2.48924	2.90682	2.69251
	grCl91 89Y_CD45	2.47077	2.81922	2.84832	2.55713	2.61196	2.62564	2.45905	2.35792	2.64414	2.83041	2.33682	2.42619	2.78258	2.78813	3.33218	3.0435	3.1804	3.15136	3.03287	3.28981	2.8491	2.62574	2.96559	3.03219	3.05596	2.89637	3.40179	3.9672	3.21631	2.85556	2.74378	2.47902	3.12778	2.47235	2.81023	2.74738	3.18951	2.6958	2.61074	2.77994	3.14734	3.38247	3.50716	3.36838	2.94071	2.48647	3.26995	2.86899
	grCl92 89Y_CD45	2.20915	2.40242	1.87176	2.66464	2.45506	2.22715	2.31115	2.27317	2.34075	2.44046	2.37431	2.23149	2.78135	2.49771	3.00661	2.66307	2.74	3.0084	2.90864	3.00465	2.62583	2.31156	2.4581	2.76245	2.83735	2.96019	3.11876	3.02405	2.71116	2.43365	2.46574	2.25859	2.71258	2.1381	2.53948	2.44735	2.95344	2.48499	2.36023	2.53626	2.77252	3.09934	3.10111	3.04626	2.81816	2.12603	2.8862	2.62482
	grCl93 89Y_CD45	1.88181	1.68493	2.00639	1.82217	2.08258	1.7352	2.39662	1.44196	1.7057	1.38852	1.89606	1.77448	1.64539	2.12486	2.63292	1.9507	2.02114	2.00813	1.75886	2.49772	2.61928	1.4673	2.08858	2.53626	2.75675	2.18714	2.3141	2.73899	2.17708	2.03356	1.85516	1.87338	2.23855	1.587	2.07882	2.41839	2.68258	2.28195	1.79494	1.99543	#N/A	2.11569	2.12989	2.02902	2.5576	2.3994	2.35906	2.29591
	grCl94 89Y_CD45	2.44462	2.67073	2.5168	2.68956	2.44574	2.44519	2.4905	2.20382	2.19738	1.65504	2.30633	2.18186	1.7916	2.19648	2.70482	2.06571	2.11369	2.335	2.41356	3.02074	2.99229	2.03031	1.88854	2.0423	2.83835	2.16708	2.24529	3.51295	2.34286	1.85305	2.22775	2.4683	2.38309	2.4081	2.16125	2.62429	2.74801	2.48634	2.4292	2.62241	2.39466	2.4386	2.23962	2.39782	2.88782	2.46769	2.77808	2.42199
	grCl95 89Y_CD45	1.27285	1.43168	1.27011	1.47781	1.35893	1.55139	1.54762	1.31803	0.752907	0.706271	1.13419	1.06514	0.752325	0.960053	1.12877	0.811392	0.739294	0.860517	0.920281	1.18538	1.46213	0.852126	0.714455	0.85262	1.41733	0.663709	0.952317	0.93295	1.09133	0.707268	1.04422	1.67238	1.24328	1.62304	0.925459	1.39883	1.35012	1.3322	1.27955	1.55763	0.737974	1.20137	0.459019	0.891311	1.43272	0.98554	1.35929	1.11131
	grCl96 89Y_CD45	2.71186	2.95028	2.73411	3.04821	2.64553	2.70652	2.79403	2.67781	2.65003	2.66934	2.52382	2.6203	2.5693	2.72285	3.22019	2.7805	2.95517	3.06127	2.67214	3.36117	3.05698	2.41651	3.06262	2.95994	3.34261	3.07323	3.22796	#N/A	2.83498	2.75852	2.50416	2.55477	3.35404	2.61342	2.45998	2.88459	2.94292	2.71313	2.74475	2.77828	2.73048	3.16153	3.05022	3.18938	3.17302	3.65493	3.13576	2.82193
	grCl97 89Y_CD45	2.43464	2.56849	2.59421	2.70741	2.49544	2.47166	2.60059	2.40662	1.81506	1.36916	2.22171	2.25503	1.74181	2.22932	2.45888	2.08772	1.47961	2.36878	2.40906	2.71585	3.072	2.05307	2.48454	#N/A	3.0005	2.4576	2.15715	2.50588	2.42397	1.89339	2.19128	2.46497	2.08697	2.4775	2.23841	2.62344	2.64393	2.48145	2.53356	2.54883	1.93516	2.02595	1.26774	2.09533	2.88868	2.55273	2.62232	2.44926
	grCl98 89Y_CD45	2.12473	2.38531	2.26202	2.26228	2.10654	2.14205	2.18601	1.8674	1.90098	1.78573	1.93908	1.96484	1.85255	1.95785	2.39339	1.78018	1.91661	2.09712	2.0055	1.89213	2.72064	1.82902	2.0191	1.75246	2.65899	1.82134	2.23891	2.61941	2.11738	1.91243	1.92229	2.17669	2.17508	2.13182	1.84828	2.26743	2.23375	2.14651	2.12831	2.18391	1.52069	2.45568	1.78311	1.92823	2.57315	2.14462	2.42183	2.14034
	grCl99 89Y_CD45	2.58614	2.74943	2.63223	2.84587	2.47677	2.45829	2.47704	2.38518	2.45511	2.41879	2.29394	2.50611	2.4309	2.54697	2.94194	2.7062	2.57545	2.76361	2.57697	3.17839	2.77017	2.32482	2.71348	#N/A	3.11566	2.9071	2.91453	3.68875	2.54296	2.60325	2.33799	2.57504	3.20547	2.46388	2.29732	2.71219	2.8484	2.60642	2.62088	2.64091	2.6171	3.00267	2.89002	3.02164	3.02269	2.4251	2.95395	2.65343
	grCl100 89Y_CD45	2.69521	2.84883	2.72832	3.0833	2.61988	2.6867	2.75129	2.47111	2.75398	2.55074	2.50326	2.50677	2.53548	2.66216	3.06376	2.72134	2.69843	2.84365	2.65563	3.24628	3.06259	2.42227	2.86118	2.96777	3.25648	2.92308	3.08287	3.38278	2.80883	2.64993	2.53267	2.54135	3.23473	2.65602	2.52453	2.90659	2.8981	2.70282	2.74886	3.03179	2.74499	3.22599	3.156	3.2463	3.17053	2.44846	3.1149	2.80016
	Cl1 141Pr_CD196_CCR6	1.47143	1.53262	1.24144	0.614397	0.422938	0.586064	0.706126	0.832759	1.11166	1.44674	1.2487	0.558839	1.45585	1.24346	1.95717	0.964969	1.24348	1.51037	2.24839	3.37013	0.64661	1.22478	1.35492	2.12292	1.65571	2.16141	1.17941	1.50623	2.0945	1.09444	1.7887	0.508464	1.35136	1.01723	1.45525	1.7198	1.12807	1.78409	1.84464	0.949643	0.914573	1.64589	0.95951	0.825566	0.955085	1.48398	2.33908	2.23287
	Cl2 141Pr_CD196_CCR6	3.1983	3.30545	3.38072	2.79016	2.03034	2.72997	2.76324	2.5089	2.67115	3.17516	3.69284	3.23979	3.1764	2.59681	3.64687	3.16866	2.4152	2.56645	3.34058	3.36458	2.36531	2.24873	3.19902	3.46898	2.3489	3.30315	2.66194	2.98875	3.10233	3.07399	3.30524	2.29993	2.80102	2.51977	3.11821	3.08174	3.24628	2.94449	3.38083	2.76278	1.87001	1.94345	2.01121	2.34116	2.84908	2.65026	3.4486	3.52615
	Cl3 141Pr_CD196_CCR6	4.71303	4.67428	4.62658	4.35346	4.10146	4.44805	4.07855	4.26925	4.14772	4.38693	5.00916	4.7454	4.81985	4.19046	4.97374	4.53778	4.13601	3.8639	5.20678	5.45207	4.45621	3.69358	4.55969	4.59822	4.1454	4.57786	4.04342	4.46669	4.41801	4.76308	4.69974	4.3305	4.62792	4.50896	4.77739	4.5554	4.67739	4.84846	4.88613	4.74571	3.39367	3.64023	4.13068	3.85764	4.69113	3.9807	4.80752	4.63944
	Cl4 141Pr_CD196_CCR6	2.07432	2.38586	1.88973	2.54368	1.94512	1.77661	1.74442	1.58919	1.75464	2.677	4.16083	1.69536	1.46827	1.48225	3.47184	3.70227	2.1777	3.30638	3.13961	5.48405	2.65852	1.7864	2.15017	2.97201	1.43609	2.09634	2.43092	2.92784	1.50311	2.52814	2.27224	2.16161	2.67561	2.39087	2.04038	2.05617	2.30165	2.39783	2.08459	2.37113	1.2563	1.6615	1.94086	1.81286	1.91916	2.17772	2.01241	2.68403
	Cl5 141Pr_CD196_CCR6	1.99806	1.94323	1.73074	2.77872	2.07279	1.72783	1.31242	0.318386	0.319472	0.209764	1.04049	0.385257	0.399433	0.621933	0.634474	2.23297	2.02233	1.30011	2.01349	3.01385	1.49583	0.982156	2.5683	0.717397	0.698006	0.9418	1.9249	0.692948	0.729336	2.1972	0.811976	1.50424	2.3461	0.718884	1.96638	1.71054	1.77891	0.974301	1.6189	0.956686	0.508633	0.470612	2.02865	1.13388	1.77854	0.718202	0.929486	1.68382
	Cl6 141Pr_CD196_CCR6	0.357818	0.450514	0.537891	0.243295	0.41981	0.173102	0.284282	0.0689161	0.144358	0.0592457	0.0819299	0.255108	0.0997447	0.161895	0.311001	0.568177	0.380834	1.02597	0.344697	1.27653	0.733061	0.168342	0.193886	0.310111	0.172745	0.17779	0.676905	0.151678	0.273894	0.608222	0.232686	0.745939	0.664034	0.158536	0.513235	0.237419	0.29246	0.373701	0.281218	0.281733	0.182367	0.437355	0.664242	0.705436	0.316741	0.236183	0.137384	0.529166
	Cl7 141Pr_CD196_CCR6	1.48733	1.47883	1.49558	1.75988	1.41971	1.23379	0.907699	0.348111	0.514515	0.453831	0.363079	0.6359	0.400864	0.363101	1.31401	1.24448	1.14089	2.13834	1.42809	2.82031	1.20441	0.887555	0.800754	1.28802	0.520901	1.00548	1.02258	0.707704	0.355269	1.08836	0.918241	0.967301	1.63907	1.05938	1.3899	1.18099	1.09189	1.46078	0.877838	1.22898	0.373073	0.423705	1.09357	0.709533	1.03612	0.508742	1.3393	1.20052
	Cl8 141Pr_CD196_CCR6	0	0	0	0	0.072256	0	0	0.0508383	0	0	0	0	0	0	0.00348031	0.138183	0.0612754	0.639524	0.247091	0.20447	0.0843323	0.00738258	0	0.0139999	0.0277642	0	0.0738797	0	0.0174023	0	0.110025	0	0	0.0131572	0	0	0	0	0.00670042	0.180363	#N/A	0	0	0	0.193238	0.0487226	0	0.352343
	Cl9 141Pr_CD196_CCR6	0	0	0	0	0.0397379	0	0	0	0	0	0	0	0	0	0	0.0697377	0.0129288	0.552573	0.18518	1.32946	0.0646646	0.0147942	0	0.000314358	0.0165987	0	0.140285	0	0	0.167687	0.206333	0	0.126618	0	0	0	0	0	0	0.13386	0.0100281	0	0	0.103709	0.146113	0.0319155	0	0.171391
	Cl10 141Pr_CD196_CCR6	0.0412385	0.00649767	0.0319267	0	0.232058	0.00725757	0	0.101869	0	0.0213193	0	0	0	0	0.0339761	0.19074	0.137668	1.4399	0.0668074	1.09855	0.145529	0.036768	0.0222301	0.0759233	0.12923	0	0.228224	0.0230834	0.094124	0.0613628	0.423862	0	0.12972	0.0793774	0	0.0904111	0.0153256	0.0860177	0.239145	0.19997	0.00279154	0	0	0.321785	0.343159	0.144951	0.00962603	0.253705
	Cl11 141Pr_CD196_CCR6	0.890721	1.56526	1.72011	1.38859	1.63811	1.32028	0.927513	0.762927	1.84205	1.07748	0.941964	0.62486	1.18599	1.07311	2.32814	2.03475	1.44837	2.14888	2.44742	2.6543	1.37491	1.57254	1.28785	2.5506	1.09413	2.18135	1.89799	1.70236	1.2812	1.16991	2.67583	1.10833	1.89395	1.44149	1.65011	1.86908	2.16075	1.45792	1.83019	1.24999	0.817628	0.923023	1.34625	1.46908	1.95661	1.02146	2.0886	2.13991
	Cl12 141Pr_CD196_CCR6	3.48327	3.50729	3.69377	3.31735	2.85471	3.03015	2.99727	2.89323	3.43548	3.94949	4.20433	3.57553	3.98198	3.13494	3.8977	4.01559	2.96867	2.84785	3.63561	3.12181	3.26196	2.91082	3.47669	3.37055	2.42074	3.26325	2.83066	3.5333	3.21497	2.90341	3.60623	3.28832	3.33773	3.28714	3.13144	2.88043	3.56225	3.27667	3.12216	3.06144	2.06469	2.57048	2.28159	3.04742	3.26326	2.79548	3.54578	4.0138
	Cl13 141Pr_CD196_CCR6	4.62172	4.49314	4.72049	4.25079	4.16127	4.09835	4.12797	4.35676	4.0424	4.52026	5.03646	4.76689	4.4762	4.25833	4.5185	4.6506	4.0868	3.87718	4.99352	5.03152	4.52364	3.63252	4.6175	4.46248	4.30527	4.63144	4.10425	4.5196	4.49303	4.7894	4.70893	4.27026	4.56042	4.4934	4.57778	4.30264	4.65293	4.80193	4.77106	4.53289	3.38792	3.58566	3.61418	3.76707	4.82451	4.03018	4.7072	4.68736
	Cl14 141Pr_CD196_CCR6	3.77683	3.57278	3.78019	3.33936	3.43374	3.92424	3.7189	3.8647	4.16525	3.14421	4.47397	4.83017	4.16052	4.72704	3.12908	4.56713	4.24967	4.56081	4.57695	5.33022	4.45945	#N/A	5.95128	4.313	4.21781	4.20396	4.05727	4.32768	3.95939	3.49465	3.96641	3.91051	4.22405	3.8658	#N/A	3.38663	5.03569	4.0433	4.23536	4.27775	4.3013	3.74532	3.13516	3.95128	4.77261	4.42169	4.25793	3.61122
	Cl15 141Pr_CD196_CCR6	0.68518	0.333738	1.00194	0.156054	1.87184	0.246976	0.292942	0.282569	0.171106	0.156906	0.392423	0.253318	0.33708	0.281035	0.621543	0.941247	0.566643	2.10609	0.891966	2.62615	0.531813	0.888393	0.743372	0.121843	0.307258	0.622782	0.6461	0.323385	0.413004	0.783244	0.389888	0.0942603	1.16514	0.344365	0.653182	0.851599	0.60636	0.873222	0.453418	0.678061	0.755668	0.490527	0.774425	0.67111	1.0785	0.267038	0.715077	1.34365
	Cl16 141Pr_CD196_CCR6	2.47163	2.80435	2.52744	2.78867	2.53283	2.417	1.96928	1.88497	1.28977	1.01543	1.35245	1.26782	1.27582	1.04743	2.43704	2.38657	2.45917	2.89786	2.47154	3.25916	2.00525	1.66313	2.63781	2.31413	1.38871	2.04877	2.14616	2.74127	1.2697	2.1177	1.62946	1.65314	2.59452	2.00222	1.95178	1.97558	1.92177	2.379	2.1086	2.0827	1.12943	1.40032	1.97654	1.78569	2.18068	1.40006	2.27763	2.21967
	Cl17 141Pr_CD196_CCR6	0.00673162	0	0.00690332	0	0.133978	0	0	0	0	0.0504137	0	0	0	0	0.029026	0.188339	0.0831245	1.00598	0.368064	1.09533	0.120856	0	0	0.0419556	0.0523042	0	0.143779	0.0196113	0	0.787464	0	0	0.123592	0.0130629	0	0.00607056	0	0	0	0.146474	0.0249736	0	0	0.0945065	0.218021	0.049565	0	0.188937
	Cl18 141Pr_CD196_CCR6	0.0572629	0	0	0	0.151321	0	0	0.0366578	0	0.0298928	0	0	0	0	0.152567	0.173719	0.0856198	2.20199	0.238432	2.67107	0.133395	0.0239718	0	0	0.0488307	0	0.211976	0	0.0360796	0.178794	0.15242	0.0289059	0.0964738	0.0736615	0.0219505	0	0	0.0338911	0.00421574	0.181631	0.0895537	0.103501	0	0.403466	0.228206	0	0	0.818803
	Cl19 141Pr_CD196_CCR6	1.64573	1.97883	1.47158	2.095	1.44536	1.37604	1.39039	1.44754	1.34073	2.75688	4.11738	1.91565	1.12246	1.47831	3.26661	3.25886	2.00192	4.08915	4.64613	6.26621	2.38667	1.55432	1.8548	2.88561	1.24529	1.75648	2.17585	2.6367	1.24754	2.22816	2.6414	1.97792	2.83422	2.20312	1.71033	1.88887	1.74014	2.14149	1.78293	2.15264	1.23617	1.34958	1.12334	3.18492	3.53104	2.12141	1.71692	3.22068
	Cl20 141Pr_CD196_CCR6	0.327562	0.0373698	0	0.0305059	0.375509	0.0724866	0.011664	0.412144	0.0153046	0.118156	0.725627	0	0.0315682	0.0473796	0.0652158	0.24933	0.19508	1.30457	0.0901507	1.48263	0.177346	0.375969	0	0.143242	0.130531	0.0718414	0.317799	0.108744	0.110437	0.130764	0.882048	0.0546055	0.0336163	0.261572	0	0.0733984	0	0.214838	0.330599	0.4684	0.733226	0.0300741	0	0.80831	0.54803	0.218568	0.135818	0.398512
	Cl21 141Pr_CD196_CCR6	3.30008	3.22523	3.32583	3.22914	2.77517	3.05013	2.68188	3.04972	2.92735	3.54178	3.75974	3.19687	3.29176	2.4174	3.18526	3.43891	2.41223	2.41323	2.95083	2.81029	2.82427	2.57064	3.09741	3.2678	2.24425	3.06093	2.89778	3.51566	2.73847	3.55411	3.70257	3.24917	3.05476	3.31196	2.71658	3.60366	3.69817	3.76872	3.8353	3.79502	1.88753	2.29465	1.66258	2.7045	2.80936	2.62953	3.31793	3.35706
	Cl22 141Pr_CD196_CCR6	3.85823	3.57681	3.76785	3.73269	3.43096	3.58843	3.43806	3.59266	3.42436	4.09492	4.35267	4.25212	4.03871	3.28586	3.82619	4.20354	3.65709	2.85958	3.65561	2.88497	3.59198	3.10562	3.4048	3.4939	2.85839	3.41445	3.22255	3.74005	3.22609	3.83825	3.85327	3.42126	3.45978	3.42015	3.61553	3.62792	3.66628	3.81221	3.9441	3.70417	2.44366	2.68985	2.48534	2.90179	3.75942	2.81426	3.66327	3.74703
	Cl23 141Pr_CD196_CCR6	3.42429	3.5149	3.64487	3.52581	2.38216	2.50905	2.27608	2.46601	3.77626	4.44856	4.45736	3.84373	4.01751	3.49477	4.14096	4.51537	3.67203	3.47647	4.31725	3.30416	3.65017	3.21692	3.79781	4.03316	2.75148	3.72626	3.40204	4.11845	3.489	4.38948	4.15272	3.10539	4.08557	3.5671	3.61331	3.57314	3.88951	4.02813	3.82004	3.8996	2.70241	2.88138	2.69105	3.10259	3.88095	2.93475	4.29626	4.44837
	Cl24 141Pr_CD196_CCR6	3.32416	2.81348	2.98331	2.98447	2.80395	3.12341	2.72317	2.75895	3.02801	2.5137	2.78797	3.23386	2.9294	1.90894	3.26486	1.86749	4.14156	2.47017	2.64926	2.71713	3.06315	2.88066	2.86123	#N/A	2.36853	2.89488	3.16926	2.72983	2.99568	2.68305	3.4855	3.01857	2.91072	2.7764	3.53292	3.32673	3.38912	3.43795	3.34771	3.09969	2.10512	2.52648	2.12971	2.58518	3.13176	2.63396	3.35397	3.49258
	Cl25 141Pr_CD196_CCR6	0.775675	0.733694	0.465204	0.436864	1.16716	0.463875	0.297025	0.648659	0.176972	0.179953	0.258893	0.253476	0.57334	0.205817	0.772423	0.854832	0.682748	1.36822	0.881797	2.11796	0.48193	0.447949	0.720008	0.693201	0.32156	0.421266	0.940424	0.486684	0.702543	0.931742	0.189348	0.176933	0.599507	0.600745	2.03101	0.867942	0.47327	0.695083	0.433611	0.777815	0.173618	0.438595	0.535248	1.30037	0.738374	0.447756	0.514739	0.952647
	Cl26 141Pr_CD196_CCR6	0.473076	0.310997	0.238004	0.164015	1.32471	0.125556	0.249708	0.180388	0.0958441	0.12794	0.109463	0.243992	0.215416	0.291398	0.766663	0.572582	0.295945	1.44485	1.11039	2.07707	0.382081	0.0880175	0.170387	0.31566	0.162414	0.283026	0.971238	0.170632	0.241214	0.290922	0.607521	0.0321764	0.0902693	0.225357	0.0517853	0	0.196736	0.3253	0.288771	0.385109	0.135037	0.301713	0.619732	1.316	0.480514	0.225982	0.114497	0.977089
	Cl27 141Pr_CD196_CCR6	0.579958	0.366199	0.419576	0.312445	0.44164	0.140024	0.221435	0.0968147	0.132004	0.136549	0.0676843	0.0733253	0.0546676	0.139622	0.428756	0.565207	0.360125	1.25311	0.864022	2.04396	0.409094	0.164965	0.249359	0.412371	0.147081	0.133499	0.581138	0.0550751	0.216442	0.17015	0.198845	0.108769	0.597432	0.205489	0.205578	0.381982	0.0700786	0.377585	0.208232	0.391997	0.158989	0.372709	0.435651	0.872313	0.445781	0.254691	0.280803	0.923402
	Cl28 141Pr_CD196_CCR6	0.465963	0.0533619	0.353894	0	0.456295	0.127959	0.176592	0	0	0	0.124546	0.0407977	0.113204	0.0525707	0.449497	0.389832	0.122252	0.47736	0	0.419715	0.519513	0.0443523	0.455083	0.480179	0.154816	0.175729	0.388112	0.214714	0.0876895	0.401845	0.194495	0.182836	0.373631	0.133729	0.26151	0.232594	0.207753	0.293395	0.09451	0.531187	0.0523686	0.319618	0	0.117535	0.348711	0.0666316	0.0978135	0.128375
	Cl29 141Pr_CD196_CCR6	2.75635	2.99715	3.13986	3.04757	2.52362	2.81781	2.37294	2.05272	2.9421	2.54203	3.16563	3.49758	2.98353	3.1568	2.86621	3.05058	3.14807	4.1414	3.85242	3.87954	3.66621	3.34083	3.63368	3.08738	3.08192	3.03608	3.02551	2.35492	3.08164	2.73546	3.29687	3.0101	2.96252	3.24653	3.29356	3.00243	3.24328	2.96184	3.43359	3.48125	3.98435	2.78018	3.13539	3.62077	3.99017	3.04463	3.0934	3.21014
	Cl30 141Pr_CD196_CCR6	#N/A	#N/A	5.88508	#N/A	#N/A	4.87387	5.37507	#N/A	#N/A	#N/A	4.95228	5.39022	5.42253	6.77335	#N/A	#N/A	5.27567	5.32642	5.46373	5.55942	5.46408	5.1075	#N/A	#N/A	4.95443	5.21174	#N/A	#N/A	#N/A	6.17608	4.71301	6.0838	#N/A	#N/A	#N/A	#N/A	5.51142	5.55542	6.14834	#N/A	5.54644	5.00899	#N/A	4.92352	5.51402	4.56595	5.63514	4.71241
	Cl31 141Pr_CD196_CCR6	2.14452	2.25553	2.32104	2.24724	1.49125	1.66878	1.30358	1.83831	2.0247	2.2064	1.93016	1.63183	1.97781	1.27879	1.89469	3.69082	1.50962	1.56415	1.97899	1.83253	1.44694	2.04366	2.09709	2.16515	1.49118	2.33579	1.01606	#N/A	2.22413	2.1839	2.88815	2.31142	2.15576	2.08821	2.49402	2.96558	2.3939	2.77913	2.7124	2.58832	1.3502	1.39494	1.03568	1.75349	1.46546	1.70478	2.17782	2.31509
	Cl32 141Pr_CD196_CCR6	3.74768	3.57207	3.55198	3.51215	3.41384	3.69515	3.44425	3.51903	3.09585	3.58732	#N/A	#N/A	4.82005	#N/A	3.74095	#N/A	#N/A	#N/A	#N/A	#N/A	#N/A	3.0294	3.64475	3.69958	3.26015	3.46091	3.31293	3.79586	3.35828	3.83364	4.02338	3.56184	3.37294	3.63376	3.55394	3.81684	3.91587	4.13988	3.98982	3.81734	2.70943	2.93659	2.94138	3.18571	#N/A	3.50345	4.00106	3.94095
	Cl33 141Pr_CD196_CCR6	4.59652	4.64912	4.5848	4.50207	4.10941	4.36352	3.48794	4.11218	4.16933	4.55612	4.989	4.62653	4.75117	4.14714	4.56534	4.85206	4.24548	3.89263	5.07035	4.26983	4.42754	3.9435	4.71814	4.54974	4.33794	4.66048	4.05786	4.62077	4.48444	4.22206	4.71464	4.21704	4.89371	4.46678	4.82051	4.40465	4.6962	4.88354	4.75398	4.58356	3.29849	3.62683	3.98453	3.80134	4.61397	3.95359	4.71944	4.76395
	Cl34 141Pr_CD196_CCR6	3.0454	2.71785	3.13149	2.92312	2.3166	2.73295	2.63577	2.66571	2.98972	2.54018	3.22742	2.67479	3.06267	2.4513	3.09366	3.67369	2.47384	2.29938	2.87073	2.42695	2.55645	2.65361	2.56558	2.88174	2.06509	2.7034	2.45371	3.04227	2.59382	2.04696	3.10258	2.93262	2.63988	2.64564	2.75247	2.84198	3.17569	3.03096	3.07219	2.96702	1.68517	2.13812	1.76908	2.39763	2.84507	2.49284	2.92203	3.21952
	Cl35 141Pr_CD196_CCR6	1.76902	1.63237	1.73347	1.62298	1.5093	1.19029	0.919305	0.245261	0.780965	0.351011	0.472355	0.578835	0.610486	0.355115	1.42538	1.54157	1.41851	2.06352	1.50059	3.00511	1.3259	1.17222	1.70986	1.24933	0.479876	1.03405	1.45768	2.08598	0.607762	1.47223	0.896768	0.977449	1.57074	0.897824	0.999427	1.29601	0.71076	1.26069	0.902893	1.31608	0.81454	0.660829	1.61827	1.18802	1.41261	0.38152	1.24091	1.29105
	Cl36 141Pr_CD196_CCR6	0.899349	1.34869	0.888874	0.624802	0.828793	0.333317	0.388028	0.206684	0.148513	0.117857	0.0651573	0.236623	0.224886	0.355281	0.670654	0.7127	0.400413	1.57178	0.803481	1.59178	0.751768	0.109836	0.37491	0.986318	0.285632	0.222991	0.829434	0.287556	0.478432	0.38305	0.394732	0.470513	1.00915	0.512892	0.156179	1.01786	0.589998	0.532421	0.571342	0.567254	0.214028	0.690766	1.01886	0.972056	0.740541	0.276044	0.188119	0.803856
	Cl37 141Pr_CD196_CCR6	1.37174	1.74625	1.55894	2.04143	0.891056	1.2942	0.897165	0.454627	0.336706	0.445475	0.472805	0.460622	0.539022	0.627297	1.24415	1.55793	1.32945	1.86362	1.77709	2.54326	1.31431	0.4037	1.83375	1.8553	0.503147	1.01892	1.44316	1.28066	0.52265	1.27555	0.81038	1.20007	1.53998	1.00147	1.39903	1.34587	1.41556	1.66826	1.62312	1.50862	0.492036	0.938217	1.42414	0.730422	0.911552	0.686267	1.71188	1.79546
	Cl38 141Pr_CD196_CCR6	0.712435	0.928793	0.40697	0.635473	0.256374	0.151665	0.250822	0.0168368	0.0247941	0.0481797	0.0623379	0.166905	0.145	0.260564	0.588081	0.56432	0.810184	0.970282	1.1372	2.04963	0.653306	0.133853	0.408039	0.563643	0.201953	0.0895334	0.43124	0.374657	0.214349	0.62592	0.176936	0.562235	0.552767	0.360991	0.258969	0.54033	0.386696	0.320088	0.474676	0.428202	0.145113	0.040383	0.982457	0.306939	0.316958	0.213846	0.0312355	0.816545
	Cl39 141Pr_CD196_CCR6	0.234988	0.228887	0.0986631	0.0545556	0.259967	0.066652	0.124736	0.565581	0.31907	0.124792	2.59221	0.11229	0.274418	0.98205	0.357695	0.371634	1.67164	3.92556	3.42284	5.10482	0.409743	0.726026	0.324523	0.254203	0.357903	0.132846	0.535256	0.180137	0.312743	0.38048	3.54237	0.0305674	0.256541	0.40617	0.189676	0.29956	0.608268	0.987455	0.449649	0.262797	0.301048	0	0.134578	2.7961	1.32347	0.0475302	0.965383	2.54677
	Cl40 141Pr_CD196_CCR6	2.9568	3.21149	3.42495	3.58596	3.05279	3.07474	3.77757	1.56172	2.87111	2.84913	3.67317	3.54912	3.21498	3.1116	4.04114	3.2255	3.53738	4.49748	4.5602	6.12508	3.92241	3.61989	4.47845	2.8426	3.41687	3.29328	3.16751	3.4811	2.57601	3.30273	3.47538	2.9547	4.07804	2.97065	#N/A	2.87938	3.43926	3.07885	3.09916	3.36082	4.14852	3.37159	#N/A	3.80937	4.21679	3.65999	3.25575	3.1822
	Cl41 141Pr_CD196_CCR6	4.35246	4.2699	4.44164	4.09891	3.77274	3.80429	3.80821	4.01881	3.88106	4.6278	4.74188	4.8622	4.63777	3.85297	4.2379	4.65666	4.06452	3.79601	4.62769	3.63725	4.28207	3.52808	4.18824	4.17259	3.71143	4.25195	3.76808	4.29926	4.10636	4.67888	4.42563	3.79692	4.39648	4.11372	4.07411	4.00858	4.23946	4.3665	4.33372	4.14062	3.19111	3.34737	3.27608	3.44131	4.39062	3.69441	4.39359	4.50962
	Cl42 141Pr_CD196_CCR6	1.61361	1.7591	2.21461	1.49855	1.36959	0.826952	1.16155	0.736311	1.39986	3.35097	1.13917	1.69314	2.17372	1.08142	1.88012	3.949	1.40251	1.76432	1.82575	1.95561	1.26262	1.77165	2.99999	1.84133	1.50613	1.43828	1.37585	1.54427	1.63673	1.78031	1.97395	1.3065	2.62142	1.54459	1.69079	1.59745	2.13212	2.66319	1.57255	1.53035	0.763968	1.68918	0.870364	0.813781	0.860673	1.55334	2.50705	2.6825
	Cl43 141Pr_CD196_CCR6	3.95543	3.73068	3.83934	3.75161	3.56307	3.7205	3.44283	3.5407	3.79003	4.57603	4.69085	4.46643	4.51806	3.68758	4.32246	4.54418	3.78235	3.2665	4.37186	3.3967	4.10158	3.30945	3.81733	4.02383	3.14489	3.83658	3.48063	3.96946	3.71148	3.74314	4.18298	3.59079	3.94032	3.86874	3.58369	3.80071	4.03193	4.19495	4.18445	4.01278	2.66295	3.33417	2.89823	3.2535	4.22749	3.27507	4.19057	4.26017
	Cl44 141Pr_CD196_CCR6	2.33308	2.29968	2.35875	2.39682	1.60456	1.72145	1.48689	1.57893	1.78151	2.1193	1.42797	1.62118	1.4312	1.27857	1.19284	2.5247	1.42984	1.51939	1.95693	1.39011	1.39809	1.97288	1.59593	1.88198	1.52	2.1144	1.47799	1.85766	1.83359	1.44941	2.28325	2.32304	1.95399	2.04208	2.06582	2.49729	2.31544	2.45356	2.65043	2.38345	1.04472	1.22512	0.974327	1.70248	1.47051	1.88379	2.04947	2.08164
	Cl45 141Pr_CD196_CCR6	0.260314	0.0683455	0.1662	0.134769	0.166008	0.0872098	0.110074	0	0.0470999	0.0933455	0	0.0214409	0.0133266	0	0.20735	0.25594	0.103996	0.536649	0.383566	0.969971	0.370621	0.127613	0.139077	0.225199	0.0600045	0	0.260678	0.0975422	0.0569453	0.38691	0.019877	0.145059	0.339889	0.107405	0.205697	0.231813	0.0516811	0.319041	0.0782019	0.267665	0.0826993	0.0555006	0.0280218	0.180748	0.184751	0.0743116	0.158163	0.412251
	Cl46 141Pr_CD196_CCR6	1.36645	1.50435	1.10042	1.93554	0.434367	0.363779	0.418424	0.148936	0.0525881	0.215872	0.15947	0.155653	0.357227	0.671754	1.19181	1.39425	1.3651	0.802977	1.67066	2.06498	1.05639	0.093804	1.16846	1.04241	0.303755	0.249598	0.899371	0.23403	0.319899	1.53818	0.256801	1.04783	0.982038	0.765805	0.738606	1.24215	1.36769	0.581355	0.905834	0.801951	0.499933	0.392523	0.845783	0.460671	0.569926	0.354158	0.144064	1.40431
	Cl47 141Pr_CD196_CCR6	0.235345	0	0.0904884	2.64512	0.038115	0.0292459	0.0350946	0.0195231	0.0374352	0.00789758	0	0	0	0.0811755	0.470553	0.248177	0.121803	0.330864	2.03042	0.951287	0.19712	0	0.299657	0.0704878	0.0926015	0	0.386606	0.127854	0.129185	0.542205	0.0365801	0.00422539	0.141223	0.0679925	0.21323	0.0494602	0.203255	0.162334	0.258164	0.472819	0.232569	0.29702	0	0.652563	0.219583	0.394243	0.357167	0.676943
	Cl48 141Pr_CD196_CCR6	1.59555	1.62719	1.46573	2.1445	1.24408	1.18242	0.511869	0.247237	0.485589	0.440156	0.380396	0.637745	0.418019	0.590564	1.01839	1.43684	1.07832	1.12416	1.7302	4.76171	1.07632	0.579996	0.625855	1.45565	0.392275	0.534017	1.30657	0.98444	0.45146	1.01586	0.684881	0.912621	1.42148	0.900468	1.23755	0.941619	0.872483	1.02475	1.19049	1.42231	0.320189	0.361968	1.11479	0.947387	1.17827	0.29337	1.86766	1.50968
	Cl49 141Pr_CD196_CCR6	0.353079	0.378209	0.135131	0.163948	0.294742	0.0890109	0.149569	0.0566442	0.0983343	0.121732	0.0613157	0.0742091	0.11365	0.122493	0.289927	0.417783	0.109134	0.612177	1.12439	2.39991	0.176163	0.0677462	0.15003	0.123451	0.139109	0.0440996	0.285406	0.460661	0.0485862	0.242078	0.277829	0.0654671	0.192684	0.151176	0.97162	0.200468	0.0977908	0.172149	0.277994	0.297004	0.109233	0.21851	0.420177	0.467397	0.228362	0.155854	0.248964	0.968053
	Cl50 141Pr_CD196_CCR6	0.196047	0.163973	0.0969256	0.0605152	0.240371	0.153141	0.121942	0.385542	0.0906174	0.103412	0.130973	0.0701693	0.136868	0.0715898	0.450667	0.226835	0.189039	2.17048	0.188916	2.3802	0.175335	0.134654	0.0814801	0.115156	0.237131	0.14334	0.302462	0.195618	0.252745	0.125477	0.242362	0.115893	0.193445	0.271156	0.200589	0.020611	0.154276	0.241951	0.413523	0.321436	0.127907	0.202086	0	0.738743	0.35489	0.150047	0.294089	0.379586
	Cl51 141Pr_CD196_CCR6	3.51365	3.81119	3.33561	4.12663	3.40045	3.55927	3.28449	3.27373	3.11633	2.88272	2.54393	2.58487	2.6265	2.80797	3.06641	3.81208	3.70171	3.82042	4.00282	3.10593	2.5915	2.86044	3.73256	3.76603	3.07696	3.88654	3.52751	3.42536	3.10848	4.12803	3.47753	3.18628	4.34444	3.29674	3.49379	#N/A	3.35978	#N/A	#N/A	#N/A	2.773	3.77565	2.87249	3.687	3.32743	3.66173	4.08745	5.15235
	Cl52 141Pr_CD196_CCR6	3.38036	3.61577	3.48522	3.33652	3.52798	3.19666	3.01784	2.89331	1.8927	1.50956	2.67652	1.93129	3.39572	4.59811	3.0512	3.01368	3.37865	3.26479	3.56602	2.61085	1.76304	2.83267	3.39925	#N/A	2.98598	3.4659	3.53167	3.30948	2.91832	3.69667	3.4231	2.90916	3.74483	2.86018	2.87947	2.61464	3.66484	3.10659	3.79118	3.4525	2.20402	3.32998	2.43725	3.15469	2.9857	3.64345	4.15736	4.95366
	Cl53 141Pr_CD196_CCR6	2.06001	1.30006	1.3092	1.60664	1.40554	1.30532	1.19799	1.27289	#N/A	0.54583	#N/A	#N/A	#N/A	#N/A	1.69914	#N/A	#N/A	#N/A	#N/A	#N/A	#N/A	2.0795	0.611842	#N/A	#N/A	1.75365	#N/A	#N/A	2.08169	#N/A	2.71984	1.81779	1.79824	1.76321	2.51972	2.55463	2.5003	2.45401	2.24845	2.04099	1.21361	1.47102	0.919473	1.81233	#N/A	1.70066	2.14544	2.29409
	Cl54 141Pr_CD196_CCR6	1.74676	1.64822	1.81152	1.80279	1.21491	1.15009	1.15425	1.2688	1.78478	1.68876	1.33642	1.24971	1.55078	1.48686	2.20233	2.0144	1.33031	1.43686	2.17578	1.68754	1.36686	1.8174	1.39713	1.7618	1.18754	1.80553	1.66396	1.6234	1.81452	1.23558	2.4202	1.84348	1.78521	1.73541	2.11537	2.18136	2.27659	2.10309	2.09748	1.79461	1.10206	1.35663	0.689004	1.58704	1.82514	1.64042	2.02804	2.39748
	Cl55 141Pr_CD196_CCR6	0.925186	0.810131	0.933554	0.946385	0.838545	0.637895	0.602117	0.463755	0.388522	0.840818	0.850896	0.25977	0.343091	0.455737	1.49852	1.04339	0.394332	1.15368	0.487275	1.19605	0.97133	0.376641	0.636927	0.906633	0.505871	0.35945	0.59141	0.685086	0.670675	0.670698	0.655741	0.826637	0.693842	0.91051	0.900393	0.6567	1.21742	1.85247	0.622208	1.25425	0.465007	0.703046	0.0775199	0.18561	0.484898	0.651421	0.948414	1.04162
	Cl56 141Pr_CD196_CCR6	4.16933	3.05468	4.4469	4.45317	4.42177	4.3837	3.87077	4.34558	4.97943	4.29211	4.94409	4.27322	4.27017	5.31995	5.03299	4.57365	4.05295	4.52681	4.64045	3.66098	3.78271	4.25529	4.87612	4.37498	4.6257	4.10297	4.23545	4.10851	4.07922	4.57707	4.29428	4.7211	4.40159	3.80365	4.1773	4.02155	4.51301	4.10817	4.71172	4.44049	3.81548	4.2848	3.45434	3.96863	3.88497	4.21816	4.04916	4.53731
	Cl57 141Pr_CD196_CCR6	0.757744	0.271646	0.269931	0.411967	0.480142	0.155821	0.46366	0.135212	0.0607877	0.104335	0.0635252	0.0702327	0.0732277	0.117752	0.723291	0.270436	0.0352043	0.429982	0.9969	4.14078	0.288285	0.0830137	0.747667	0.778024	0.224384	0.0915002	0.705147	0.704724	0.0646745	0.587984	0.346497	0.229206	0.17841	0.287063	0	0.38948	0.322173	0.44283	0.903313	0.456054	0.20949	0.175012	0	0.550688	0.248195	0.0290603	0.489893	1.24401
	Cl58 141Pr_CD196_CCR6	0.58757	0.217087	0.167172	0.394446	1.48288	0.0824935	0.195962	0.0724729	0.0248761	0.0470096	0	0.0717285	0.0993285	0.277481	0.697035	0.615348	0.0941818	0.474556	0.458117	2.09914	0.156289	0	0.112985	0.142661	0.121987	0.287548	0.457587	0.213623	0.0936357	0.161727	0.222599	0.164248	0.430236	0.217385	0.022986	0.0565265	0.207876	0.113963	0.179271	0.315062	0.12167	0.291861	0	0.361449	0.177176	0.465706	0.0567262	0.603721
	Cl59 141Pr_CD196_CCR6	0.421996	0.495575	0.232067	0.187122	0.23737	0.19486	0.137344	0.25634	0.196423	0.155908	0.197363	0.147925	0.115405	0.278137	0.780546	0.290809	0.181101	0.614235	1.16173	4.74794	0.190921	0.112759	0.102122	0.151619	0.150624	0.0546828	0.166054	0.222796	0.187405	0.192698	0.270493	0.12564	0.147364	0.291371	0	0.183052	0.212159	0.62073	0.473327	0.570989	0.150546	0.242936	0.45206	0.605501	0.690277	0.195392	0.360064	0.668844
	Cl60 141Pr_CD196_CCR6	0.0978968	0.121863	0.0383492	0.0439312	0.119788	0.0877301	0.107254	0.171597	0.0622115	0.0262495	0.500316	0.100019	0.0915745	0.0935652	0.0867048	0.184176	0.109708	0.889278	0.0606845	2.62228	0.127957	0.362449	0.0584112	0.164356	0.154861	0.0421877	0.203418	0.381282	0.132735	0.0892098	1.0796	0.0417186	0.118334	0.224064	0.00445096	0.0306008	0.0970219	0.0792409	0.30181	0.256099	0.128945	0.12712	0	1.24623	0.206089	0.0676966	0.185545	0.11919
	Cl61 141Pr_CD196_CCR6	5.54492	5.8296	6.03389	5.60242	6.09492	5.82464	5.79443	5.94069	6.26281	5.40883	5.05186	5.53522	5.31598	6.19865	5.90669	5.59833	5.98318	5.37069	6.49291	6.17168	5.44709	5.5936	6.13287	6.04827	5.80617	6.1078	5.55412	5.88594	6.27787	5.974	6.15027	6.07694	6.75111	5.81888	5.54523	5.63009	5.97723	5.91639	6.17973	5.92531	5.00456	5.59833	5.65758	5.36925	6.0426	5.92082	6.69817	6.85617
	Cl62 141Pr_CD196_CCR6	4.55808	5.15697	4.79169	4.56861	4.3054	4.50567	4.41845	4.2255	4.27413	3.7577	4.42292	4.57452	4.28685	7.54918	4.36922	4.7901	4.57685	4.7751	5.16579	4.6005	4.10548	4.18238	4.87897	4.07443	3.86978	5.10092	4.46256	4.44301	4.19847	5.05427	4.14249	4.06663	4.87512	4.14084	4.13789	5.01231	4.88388	5.28678	4.99762	5.07101	3.67066	4.42951	3.9546	4.22375	4.31509	4.80158	5.44685	5.90797
	Cl63 141Pr_CD196_CCR6	3.53531	3.16707	3.21325	3.1395	3.02224	3.15019	2.99055	2.97018	3.30991	3.82968	3.76898	3.69266	3.87077	3.12923	3.79293	4.23589	3.35533	2.77818	3.42645	2.67884	3.25409	2.91262	3.0859	3.38319	2.45865	3.10821	3.01827	3.16747	3.14	3.14041	3.62596	2.99815	3.27531	2.94573	3.44098	3.21325	3.44257	3.38135	3.40404	3.11636	2.31005	2.74628	2.77304	2.8261	3.79477	2.79885	3.59007	3.81423
	Cl64 141Pr_CD196_CCR6	0.187618	0.255166	0.257239	0.0306987	0.468743	0.000235392	0.072011	0.08144	0.093075	0.146943	0	0.0736088	0	0	0.0350855	0.439416	0.223929	0.515326	0.102231	0.227895	0.158192	0.0309289	0.205782	0.325326	0.121605	0.104676	0.341959	0.447785	0.201411	0.100291	0.153688	0.00789394	0.665428	0.179037	0.0323868	0.0967196	0.227545	0.158991	0.0536854	0.579284	0.360761	0	0.0179144	0.0705569	0.148219	0.0603798	0.12919	0.334481
	Cl65 141Pr_CD196_CCR6	1.59613	1.54329	1.79403	1.83789	0.990871	0.879056	0.9162	0.992825	1.65086	2.37362	1.78701	1.24833	1.29609	1.16533	2.51604	2.62947	1.17782	1.52411	2.31258	1.66692	1.05392	1.77921	0.728672	1.79148	1.00433	1.59577	1.26736	0.859838	1.48201	0.936703	2.15893	1.42133	1.86567	1.06557	1.74777	1.86748	1.84098	1.89012	1.66917	1.21745	0.561317	0.866504	0.487987	1.14403	1.28126	1.43938	2.03122	2.2547
	Cl66 141Pr_CD196_CCR6	0.060364	0.116417	0.283111	0.353765	0.329675	0	0.163361	0.15149	0.0142583	0.0306691	0	0	0.0490567	0.0121093	0.185247	0.159721	0.132567	0.642689	0.257337	0.467599	0.261957	0.00059923	0.361942	0.483759	0.148298	0.149657	0.391155	0.243578	0.844705	0.729182	0	0.0242503	0.0280731	0.0384188	0.193032	0.126197	0.438424	0.146248	0	0.328416	0	0	0	0	0.0915791	0.369318	0.599413	0.548092
	Cl67 141Pr_CD196_CCR6	0.0650245	0.180114	0.102956	0	0.114899	0	0.0434586	0	0	0	0	0.00778554	0	0	0	0.116584	0	0.180612	0.510146	0.398034	0.0813886	0	0.0532073	0.134486	0.071715	0.0354132	0.0700527	0.135346	0	0.11105	0.00604373	0.00944876	0	0.0554748	0.0815872	0	0	0.0575486	0.0459905	0.357788	0.0409264	0.354907	0.00979363	0.291642	0.0196766	0.0481004	0.127725	0.219912
	Cl68 141Pr_CD196_CCR6	0.318895	0.240486	0.206568	0.186991	0.270751	0.08721	0.135014	0.0324618	0.0897795	0.0497994	0.117684	0.151689	0.138025	0.0427519	0.494111	0.265505	0.153947	0.282021	0.759155	3.25978	0.171335	0.055578	0.124864	0.0229409	0.0653635	0.0633944	0.145322	0.228364	0.0391717	0.00479428	0.0791597	0.081281	0.162915	0.190092	0.01331	0.131342	0.15984	0.268464	0.280757	0.47437	0.0905554	0.280715	0.10992	0.515713	0.22326	0.117341	0.274948	0.680486
	Cl69 141Pr_CD196_CCR6	0.506242	0.331877	0.411156	0.161976	0.36492	0.342133	0.199036	0.402086	0.316128	0.0976352	0.577387	0.234084	0.168414	0.261623	0.334112	0.339657	0.165322	0.907374	1.37809	3.79713	0.291624	0.219762	0.155466	0.249647	0.250964	0.169512	0.423161	0.215309	0.245484	0.146577	1.75863	0.201838	0.352015	0.551433	0.0859212	0.314846	0.183562	1.04335	0.705308	0.576116	0.129654	0.125711	0.301995	0.521357	0.922085	0.196569	0.729894	0.712906
	Cl70 141Pr_CD196_CCR6	0.734009	0.613811	0.470121	0.173519	0.639807	0.663415	0.277106	0.514839	0.199208	0.127654	2.54591	0.169014	0.116331	0.509938	0.300655	0.23042	0.18803	0.428493	1.63296	2.00228	0.487385	0.11542	0.239495	0.468953	0.194398	0.231069	0.345844	0.408838	0.0974586	0.187016	0.168171	0.218609	0.0694342	0.420912	0.113054	0.335468	0.741663	1.71004	0.770622	0.632093	2.49946	0	0.0870461	0.492782	0.161636	0.266707	0.567552	2.42505
	Cl71 141Pr_CD196_CCR6	3.42813	3.82638	3.64313	3.76754	3.38593	3.63664	3.2899	3.28934	3.26281	3.0382	4.86394	3.51228	3.60499	3.38233	3.53291	4.37445	4.31937	5.37005	5.69079	6.32759	4.13826	3.80205	4.10911	3.59096	3.27942	3.90014	3.12727	3.60661	3.37761	3.45777	4.44701	3.22359	3.73953	3.74894	3.29737	3.41618	4.63416	4.5506	3.67782	3.55995	4.07534	3.01638	3.11681	4.39769	4.38065	3.38974	4.2213	4.76839
	Cl72 141Pr_CD196_CCR6	0.890966	3.0953	#N/A	#N/A	2.851	#N/A	1.71121	0.712681	1.54446	1.04725	#N/A	#N/A	1.32382	1.96433	1.60273	3.03845	#N/A	#N/A	#N/A	#N/A	3.60444	2.16689	#N/A	2.29877	0.714711	2.63031	2.55568	#N/A	1.25112	2.52431	3.15433	#N/A	#N/A	1.98495	1.3509	1.08001	#N/A	#N/A	1.3858	2.30453	1.14563	1.25398	1.68602	#N/A	0.411751	0.850909	2.07092	#N/A
	Cl73 141Pr_CD196_CCR6	2.21472	2.67671	2.91752	2.11565	2.60839	2.71817	2.24261	1.06534	2.16638	2.24136	4.138	2.06889	1.94593	2.00441	2.5916	1.45281	3.36986	3.92847	4.19588	2.94254	3.06378	2.43698	1.75276	1.85422	1.90704	1.99706	1.74174	2.10297	1.69331	1.77294	3.03215	2.25061	2.79784	2.44055	2.49951	2.37989	2.47947	2.9673	2.42031	2.69616	2.00036	1.78903	1.67593	3.39653	3.12799	1.93795	2.75827	3.82576
	Cl74 141Pr_CD196_CCR6	0.891923	0.809335	0.696052	0.572496	0.760801	0.543677	0.524359	0.557309	0.358279	0.972684	1.21751	0.275711	0.385408	0.277159	2.30341	0.850391	0.172451	0.38811	0.698344	1.4251	0.588338	0.263373	0.701002	0.955633	0.697258	0.340528	0.290021	0.684056	0.47863	0.568661	0.826629	0.546802	0.670814	0.824678	0.557819	0.653815	0.391255	0.65149	0.8666	0.807328	0.571512	0.291939	0.0357441	0.247625	2.30804	0.349752	0.778545	1.04968
	Cl75 141Pr_CD196_CCR6	2.99697	3.24328	2.85687	3.36287	2.64893	2.8731	2.56538	2.28767	2.52855	2.10086	1.94654	2.05677	2.24074	2.30114	2.50486	3.14884	3.4302	3.12415	3.38122	2.47228	2.01521	2.34246	3.14559	3.34312	2.25731	3.31992	2.98968	2.95088	2.15196	3.63617	3.16315	2.5432	3.54479	2.57201	2.40791	#N/A	#N/A	#N/A	#N/A	#N/A	1.32309	2.38908	1.64253	2.19567	2.6605	2.96483	3.40445	4.56295
	Cl76 141Pr_CD196_CCR6	0.703656	0.92404	1.13187	0.771065	1.53696	0.535989	0.34425	0.957401	0.20435	0.23065	1.51925	0.163218	0.239006	0.195275	0.380779	0.629151	0.440882	2.94665	0.691917	1.45772	0.4913	0.339475	0.54461	0.73617	0.481158	0.510346	0.629311	0.965854	0.482964	0.69812	0.959502	0.310978	0.605147	0.206905	0.486699	0.300691	0.505485	0.376468	0.495884	1.00364	0.550113	0.181585	0.095622	0.473763	0.473962	0.356125	0.346212	0.823292
	Cl77 141Pr_CD196_CCR6	0.330575	0.318988	0.276724	0.00203954	0.305226	0.227088	0.177991	0.0797899	0.15289	0.109831	0.0592294	0.134893	0.107368	0.0139094	0.268405	0.227356	0.145302	0.506729	0.566159	1.78897	0.174378	0.0656848	0.147384	0.29715	0.105243	0.121797	0.144936	0.294388	0.0873664	0.116551	0.0839519	0.13954	0.131934	0.232562	0.0849898	0.202241	0.29113	0.244275	0.189144	0.487364	0.0493503	0.13548	0	0.244577	0.172514	0.11765	0.197442	0.507005
	Cl78 141Pr_CD196_CCR6	0.359464	0.293678	0.354211	0.15821	0.499053	0.15142	0.164254	0.189675	0.141524	0.123868	0.180061	0.20312	0.185179	0.180603	0.309482	0.368647	0.280286	0.460277	0.598555	2.09949	0.25819	0.164562	0.138753	0.381897	0.169598	0.140713	0.419574	0.399	0.150437	0.170086	0.128687	0.139518	0.189908	0.332027	0.268598	0.202259	0.320673	0.243231	0.37193	0.562401	0.272752	0.210204	0.132612	0.141271	0.293135	0.270239	0.242728	0.587962
	Cl79 141Pr_CD196_CCR6	0.895239	1.14456	0.62431	0.540238	0.776071	0.644633	0.335306	0.596447	0.725667	0.419329	1.18468	0.494116	0.369284	0.494292	1.31502	0.455483	0.352311	1.04994	1.62823	2.7316	0.535922	0.25657	0.595978	0.886331	0.391277	0.909379	0.559277	0.671285	0.38136	0	0.641278	0.530152	0.440309	1.31389	0.0830697	0.85309	0.488642	1.5252	0.816997	1.01228	0.355932	1.49247	0.495307	0.783302	1.11767	0.613773	1.19944	1.41739
	Cl80 141Pr_CD196_CCR6	1.34444	1.03332	0.840464	0.635294	0.713796	0.675525	0.35943	0.701729	0.839502	0.664023	1.65322	0.601248	0.37911	0.631099	1.17413	0.507275	0.595122	1.06694	2.00942	4.04235	0.608695	0.435465	0.560349	1.00173	0.420449	0.655367	0.665036	0.760575	0.486081	0.47943	1.3889	0.643216	0.62995	1.4963	0.494312	0.890778	0.374999	1.6483	1.04036	1.11768	0.466672	1.29377	0.581669	0.999685	1.32579	0.485717	1.2447	1.55519
	Cl81 141Pr_CD196_CCR6	3.67286	3.83549	4.22477	3.93614	3.8429	4.25623	3.6989	3.88503	3.68658	3.38493	4.80323	3.52818	4.01107	4.02954	3.81619	4.77271	4.7923	5.70935	5.74546	7.16828	4.41866	4.18003	5.41801	4.18199	3.87045	4.2154	3.69289	4.01563	3.90426	3.94987	4.6127	3.59452	4.18159	4.34524	3.88009	3.7965	5.43274	4.77581	3.86243	3.80763	5.14264	#N/A	3.55831	4.81014	4.6797	3.91322	4.60251	5.05248
	Cl82 141Pr_CD196_CCR6	2.77012	2.99286	3.31697	3.0951	3.06817	2.85268	2.69797	1.93129	2.52553	2.45893	3.26758	2.15659	2.69504	2.67371	2.80142	3.33859	3.14347	4.34142	2.64656	4.04274	3.11274	2.74839	2.84116	2.90055	2.42969	3.25398	2.67871	2.95356	2.58689	2.80954	3.75586	2.74957	3.14614	2.48572	2.84812	2.91139	3.16675	3.67111	3.04796	3.05717	2.16502	1.19101	2.55028	2.96974	3.17759	2.57386	3.32353	3.95362
	Cl83 141Pr_CD196_CCR6	3.22252	3.13518	4.0349	3.5156	3.49825	3.73523	3.11963	3.11736	3.33926	2.99221	3.92477	2.48991	3.12894	3.48796	3.22957	4.42144	4.31339	5.46335	5.1009	6.09442	3.80656	3.34054	3.75274	3.80279	3.1602	3.86723	3.29659	3.77199	3.13772	3.4979	4.23522	3.10831	3.7799	3.94693	3.38336	3.30097	4.13945	3.91805	3.37395	3.34634	3.04329	3.56433	3.03685	3.36283	3.68441	3.17527	3.88934	4.14302
	Cl84 141Pr_CD196_CCR6	0.574359	0.402247	1.01389	0.633722	0.733167	0.521199	0.295955	0.552537	0.159465	0.284455	0.258815	0.249246	0.316132	0.125804	1.12103	0.445484	0.3836	0.727072	1.59432	2.43277	0.462061	0.701269	0.341727	0.763173	0.674502	0.226214	0.986018	1.6718	0.524818	0.320686	0.327722	0.425367	0.363003	0.822511	0.33636	0.185772	0.395876	0.362885	0.620581	0.963663	0.234759	0.137147	0.249717	0.625462	0.450023	0.362241	0.640076	1.21044
	Cl85 141Pr_CD196_CCR6	0.211061	0.335225	0.167982	0.226448	0.267081	0.198244	0.0946337	0.235412	0.154586	0	0.417775	0	0	0.00178521	0.21766	1.34103	0.0699221	0.616503	0.68234	0.83127	0.0676063	0.0310197	0.115877	0.151975	0.290373	0.103273	0.135512	0.270888	0.143664	0.0236971	0.596077	0.0762772	0.243533	0.311203	0.0359536	0.186661	0.124199	0.20221	0.21478	0.341325	0.113598	0.0690727	0	0.183639	0.189921	0.0753167	0.290318	0.685887
	Cl86 141Pr_CD196_CCR6	0.0508626	0.041686	0	0.0500848	0.210336	0	0	0.0544585	0.0656936	0.113145	0.136916	0	0.0272365	0	1.02384	2.23224	0.138076	0.248776	0.207664	0.374903	0.0495004	0	0.0788372	0.125732	0.142124	0.0132	0.221378	1.16517	0.143161	0.0437203	0.19544	0.026944	0.354583	0.165757	0.237785	0.206756	0.0476925	0.18659	0.0106515	0.347653	0.185688	0	0	0.356852	0.0235027	0	0.256712	0.345156
	Cl87 141Pr_CD196_CCR6	0.528307	0.402185	0	0.500104	0.706873	0.36067	0.424762	0.529781	0.530577	0.484705	0.823227	0.14061	0.0259152	0.37602	0.749037	1.77328	0.471887	0.781494	1.12543	1.12446	0.235416	0.31152	0.369365	0.500978	0.536618	0.264467	0.387934	0.791947	0.364663	0.180629	0.929512	0.272583	0.440556	0.588159	0.241612	0.38421	0.399919	0.463421	0.605623	0.573239	0.194897	0.484692	0.0864144	0.443724	0.491547	0.17018	0.694625	1.31054
	Cl88 141Pr_CD196_CCR6	0.278361	0.445833	0.377123	0.260433	0.384077	0.34419	0.271989	0.203424	0.323922	0.156835	0.607284	0.130639	0.0312624	0.177669	0.525389	1.66869	0.25755	0.793742	#N/A	1.02895	0.201166	0.257622	0.162969	0.318288	0.437465	0.269842	0.354938	0.378782	0.201116	0.274086	0.75085	0.275101	0.414724	0.463258	0.0981438	0.463731	0.573407	0.695788	0.478867	0.62442	0.103575	0.325293	0.0741058	0.126634	0.510467	0.289704	0.454575	0.363383
	Cl89 141Pr_CD196_CCR6	1.33207	0.856548	0.645651	0.772057	0.986457	0.714566	0.500008	0.906329	0.560804	0.663764	2.01363	0.607338	0.478614	0.168668	1.06891	0.492058	0.336039	1.26692	2.454	2.46623	0.73389	0.372637	0.745626	1.19694	0.702872	0.746482	0.625236	0.626924	0.712484	0.679027	1.70337	0.852298	0.4777	1.00415	0.536721	1.26284	0.815943	1.58791	1.31228	1.2612	0	0.762	0.398358	1.00938	1.08376	0.598196	1.1971	1.46689
	Cl90 141Pr_CD196_CCR6	1.05965	0.748621	0.671276	0.00674297	0.719724	0.61095	0.303656	0.711732	0.520169	0.411135	1.34696	0.536028	0.388803	0.658621	1.37316	0.117705	0.595421	0.848657	0.904668	4.55353	0.439032	0.612724	0.431032	0.595173	0.539104	0.480263	0.548125	0.442056	0.412122	1.26222	0.536189	0.620195	0.401983	1.19839	#N/A	0.745962	#N/A	1.69864	1.1906	1.33252	0.298445	0.739059	2.41772	0.731407	0.838401	0.568265	1.0883	1.66418
	Cl91 141Pr_CD196_CCR6	3.55223	4.03417	3.54323	4.15167	3.4235	3.75457	3.20337	3.30476	3.61801	3.5757	5.30431	4.22367	3.77751	3.54125	4.23068	4.76201	4.43075	5.77622	5.57231	7.39635	4.40904	4.42487	5.13722	3.95571	2.92241	4.11111	3.62393	4.11386	3.08645	3.82979	4.03186	3.50205	3.83583	3.98563	3.10298	3.32714	4.90091	4.64719	3.77937	3.85522	3.28881	2.92009	2.96056	4.40196	4.51726	3.06277	4.07756	4.87861
	Cl92 141Pr_CD196_CCR6	3.67696	4.06152	3.66118	3.96657	3.5583	4.22295	3.48216	3.50639	3.70048	3.26152	5.04255	3.95551	3.5716	3.20402	3.58537	3.71975	3.93526	5.3096	5.69727	7.63332	4.59328	3.89487	4.07929	3.47311	3.69152	3.33702	3.191	4.04044	3.01967	3.98635	4.60768	3.63038	3.28385	4.20708	3.57005	3.30057	4.51256	4.62869	3.90796	3.6147	3.37194	3.18771	3.06284	4.56993	5.22105	2.7488	4.79892	4.92079
	Cl93 141Pr_CD196_CCR6	3.45591	3.86805	3.38572	3.93795	3.38233	3.70428	3.38795	2.93608	3.43901	3.08075	4.93512	3.45781	3.65999	3.57964	3.62265	4.66136	4.46014	5.72565	5.57903	6.65215	4.28642	4.11899	4.1018	3.48621	3.20329	3.98934	3.33474	3.74872	2.85999	3.81037	4.45779	3.17384	3.71678	3.74586	3.37211	3.10945	4.46971	4.3749	3.52772	3.4416	4.15407	3.27677	2.60758	4.8107	4.90271	3.22738	4.07331	4.802
	Cl94 141Pr_CD196_CCR6	0.787184	1.06752	0.909634	0.94366	1.29813	0.901058	0.553648	1.13641	0.33342	0.319714	2.13073	0.46205	0.460633	0.329064	0.628448	0.880544	0.970894	3.4653	1.44656	4.3274	0.81495	0.62675	0.909279	0.596314	0.965424	0.613071	0.903044	1.35414	0.835378	0.971773	1.59922	0.779812	1.03623	1.06518	0.729668	0.563578	0.683393	0.613639	0.814552	1.1439	0.800347	0.485344	0.216226	1.12286	0.778965	0.486765	0.934127	1.58537
	Cl95 141Pr_CD196_CCR6	#N/A	#N/A	#N/A	#N/A	#N/A	#N/A	1.32374	#N/A	0.242642	0.111312	0.70339	0.104766	0.11537	0.150416	0.249566	1.94916	0.217873	0.791337	1.18857	1.61688	0.178839	0.21436	0.0982414	0.38497	0.42864	0.133864	0.345061	1.1631	0.306258	0.232412	1.29644	0.166994	#N/A	#N/A	#N/A	#N/A	#N/A	#N/A	#N/A	#N/A	0.208677	0.351176	0.0741796	0.726072	0.223933	0.149375	0.519356	1.11667
	Cl96 141Pr_CD196_CCR6	0.384199	0.465009	0.434339	0.304971	0.52126	0.313502	0.232866	0.407909	0.263047	0.139793	0.75142	0.137018	0.0831685	0.116554	0.377132	1.80664	0.190988	0.790843	0.978541	1.77417	0.125357	0.133434	0.144573	0.286517	0.436048	0.110486	0.331421	0.816878	0.276476	0.0886438	0.764945	0.182251	0.433041	0.367936	0.126299	0.270643	0.324842	0.38501	0.413975	0.477484	0.119765	0.192012	0	0.169924	0.184419	0.247568	0.542589	1.08376
	Cl97 141Pr_CD196_CCR6	0.593466	0.686116	0.502184	0.56431	0.641159	0.454445	0.391749	0.56651	0.592692	0.537892	0.751346	0.232438	0.20918	0.394471	0.734287	1.92059	0.489592	0.920725	1.17912	1.04375	0.189062	0.308187	0.410836	0.610654	0.487614	0.369205	0.478047	1.09247	0.369146	0.251766	0.599086	0.374442	0.484124	0.739587	0.584181	0.505542	0.576906	0.554993	0.730231	0.632583	0.403284	0.387672	0.113429	0.363045	0.508529	0.376017	0.826198	1.1696
	Cl98 141Pr_CD196_CCR6	#N/A	2.97923	#N/A	3.4341	#N/A	#N/A	#N/A	5.70525	6.59731	#N/A	6.33987	5.24239	#N/A	6.91897	7.88288	5.29304	8.09462	6.59151	5.79449	6.92881	6.84366	#N/A	#N/A	#N/A	4.89344	#N/A	5.4979	4.11421	#N/A	5.52671	#N/A	#N/A	#N/A	4.89402	6.14227	#N/A	4.03216	6.27201	#N/A	#N/A	5.8448	#N/A	5.81905	5.73851	6.07796	6.9024	4.10567	5.12338
	Cl99 141Pr_CD196_CCR6	1.59702	1.41027	1.45491	1.30304	1.52092	1.28626	1.48753	1.95706	1.43045	2.19152	3.1525	1.1462	2.62219	1.40391	1.70764	3.11334	1.96493	1.94096	3.93109	4.50826	1.30343	1.28003	1.53045	1.77178	1.29143	2.63211	1.54802	1.91988	3.05785	1.80356	2.63846	1.50235	1.38503	2.1354	#N/A	1.57704	1.6973	1.86913	1.74904	1.53369	3.09263	1.81503	1.40827	1.76525	1.59991	1.40375	1.7836	2.92854
	Cl100 141Pr_CD196_CCR6	1.51638	0.982035	1.11246	0.6107	1.05421	0.678401	0.524503	0.758696	0.868108	0.995567	1.90508	0.705826	0.70694	0.86343	1.21431	1.15154	0.714876	1.23155	2.4946	4.25029	0.842069	0.491406	0.75362	0.837464	0.51276	0.801966	0.848726	1.16134	0.961944	1.13416	2.69835	1.00702	0.725794	1.72648	1.20682	1.05675	0.50783	2.11664	1.56055	1.51614	0.536438	1.14799	0.410755	1.0513	1.61487	0.643135	1.33097	2.31651
	Cl101 141Pr_CD196_CCR6	#N/A	#N/A	#N/A	4.70236	4.33449	5.17949	#N/A	#N/A	#N/A	#N/A	#N/A	#N/A	#N/A	#N/A	#N/A	#N/A	#N/A	#N/A	5.72003	7.11498	#N/A	#N/A	#N/A	#N/A	#N/A	#N/A	#N/A	#N/A	#N/A	#N/A	3.62354	#N/A	#N/A	#N/A	#N/A	#N/A	5.55768	#N/A	#N/A	5.79988	#N/A	#N/A	#N/A	#N/A	#N/A	5.07872	#N/A	#N/A
	Cl102 141Pr_CD196_CCR6	#N/A	#N/A	#N/A	#N/A	#N/A	#N/A	#N/A	#N/A	#N/A	#N/A	6.12191	#N/A	#N/A	7.35951	#N/A	6.05664	5.45551	6.97295	5.2116	6.84963	7.26763	#N/A	5.17176	#N/A	#N/A	#N/A	#N/A	5.78944	6.16804	#N/A	#N/A	#N/A	#N/A	#N/A	#N/A	#N/A	5.72165	#N/A	#N/A	5.92915	#N/A	#N/A	#N/A	#N/A	#N/A	6.25813	5.52005	4.4018
	Cl103 141Pr_CD196_CCR6	0.195456	0.236565	0.599023	0.00864883	0.0699144	0	0.0949261	0.0255568	0.118821	0	0	0.0545292	0.100838	0.0540176	0.384547	0.476178	0.348783	2.3973	0.167826	2.72132	0.338044	0.26244	0.316814	0.413396	0.0721183	0.194526	0.43942	0.224599	0.116518	0.261369	0.171617	0.0653346	0.348376	0.0816959	0.425753	0.19733	0.12714	0.302951	0.208609	0.322488	0.0143201	0	0.090194	0.121507	0.32451	0.0773254	0.213691	0.0947844
	Cl104 141Pr_CD196_CCR6	1.40568	0.879384	1.83165	1.84539	1.71144	1.0401	0.916114	0.368469	0.666578	0.227979	0.718951	0.417445	0.329043	0.379335	0.746601	1.24041	0.818088	2.09982	1.95238	1.46424	1.04322	0.872792	1.64165	0.622437	0.467352	0.749077	1.0995	0.414533	0.434269	0.747057	0.808019	0.663048	1.43552	1.03624	0.927007	0.734526	0.40169	1.13083	0.797489	1.21041	0.389806	0.687916	1.48702	1.83789	0.641609	0.361313	0.784363	1.29427
	Cl105 141Pr_CD196_CCR6	0.310611	0.203399	0.2746	0.211711	0.116539	0.199466	0.335416	0.303891	0.164017	0.0424301	0.0926401	0.123592	0.0470595	0.0947951	0.449319	0.635046	0.449631	0.420034	0.48707	2.13938	0.321426	0.181459	0.294845	0.0710166	0.178703	0.133781	0.556588	0.347814	0.3912	0.318183	0.492052	0.184059	0.269344	0.407721	0.425871	0.212958	0.171826	0.222683	0.31961	0.473535	0.337425	0	0.0407708	0.370787	0.331041	0.411441	0.245765	0.832787
	Cl106 141Pr_CD196_CCR6	0.198644	0.090108	0.323238	0	0	0.0313495	0.0573219	0.154361	0.0211334	0.0561127	0	0	0	0.0401384	0.373305	0.408782	0.209076	2.76706	1.00656	2.85638	0.279728	0.241678	0.0179502	0.148287	0.0869247	0.0453469	0.261219	0.080931	0.0206968	0.273361	0.020765	0.00143968	0.254063	0.0844482	0.191078	0	0.111576	0.152674	0.188836	0.260406	0.0568978	0	0.000363952	0.00815608	0.193434	0.115342	0.0687616	1.14077
	Cl107 141Pr_CD196_CCR6	1.13158	0.863175	0.95326	0.970603	1.08179	0.590645	0.509012	0.241085	0.124067	0.179128	0.238563	0.333865	0.195308	0.11707	1.05103	0.821341	0.767433	2.20221	1.05911	2.15186	0.657364	0.28709	0.60553	0.743377	0.380099	0.452624	0.521704	0.252031	0.199715	0.705413	0.569253	0.620882	1.40335	0.578616	1.34545	0.903848	0.458097	1.11602	0.645191	0.67221	0.156362	0.662827	0.456433	1.23415	0.640961	0.461152	0.78337	1.05124
	grCl1 141Pr_CD196_CCR6	1.39464	1.05146	1.0914	1.73993	1.47007	1.29486	1.47377	1.60814	1.28717	1.46549	1.93017	0.872742	0.668579	1.00018	2.31149	1.84829	1.3438	1.88695	1.54683	2.08598	1.43381	2.06351	1.48756	1.32092	2.24268	0.89588	0.996318	1.76877	1.4382	1.37446	1.25309	1.27778	0.809994	1.38685	1.04866	1.15225	1.29908	1.00267	1.13264	1.27864	0.305445	1.01921	0.905126	0.866301	1.46952	1.56464	1.40545	1.18644
	grCl2 141Pr_CD196_CCR6	2.07767	2.22091	1.82607	2.35912	2.1569	1.98946	2.35293	2.34217	1.68129	2.34892	3.41509	2.33084	2.40779	1.65637	3.1827	2.7721	1.89188	2.79028	2.1857	2.70487	2.56491	1.98628	1.92751	2.15717	3.89211	2.00191	2.0728	2.49223	3.04124	1.89528	1.85842	2.02705	1.81375	2.0808	2.00292	#N/A	1.85549	#N/A	2.80964	#N/A	2.05864	1.80475	1.43324	2.24469	2.46886	2.61555	1.87254	2.12681
	grCl3 141Pr_CD196_CCR6	2.78629	2.93354	2.57875	3.17146	2.29673	2.53926	2.21438	2.41267	2.34016	3.03428	4.20455	2.17295	1.97295	2.36404	3.74331	4.00605	3.4264	3.62461	3.11447	2.95869	2.81672	2.38459	2.81607	3.2421	2.37191	3.05765	3.12752	3.57262	2.03789	3.38124	3.27685	2.61045	3.34636	2.9174	2.73077	3.60874	3.85746	3.32351	#N/A	#N/A	2.20154	2.53545	2.17902	2.43864	3.33659	2.89671	2.9432	3.56883
	grCl4 141Pr_CD196_CCR6	3.06399	2.96176	2.91812	2.97212	2.80867	2.9657	2.81905	2.83594	2.52338	3.14159	3.98623	3.34057	3.35494	2.84853	3.64872	3.66725	2.66544	2.96054	2.90949	2.79368	3.45913	2.63162	2.98471	3.25336	2.51367	2.9988	2.8351	3.19576	2.88431	3.27654	3.16166	2.89159	3.65213	3.05961	3.36155	2.64242	3.31437	3.05729	2.78759	#N/A	2.12392	2.30954	2.17326	2.26039	3.61835	2.96784	3.09421	3.24729
	grCl5 141Pr_CD196_CCR6	3.5319	3.76091	3.4532	3.51638	3.64411	3.53692	3.66052	3.65915	3.93305	4.08275	4.2395	4.38593	4.24656	4.88614	4.25646	4.32794	4.20874	5.94196	4.47025	4.3835	4.38852	3.98175	5.31109	#N/A	4.02772	4.21667	4.36689	4.68533	4.46291	3.86956	3.94029	3.7664	3.99223	4.07277	3.85395	3.46599	4.7444	4.30677	3.86051	4.09219	5.03194	4.50038	4.08379	4.34065	4.36814	4.34465	4.2158	4.06937
	grCl6 141Pr_CD196_CCR6	4.15661	4.22934	#N/A	3.70672	#N/A	3.66234	#N/A	#N/A	4.53307	4.86003	5.1724	5.2209	5.09656	5.20923	4.85648	4.82698	4.57005	4.99503	4.97602	4.55341	5.15996	#N/A	4.7356	4.17626	5.08523	5.12978	3.89457	4.45328	6.54469	4.2343	4.5196	3.71617	4.5103	4.04227	#N/A	4.1722	4.4494	4.40946	4.18502	4.50156	5.7332	#N/A	#N/A	4.92098	5.5451	4.04745	4.3862	4.37093
	grCl7 141Pr_CD196_CCR6	4.19704	3.63053	#N/A	3.62083	#N/A	2.6926	#N/A	3.14105	4.31334	4.54322	4.57146	4.85462	4.53783	4.85845	4.63282	4.59893	4.41661	4.40524	4.56424	4.56558	4.62961	#N/A	#N/A	#N/A	4.57571	4.14132	3.81341	4.19718	3.87356	4.64135	3.99038	2.44638	3.86353	3.97447	2.9511	3.88772	4.86512	4.33187	4.11132	4.72928	5.17525	#N/A	#N/A	4.41021	4.89235	4.18089	4.46915	4.16515
	grCl8 141Pr_CD196_CCR6	1.4892	1.46475	1.48272	1.65561	1.35365	1.19083	1.47579	1.48999	1.54125	2.7267	1.31154	1.01589	0.886193	1.07477	1.97633	1.81105	1.2829	1.24911	1.09975	1.66913	1.56738	1.42005	1.10905	#N/A	1.21749	1.34294	1.57709	0.560154	1.43369	1.29214	1.52754	1.5914	1.59308	1.78163	1.44444	1.53257	1.45967	1.44147	1.55706	1.6451	1.00618	1.2632	0.934068	1.19259	1.1285	1.80478	1.34568	1.56064
	grCl9 141Pr_CD196_CCR6	#N/A	5.6341	#N/A	3.17239	4.5722	3.80227	4.59671	5.2579	4.06114	4.43988	5.13813	5.29543	4.99056	6.06444	5.28163	5.13992	5.91156	6.29351	5.60319	5.51689	5.59644	6.51345	3.20344	#N/A	6.45759	4.41018	4.44738	4.41771	3.33199	5.58941	5.47938	4.27261	4.787	4.08552	4.9756	3.54923	5.13381	4.02969	#N/A	4.38175	6.56808	4.3695	4.06104	4.4489	5.96389	4.72073	#N/A	5.28212
	grCl10 141Pr_CD196_CCR6	3.88622	3.75054	4.37006	3.88087	3.39263	4.12054	4.40576	4.01219	3.99568	4.39049	4.84683	5.40177	3.22017	4.35798	4.55379	4.4137	3.9897	4.40223	4.88397	4.2772	4.28068	3.03891	4.27553	4.18375	4.52265	4.30424	4.44516	4.27708	4.53206	4.6443	4.56499	3.95424	4.68123	3.78622	4.03563	3.71201	4.94601	4.50455	4.38663	4.37718	3.65668	4.13697	3.56905	4.05862	4.62071	4.20179	4.78281	5.21131
	grCl11 141Pr_CD196_CCR6	1.79746	1.71705	1.65371	2.20943	2.14682	2.06787	2.17557	2.11079	1.73501	2.20507	3.15362	1.76529	2.18267	1.60752	3.70224	2.57145	1.99087	2.57877	2.05015	2.76012	2.20136	1.72349	1.6927	2.32124	3.08586	1.91282	2.22771	2.41581	2.21979	1.95766	1.94504	1.88636	2.06903	1.92547	#N/A	1.93878	1.95242	1.58172	1.68454	1.98452	1.46122	1.51088	1.73819	1.38403	2.31645	2.51487	1.89596	1.81278
	grCl12 141Pr_CD196_CCR6	1.68403	2.056	2.16312	2.21209	1.67854	1.66689	1.36895	1.61396	1.2476	2.72539	3.81604	0.956088	0.883512	1.18064	3.63731	3.04139	1.94174	2.92364	2.59953	3.40675	2.34818	1.6931	1.56987	2.65837	1.18599	1.44093	1.82151	2.59882	1.53156	2.23347	2.38986	1.9642	1.91467	2.39394	1.88107	2.0042	1.91695	2.50965	1.96441	2.43845	1.27334	1.68882	1.25296	1.67402	2.20169	2.21641	1.96088	2.54408
	grCl13 141Pr_CD196_CCR6	1.51055	1.55416	1.4222	1.46732	1.31695	1.45892	1.21382	1.29224	0.687451	0.91334	0.976502	0.7007	0.664837	0.660489	1.31482	1.93859	0.996188	1.26222	1.14065	1.63543	1.29872	1.06995	1.48942	1.77854	0.954859	1.65389	1.47201	1.37239	1.05337	1.71905	1.51446	1.51687	1.40941	1.39833	1.58784	1.3703	0.813687	0.635144	#N/A	2.11253	0.741613	0.691064	0.690085	0.731296	0.862497	1.47184	1.53355	1.82249
	grCl14 141Pr_CD196_CCR6	2.97553	2.78828	2.70926	2.90332	2.80889	2.97664	2.89383	3.01948	2.59372	3.06556	3.55216	3.26583	3.34537	3.14482	3.19379	3.56322	2.60048	2.64204	3.42584	2.6842	3.14517	2.48946	2.98583	3.39897	2.70989	3.00581	2.66217	3.07292	2.8464	3.00537	2.92532	2.87945	3.16687	2.96569	3.10915	2.89207	2.95682	3.01316	3.05457	2.90381	2.2512	2.3961	2.42555	2.40426	3.53636	2.96385	3.12137	3.17028
	grCl15 141Pr_CD196_CCR6	#N/A	#N/A	#N/A	3.42491	3.58152	#N/A	#N/A	3.67429	4.31091	4.61574	4.45853	4.963	4.4671	5.25726	4.45848	4.53519	4.3769	4.74901	4.6793	4.34154	4.72656	4.55287	5.90003	3.93008	4.50344	4.75877	4.18586	3.968	4.57291	4.09076	4.46094	3.86704	3.9463	4.10145	3.75851	4.29286	5.79261	4.44799	4.62427	4.41801	5.16269	4.42589	4.78307	4.49108	4.77481	4.10892	4.53014	4.36389
	grCl16 141Pr_CD196_CCR6	3.61271	3.49138	3.51975	3.60005	3.4526	3.64071	2.66467	3.76624	4.12437	4.08226	4.28342	4.46089	4.13784	4.21478	4.48699	4.43158	4.25068	4.58209	4.54412	4.33222	4.69198	#N/A	3.54111	3.78389	4.23163	3.66442	3.93017	4.04203	3.54973	3.65848	3.74283	3.40442	4.09113	3.60038	3.19081	3.65635	3.58922	3.73643	3.87186	3.72521	5.20646	#N/A	2.86425	4.11929	4.9087	3.75777	4.04138	4.12054
	grCl17 141Pr_CD196_CCR6	3.00626	2.89808	2.75904	2.94533	3.04949	3.28386	3.2285	2.83902	2.83374	3.17634	3.4277	3.60398	3.60079	3.15395	3.73229	3.60428	3.00933	3.39706	3.10251	3.07322	3.56751	2.5943	2.86443	3.23336	2.90631	2.99086	2.66936	#N/A	2.86096	3.00572	2.95876	3.17843	3.63327	2.99068	3.08638	3.11342	3.10512	3.10203	2.99919	2.88696	2.30639	#N/A	2.36164	2.43898	3.6151	#N/A	2.94421	3.04252
	grCl18 141Pr_CD196_CCR6	3.63845	3.46335	3.40896	3.77319	4.03764	#N/A	3.85423	3.62215	3.81909	4.11023	4.44012	4.54313	4.51793	4.08622	4.30559	4.46446	3.64571	3.78283	4.27364	3.23483	4.6153	3.03355	3.73631	3.56131	3.36351	3.63541	3.26873	3.70615	3.68642	3.86385	3.58843	3.55011	3.84306	3.559	3.70311	3.64555	3.70695	3.7609	3.75628	3.74343	2.91741	2.87807	3.11221	2.97383	4.7552	3.34491	3.56692	3.76093
	grCl19 141Pr_CD196_CCR6	2.90826	2.83785	2.34949	2.78872	2.65406	#N/A	2.24008	2.43525	1.83993	2.85503	3.37795	2.36843	2.8542	2.52606	3.12596	3.19161	2.48207	2.59042	2.59101	2.61233	2.80747	2.45292	4.0153	2.94622	2.4944	3.31194	2.66069	2.97229	2.76132	#N/A	2.45138	2.54535	2.75147	2.83926	2.06044	2.90663	2.63761	2.96763	2.84675	2.92148	2.21734	2.41006	1.38066	2.14888	3.50721	2.49679	2.70315	2.86161
	grCl20 141Pr_CD196_CCR6	3.81842	3.835	3.58135	3.43229	3.36725	4.31046	#N/A	#N/A	4.2478	4.8356	5.06305	5.56941	5.10743	4.24048	4.8627	5.03516	4.17853	4.97504	5.04014	4.06735	5.25613	3.49737	3.72874	3.76488	3.83079	3.77463	3.535	3.97595	3.82832	4.05055	3.8757	3.95028	4.14225	3.83927	3.94175	3.77158	4.12049	3.94901	3.86083	3.9576	3.21911	3.07134	3.2826	3.389	5.56548	3.87529	3.78095	4.08632
	grCl21 141Pr_CD196_CCR6	2.89092	2.87415	2.82109	3.04979	3.06575	3.13103	2.51223	3.0707	2.71569	3.17037	3.75759	3.02589	3.02306	2.73825	3.32258	3.61603	2.63966	2.73188	3.54574	2.82712	3.07972	2.8255	3.58873	2.86428	2.64795	2.96917	2.7735	3.41104	2.77189	3.24391	3.20404	3.00431	3.01766	3.03862	2.96092	3.09657	3.3566	3.24863	3.17831	3.08813	2.38075	2.53271	2.45599	2.4569	3.20936	2.64548	3.22471	3.347
	grCl22 141Pr_CD196_CCR6	2.252	2.1937	2.19051	2.33668	2.1141	2.25888	2.17172	2.3154	2.12311	2.60226	2.49252	2.06128	2.02134	2.1045	2.3925	2.5597	2.00385	2.00459	2.13353	2.2156	2.11909	1.96719	1.90323	2.86052	1.7944	2.08747	2.09087	2.44511	1.8471	2.41393	2.38388	2.40025	2.51019	2.35988	2.50341	2.40731	2.40818	2.36955	2.22934	2.45251	1.58945	1.96342	1.69677	1.81659	2.39211	2.18227	2.07739	2.25286
	grCl23 141Pr_CD196_CCR6	2.4373	2.4366	2.58337	2.42421	2.53279	2.41286	2.95949	2.77153	2.29391	2.40237	3.49717	2.39405	1.94359	3.16108	3.13367	3.10159	2.31216	2.7324	2.79934	2.73649	2.87786	2.33559	2.18034	2.24552	3.38654	2.46236	2.31897	2.80357	2.9159	2.21658	2.89852	2.74917	2.22415	2.78321	3.20142	3.21194	3.93656	3.1445	2.96249	2.8544	2.21626	2.3025	1.79227	2.05557	2.70503	3.45541	2.75465	3.40725
	grCl24 141Pr_CD196_CCR6	1.27366	1.20543	1.22732	1.3278	1.15159	1.20843	1.22082	1.21904	0.966247	1.19769	1.24965	0.910943	0.723605	0.883801	1.09586	1.24944	1.1798	1.14617	1.06896	1.26166	1.25867	1.13506	1.40288	#N/A	1.06452	1.19855	1.3567	1.18217	1.08721	1.33733	1.41576	1.32801	1.43639	1.36746	1.35459	1.23916	1.2246	1.34809	1.28124	1.33131	0.767079	0.79633	0.919682	0.874482	1.02563	1.32026	1.21954	1.33957
	grCl25 141Pr_CD196_CCR6	1.59762	1.52558	1.58536	1.79654	1.49294	1.6558	1.54278	1.56989	1.37333	1.91012	1.9329	1.35652	1.39302	1.41669	1.70839	2.03748	1.30464	1.43774	1.44034	1.41963	1.51696	1.41806	1.34461	1.89952	1.41163	1.76729	1.39839	1.46151	1.36893	1.52675	1.69878	1.73995	1.60749	1.64284	1.78053	1.61911	1.53254	1.65278	1.59935	1.67489	1.21017	1.31264	1.22143	1.26851	1.552	1.51495	1.47043	1.65938
	grCl26 141Pr_CD196_CCR6	2.17674	2.08537	2.056	2.24135	2.21775	2.27052	2.0988	2.34794	2.04488	2.42698	2.89132	2.43549	2.52312	2.19175	2.6132	2.75771	2.04147	2.06671	2.02544	2.17023	2.12112	1.89266	2.22977	2.67501	1.79639	2.15507	2.03541	2.76837	1.83066	2.40373	2.28502	2.27693	2.73784	2.28236	2.33921	2.31062	2.27876	2.35092	2.22767	2.35393	1.57204	1.81842	1.70832	1.72716	2.54653	2.16097	1.92573	2.08411
	grCl27 141Pr_CD196_CCR6	2.92423	2.81267	2.71262	2.85129	2.70246	2.83628	2.70526	2.72198	2.70561	3.28391	3.28336	3.4634	3.54052	2.96878	3.67886	3.51565	2.81204	3.24468	2.69923	2.85299	3.4424	2.68294	2.90081	3.26744	2.62843	2.92712	2.79498	3.47399	2.70633	3.16103	2.87507	2.88919	3.42052	2.80298	2.96594	3.04861	2.97159	3.02273	2.85922	2.92479	2.2249	2.51898	2.64584	2.43105	3.65349	2.75989	2.88007	2.86135
	grCl28 141Pr_CD196_CCR6	3.33686	3.30157	3.3394	3.32122	3.23176	3.43387	2.80946	3.34227	3.06042	3.75633	3.86562	3.97589	3.92114	3.32836	3.85588	3.85287	3.10953	3.38729	3.51906	3.01096	3.86518	2.53758	3.37973	3.55685	3.14436	3.40356	3.10157	3.7672	3.21876	3.62706	3.38891	3.26489	3.50958	3.33391	2.93407	3.39119	3.47276	3.61358	3.47719	3.46117	2.20625	2.1676	#N/A	3.12747	3.88215	3.24711	3.26769	3.34538
	grCl29 141Pr_CD196_CCR6	3.12422	3.21501	2.92933	3.2647	3.13996	3.27202	3.17079	3.36392	3.13193	4.04725	3.98764	3.9404	3.87873	3.22373	3.81938	3.89755	2.96226	3.02687	3.48622	2.87355	3.52245	2.83925	3.20812	3.31421	2.92011	3.18575	2.93833	3.25245	3.15116	3.45243	3.2841	3.33846	3.50992	3.20562	3.40956	3.38482	3.34432	3.4568	3.44574	3.3238	2.40446	2.47915	2.43536	2.44401	3.90341	2.95635	3.21249	3.38806
	grCl30 141Pr_CD196_CCR6	3.86018	3.85368	3.56594	3.17391	3.69877	3.68707	#N/A	3.44172	3.70615	4.17139	4.77504	4.34111	4.34585	3.84869	4.38401	4.39271	3.54324	3.69247	4.5911	3.57076	4.21455	3.61563	4.06963	3.89428	3.53647	3.96303	3.53969	4.32414	3.863	4.1911	4.04545	3.90033	4.34469	3.78605	4.37866	3.98119	4.17294	4.04838	4.1499	3.94622	2.97542	3.1531	3.26152	3.0877	5.14908	3.94395	4.13317	4.23464
	grCl31 141Pr_CD196_CCR6	3.36684	3.21479	3.36482	3.28897	3.01479	3.43851	3.15732	3.40886	3.01316	3.47829	3.83203	3.70408	#N/A	3.19115	3.63223	3.61406	2.91734	3.18138	3.61685	2.93878	3.71043	2.8039	3.33527	3.34769	3.19132	3.34953	2.95045	3.41032	3.40696	3.31303	3.3733	3.20732	3.59875	3.2927	3.35649	3.35753	3.33373	3.43444	3.46086	3.29227	2.58963	2.64	2.90714	2.57081	3.88991	3.12914	3.3675	3.43967
	grCl32 141Pr_CD196_CCR6	1.95965	1.87581	1.86913	2.12848	2.08438	1.99911	1.76456	1.90098	1.53581	#N/A	1.83913	1.38194	1.30748	1.90726	2.19329	2.38494	1.50314	1.84768	1.4927	2.0687	1.84304	1.64938	0.742484	1.8765	1.53586	1.69694	1.21996	1.67496	1.57565	1.93031	1.94683	2.13428	1.35324	2.05573	2.25966	2.14069	2.12099	2.23678	2.07732	2.106	1.38855	1.55832	1.59655	1.44343	1.84955	1.7659	1.61752	1.99366
	grCl33 141Pr_CD196_CCR6	2.53013	2.43265	2.3568	2.59583	2.43583	2.63382	2.49523	2.65575	2.58736	2.84843	3.08706	2.88635	3.04134	2.70569	2.94604	3.0776	2.47469	2.87485	2.57575	2.50658	2.88172	2.24826	2.53838	3.04597	2.23503	2.64569	2.41056	3.34952	2.26962	2.66694	2.61745	2.65321	3.12432	2.57969	2.72392	2.64321	2.65004	2.6932	2.56728	2.68837	2.16346	2.267	2.53462	2.2358	3.08163	2.59401	2.35239	2.42725
	grCl34 141Pr_CD196_CCR6	2.15443	2.04649	2.09383	2.21087	2.12209	2.05435	2.03712	2.18092	2.12306	2.35015	2.72335	2.08768	#N/A	2.3668	2.55164	2.08524	1.9823	2.05671	2.07037	2.14702	2.17308	2.03602	2.32128	#N/A	1.91838	2.15104	1.82035	2.34132	1.9165	#N/A	2.23014	2.23434	2.69598	2.21322	2.49894	2.24298	2.22432	2.24765	2.1921	2.19875	1.86579	2.24371	#N/A	#N/A	2.7003	2.03143	2.10226	2.1787
	grCl35 141Pr_CD196_CCR6	2.29595	2.16053	2.06938	2.29948	2.12593	2.27448	2.09741	2.33321	2.03041	2.55674	2.96406	2.32512	2.60406	2.23201	2.49759	2.80758	2.03153	2.04114	2.07647	2.13421	2.16303	1.97161	2.07128	2.61311	1.73814	2.24233	2.04505	2.24839	1.83532	2.41979	2.28179	2.3057	2.59945	2.33724	2.44284	2.28849	2.28399	2.33607	2.28644	2.33738	1.59275	1.79765	1.7666	1.74053	2.54271	1.99086	2.09426	2.21363
	grCl36 141Pr_CD196_CCR6	2.254	2.14082	2.1094	2.29296	2.05422	1.74194	2.14342	2.18569	2.02394	2.20371	2.61027	2.1693	2.07148	2.16358	2.47052	2.54557	1.99945	1.90842	2.0691	2.0723	2.03318	1.97564	2.19608	2.45341	1.83996	2.10055	2.03304	2.2054	2.03012	2.32049	2.35448	2.22115	2.42972	2.26385	2.43524	2.31396	2.34413	2.37433	2.2099	2.08352	1.51286	1.75574	1.62198	1.70854	2.15491	2.198	1.96419	2.17874
	grCl37 141Pr_CD196_CCR6	1.83488	1.74928	1.65109	1.91912	1.86786	1.80543	1.5988	1.67599	1.48905	2.11128	1.68503	1.30453	1.61843	1.4757	2.28693	2.17223	1.53256	1.58683	1.51566	1.87325	1.72696	1.83542	2.22403	2.92575	1.67229	2.03557	2.08611	2.37698	1.49765	2.43398	2.0045	1.88068	1.33785	1.98924	1.85419	1.88343	1.9946	1.86584	1.82487	2.14036	1.17141	1.46657	1.24378	1.43937	1.66124	2.02258	1.62521	1.85299
	grCl38 141Pr_CD196_CCR6	2.82741	2.74045	2.66604	2.88365	2.69036	2.79149	2.59205	2.87725	2.51466	2.8944	3.08426	2.80975	3.07199	2.76137	2.9766	3.10745	2.553	2.53492	2.7826	2.60505	2.64416	2.42896	2.89598	3.10781	2.53782	2.91166	2.6093	3.12051	2.60221	2.92667	3.00952	2.81602	2.62553	2.88626	3.0735	2.98995	2.97272	3.06501	2.88048	2.97641	2.18955	2.26451	2.38183	2.25747	2.82407	2.64102	2.70914	2.73686
	grCl39 141Pr_CD196_CCR6	2.0755	2.16999	2.12335	2.27984	2.19853	2.13335	2.13858	2.1475	1.86998	1.95002	2.19575	1.89309	1.65223	1.98868	2.30991	2.25382	1.92214	1.92279	2.04777	2.11585	1.91945	1.99922	2.2277	1.70725	1.81322	2.07318	2.14696	2.02395	2.08155	2.25955	2.38443	2.18096	2.19824	2.27931	2.44414	2.27855	2.23971	2.34341	2.20276	2.3941	1.49846	1.56551	1.6637	1.80186	1.86515	2.03179	2.0904	2.22742
	grCl40 141Pr_CD196_CCR6	2.64853	2.67218	2.61581	3.25925	2.68818	2.62037	2.56593	1.87066	3.40056	4.08818	4.03232	4.22046	3.68261	3.3104	3.81213	4.20977	3.34004	2.80953	3.21796	2.49378	4.12793	2.1808	2.58579	2.87064	2.4935	2.61145	2.58244	2.74662	2.86558	2.84035	2.87908	2.68904	2.96706	2.58587	2.83173	2.77565	2.8123	3.03324	2.91507	2.71584	1.87733	2.12084	2.08281	2.12013	4.05029	2.76562	2.95115	3.29321
	grCl41 141Pr_CD196_CCR6	2.97697	2.76144	2.60999	3.0531	2.7658	2.97832	2.87814	2.88049	3.52413	3.43757	3.54391	3.27152	3.32525	3.05915	3.31607	3.53313	2.61269	2.66813	3.13979	2.55753	3.13615	2.55271	2.94178	2.84547	2.57961	2.81974	2.53345	2.82704	2.77013	2.90218	2.95577	2.9155	2.958	2.87039	2.95991	2.93071	2.94366	3.0229	3.00773	2.64484	2.12868	2.18532	2.24243	2.14796	3.37463	2.66483	2.75977	2.98093
	grCl42 141Pr_CD196_CCR6	2.00599	1.98294	1.72334	2.03132	1.99316	2.0463	1.62332	1.80498	1.65869	2.26033	2.52088	1.79439	1.44445	2.00151	2.43569	2.27996	1.73848	1.74256	2.01305	2.00441	2.3154	1.7824	2.20445	2.38898	1.56791	2.03624	2.0194	2.62574	1.72513	2.21662	2.23771	2.13796	2.55084	2.2325	1.62573	2.14905	1.96912	2.16481	1.94036	2.35966	1.26214	1.57638	1.67945	1.55821	1.85161	2.08628	1.8582	2.13753
	grCl43 141Pr_CD196_CCR6	1.67412	1.70974	1.66629	1.71157	1.61771	1.72302	1.62115	1.71672	1.4541	1.89149	1.90053	1.47442	1.43522	1.55153	1.75343	1.82164	1.44965	1.45196	1.52904	1.65228	1.61265	1.56506	1.65246	1.88612	1.52411	1.59735	1.57784	1.52677	1.47403	1.78454	1.86311	1.72171	1.77141	1.73366	1.8784	1.77533	1.72611	1.75999	1.68376	1.74586	1.25543	1.42297	1.34881	1.39661	1.52179	1.52661	1.57701	1.70831
	grCl44 141Pr_CD196_CCR6	1.9731	2.00697	1.95041	2.08532	1.87822	1.85959	1.69742	1.66397	1.45873	2.38139	2.49182	1.69022	1.7675	1.83962	2.74015	2.26302	1.79736	1.75747	1.78763	2.30321	2.09306	1.81312	2.20089	2.71053	1.61521	2.03582	2.07703	2.42472	1.57306	2.43514	2.1978	2.14656	2.53941	1.98103	2.23704	2.16059	2.11056	2.12652	1.98016	2.23395	1.3223	1.65333	1.47129	1.54131	1.98106	2.17215	1.79937	2.03172
	grCl45 141Pr_CD196_CCR6	0.829534	0.901806	0.701124	0.954459	0.746234	0.809745	0.811921	0.73961	0.348427	0.815089	0.498391	0.321371	0.103505	0.436673	0.85938	0.726773	0.581592	0.634949	0.479941	0.926371	0.799536	0.731269	0.593686	#N/A	0.724594	0.708232	0.771278	0.497507	0.665303	0.655429	0.863701	0.978878	0.910458	0.925203	1.06498	0.696069	0.80156	0.90532	0.811605	1.07103	0.512876	0.547127	0.81624	0.569659	0.567834	0.86905	0.802748	0.86639
	grCl46 141Pr_CD196_CCR6	0.973034	0.985002	0.850787	1.07788	0.928362	0.869207	0.823016	0.797138	0.656517	0.949531	0.685018	0.613006	0.588557	0.699408	0.977523	1.05171	0.914447	0.831817	0.890803	0.84233	0.79638	0.960288	1.02833	#N/A	0.800314	0.821393	1.06065	0.85042	0.909652	1.26048	1.18473	0.890139	#N/A	1.0133	1.15902	0.910298	1.01021	1.01103	1.03608	1.09888	0.650831	0.63117	0.720013	0.749256	0.811887	0.869687	0.955039	1.10069
	grCl47 141Pr_CD196_CCR6	1.84579	1.83186	1.81807	1.95497	1.82244	1.89983	1.72335	1.83892	1.48989	1.82425	1.99863	1.49115	1.35885	1.67871	1.97431	1.98093	1.69032	1.77736	1.68188	1.74286	1.72853	1.75374	2.0169	1.97707	1.69858	1.85556	1.84107	#N/A	1.71395	2.06375	2.11019	1.75934	1.47904	1.91904	2.12183	1.99557	2.00917	1.93906	1.88086	2.03163	1.31434	1.42345	1.48271	1.54589	1.67275	#N/A	1.75485	1.94473
	grCl48 141Pr_CD196_CCR6	2.16189	2.14549	2.07783	2.15939	2.0307	2.10763	1.89267	2.09658	1.33332	2.09869	2.68168	1.68705	1.44381	1.68111	2.45516	2.43632	1.74197	1.78742	1.78659	2.13249	2.07278	1.82833	2.32794	2.44792	1.56697	2.08184	2.02233	2.03528	1.75427	2.52851	2.24282	2.17063	2.40209	2.18825	2.45559	2.05463	2.24299	2.13174	1.97853	2.78693	1.24598	1.59149	1.42674	1.53115	2.02972	2.19253	2.09021	2.35675
	grCl49 141Pr_CD196_CCR6	3.41273	3.44283	3.22547	3.39405	3.58088	3.56383	3.25191	3.47714	3.82603	3.98463	3.82516	4.30011	4.18514	3.75866	4.18344	4.16527	3.98306	4.08899	4.13256	3.74215	4.23284	3.97336	3.8974	3.76764	4.03157	3.66513	3.6661	3.80693	3.79732	3.55288	3.5401	3.43502	3.72871	3.47166	3.48266	3.46136	3.66932	3.61965	3.54691	4.07396	4.51821	3.957	4.51377	3.998	4.24337	#N/A	4.00155	3.69284
	grCl50 141Pr_CD196_CCR6	2.42547	2.41282	2.38714	2.61291	2.37442	2.63328	2.62016	2.35944	2.20509	2.57644	2.70665	2.52768	2.49141	2.41934	2.7363	2.78698	2.17113	2.10389	2.47	2.3187	2.32881	2.24628	2.53053	2.67366	2.19839	2.40517	2.29963	2.5119	2.40559	2.57931	2.69399	2.62855	2.57142	2.54304	2.76804	2.64723	2.59123	2.72897	2.60917	2.5674	1.83596	1.91675	1.93594	1.95934	2.34414	2.43426	2.41362	2.56858
	grCl51 141Pr_CD196_CCR6	2.82504	2.72228	2.7082	2.83824	2.82807	2.84143	2.70544	2.8101	3.13625	3.32848	3.16595	3.25879	2.84105	2.83339	3.2109	3.36509	2.65124	2.59188	2.86068	2.46572	2.90815	2.36821	2.87856	2.96432	2.31061	2.74602	2.53763	2.83798	2.71468	2.94962	2.94139	2.77576	3.05782	2.76531	3.07246	2.91393	2.77796	3.02553	2.9008	2.85976	2.09941	2.12199	2.24583	2.09666	3.06796	2.58981	2.69431	2.78497
	grCl52 141Pr_CD196_CCR6	2.59383	2.44122	2.36034	2.57035	2.52344	2.64125	2.5371	2.62196	3.05397	3.34863	3.23884	3.32509	3.27501	2.95992	3.13128	3.45894	3.20235	3.19963	3.05063	2.48267	3.0965	2.28943	2.61913	2.80106	2.55447	2.66779	2.4667	2.68112	2.43791	2.70129	2.60359	2.55284	2.73542	2.5499	2.66891	2.56997	2.57655	2.62262	2.64109	2.59935	2.25942	2.21981	2.31039	2.27011	3.34685	2.43923	2.44561	2.55929
	grCl53 141Pr_CD196_CCR6	2.70836	2.57306	2.36146	2.71475	2.64206	2.72996	2.56542	2.7184	2.37583	#N/A	2.96002	3.0903	#N/A	2.67741	2.82394	3.13899	2.27991	2.72928	3.12198	2.40427	2.62996	2.34747	#N/A	2.91424	2.56804	2.57429	2.34545	2.83232	2.71857	2.30896	2.95547	2.62115	3.12809	2.65623	2.84012	2.70798	2.71354	2.81625	2.79064	2.73764	2.61218	2.16447	1.67043	2.26248	3.12723	2.40699	2.57914	2.71642
	grCl54 141Pr_CD196_CCR6	1.93337	1.93256	1.87795	2.01219	1.87842	1.84981	1.81271	1.89629	1.81125	1.97838	2.0404	1.72033	1.61901	1.80154	2.01405	2.11133	1.75671	1.7027	1.84122	1.9093	1.822	1.75516	1.92135	2.05705	1.59592	1.85712	1.82534	2.12735	1.70264	2.10689	2.04988	2.05555	2.30197	2.06646	2.04624	2.0338	2.08609	2.04293	1.91458	2.176	1.48422	1.65946	1.62518	1.64116	1.8356	1.74928	1.7616	1.9408
	grCl55 141Pr_CD196_CCR6	0.656226	0.518895	0.540917	0.702336	0.534147	0.452194	0.555329	0.50483	0.255725	0.407953	0.25602	0.250062	0.269636	0.264786	0.64837	0.635713	0.478891	0.621154	0.413158	0.709919	0.632854	0.659874	0.561301	0.529797	0.476735	0.60894	0.619473	0.617836	0.54356	0.590733	0.790548	0.725269	0.839403	0.770774	0.900933	0.49358	0.577493	0.740042	0.641711	0.881985	0.387074	0.27603	0.250454	0.333362	0.335096	0.604021	0.631426	0.661778
	grCl56 141Pr_CD196_CCR6	0.759853	0.755917	0.619911	0.816284	0.726097	0.669984	0.751594	0.729225	0.343811	0.60283	0.49986	0.382937	0.307229	0.424608	0.881449	0.729767	0.597083	0.632618	0.596699	0.884987	0.78985	0.777409	0.666286	0.511497	0.687561	0.630935	0.799486	0.547838	0.706447	0.810636	0.833853	0.815852	0.792496	0.867962	0.968757	0.683004	0.779805	0.829526	0.742356	0.844606	0.447575	0.434591	0.456724	0.505822	0.5889	0.800744	0.802868	0.880635
	grCl57 141Pr_CD196_CCR6	1.23927	1.27675	1.12028	1.32881	1.18538	1.21392	1.20968	1.12102	0.788577	0.841278	1.05211	0.890403	0.676585	0.999988	1.27744	1.20182	1.09351	1.13363	1.11831	1.19074	1.17343	1.16326	1.18316	#N/A	1.03857	1.17037	1.25768	1.18019	1.21473	1.34474	1.20178	1.21853	0.871176	1.30838	1.71604	1.28719	1.30758	1.25349	1.27881	1.44661	0.761835	0.776757	0.921607	0.983243	1.07334	1.12706	1.23261	1.46513
	grCl58 141Pr_CD196_CCR6	#N/A	#N/A	#N/A	#N/A	#N/A	#N/A	#N/A	2.40582	#N/A	#N/A	3.94571	4.45638	#N/A	#N/A	5.55904	3.50647	4.22288	3.77554	2.55489	2.87213	3.91848	2.78089	#N/A	2.5339	#N/A	2.46678	4.26505	#N/A	1.74592	#N/A	#N/A	#N/A	#N/A	#N/A	#N/A	#N/A	2.30296	#N/A	4.28114	#N/A	#N/A	2.70932	#N/A	#N/A	4.33417	#N/A	2.36541	#N/A
	grCl59 141Pr_CD196_CCR6	2.35085	2.31007	2.20102	2.48892	2.28821	2.35847	2.31091	2.33972	2.34166	2.61438	2.83349	2.58837	2.51208	2.37544	2.59178	2.89889	2.16206	2.22993	2.33587	2.25231	2.12409	2.06759	2.34201	2.52744	1.97915	2.36947	2.17534	2.45872	2.06175	2.44028	2.44194	2.30346	2.41142	2.40772	2.60316	2.47849	2.47869	2.47986	2.36954	2.06848	1.72046	2.00231	1.8167	1.88306	2.71259	2.18291	2.22528	2.36552
	grCl60 141Pr_CD196_CCR6	3.19637	3.09942	3.08105	3.35038	2.99045	2.77825	2.5555	2.75087	3.03226	3.61751	4.12413	3.7922	3.71868	3.20926	3.74994	3.82689	2.93453	2.89036	3.71315	2.90453	3.56212	2.79178	3.20998	3.22999	2.86205	3.18391	2.91611	3.37202	3.09758	3.25661	3.21914	3.25667	3.54938	3.24155	3.36355	3.31008	3.34116	3.37122	3.36504	3.12431	2.3562	2.41438	2.42102	2.35098	4.0566	2.60098	3.18065	3.44834
	grCl61 141Pr_CD196_CCR6	2.26028	2.11084	2.07588	2.25402	2.34266	2.16478	2.1301	2.1904	2.5714	2.54392	2.80355	2.58592	2.42758	2.38997	2.62846	2.91552	2.07477	1.98553	2.05118	2.07786	2.13153	1.97203	2.09987	2.33222	1.96087	2.20332	1.9953	2.37486	2.07013	2.22767	2.29782	2.24119	2.29208	2.27835	2.4366	2.27538	2.23815	2.29044	2.29324	1.98293	1.74491	1.81998	1.75859	1.7828	2.53427	1.56301	2.09466	2.15958
	grCl62 141Pr_CD196_CCR6	2.16027	2.08298	2.06356	2.16957	1.94531	2.20027	2.02907	2.05414	2.27023	3.05986	2.76782	2.445	2.44383	2.20809	2.43282	2.84306	1.97068	1.89933	2.08509	1.92586	2.02299	1.96526	2.15017	2.35755	1.76157	1.95201	1.87733	2.09997	2.02546	2.23267	2.19303	2.11318	2.31388	2.14871	2.27147	2.19344	2.13005	2.28228	2.07478	1.99746	1.59966	1.63302	1.60323	1.6348	2.32313	1.88656	1.87235	2.068
	grCl63 141Pr_CD196_CCR6	1.3881	2.40393	2.33022	#N/A	1.34642	1.82968	1.53254	1.12817	3.38981	3.99165	3.36017	1.95872	2.97781	2.57692	3.46558	3.41195	2.53553	2.68442	3.52555	2.35196	3.04923	2.70775	2.69514	2.74357	1.78981	2.74577	2.52304	2.3808	2.60785	2.84701	3.52847	2.30061	2.90918	2.1319	2.87563	2.61649	3.21992	2.86406	2.38138	2.56534	1.39619	1.89266	0.802912	2.12729	2.47373	1.90078	3.32787	3.77976
	grCl64 141Pr_CD196_CCR6	1.89558	1.84602	1.83853	1.96737	1.8289	1.96069	1.79385	1.87499	2.12093	2.78649	2.54191	2.27112	2.35997	1.94141	2.3936	2.53849	1.90422	1.91305	1.86937	1.94733	1.91624	1.73498	1.85356	2.28294	1.71833	1.99139	1.82751	2.09784	1.62142	2.09462	2.02288	1.98868	2.21385	1.95363	2.06731	1.98412	1.94828	1.98647	1.89693	1.94155	1.47141	1.67098	1.6495	1.569	2.17743	1.81787	1.7144	1.885
	grCl65 141Pr_CD196_CCR6	2.96348	2.78571	2.70701	2.9505	2.87682	2.941	2.90321	2.99077	2.62117	2.96295	3.26355	3.17859	3.28434	2.91593	3.27034	3.32822	2.65205	2.84527	2.96159	2.67602	3.05615	2.55136	2.95674	3.12367	2.56072	2.9553	2.66017	3.30299	2.78104	2.99639	2.96158	2.91992	3.36889	2.90731	3.04303	2.99637	2.93412	3.08522	3.01666	2.93706	2.20975	2.34756	2.41303	2.24579	3.34332	2.79937	2.90058	2.90093
	grCl66 141Pr_CD196_CCR6	1.56021	1.54542	1.52348	1.58089	1.51483	1.43393	1.50933	1.5707	1.32846	#N/A	1.51554	1.37722	1.35502	1.44361	1.55665	1.4289	1.3844	1.35379	1.44692	1.55929	1.49595	1.45595	1.13382	#N/A	1.39826	1.46433	1.46422	1.3729	1.42302	1.55029	1.62104	1.63891	1.5712	1.64228	1.7093	1.62407	1.60725	1.62166	1.536	1.68903	1.20546	1.30723	1.23065	1.29336	1.36741	1.50254	1.46425	1.58944
	grCl67 141Pr_CD196_CCR6	0.243669	0.243936	#N/A	0.61461	1.62577	0.703201	1.04496	1.46131	0	0.18575	0	0.472788	0.0876826	0	#N/A	0.310127	0.980545	0.936039	#N/A	1.50782	0.931155	1.34054	0	#N/A	0.278109	0.401361	0.782488	0.0634613	0.410032	1.07328	#N/A	2.14926	0.589373	0.807406	1.1612	1.3021	#N/A	#N/A	#N/A	0.957086	1.0673	0.226637	#N/A	1.13185	0.852788	0	#N/A	1.74813
	grCl68 141Pr_CD196_CCR6	1.2668	1.25353	1.2443	1.34497	1.03809	0.951469	1.36554	1.39403	0.789554	1.03371	1.13539	0.933763	0.788341	0.983935	1.39821	1.20644	1.13858	1.14636	1.14412	1.3779	1.22748	1.23416	1.3621	1.53395	1.18294	1.26424	1.3252	1.21051	1.28248	1.48069	1.4033	1.32293	1.47325	1.3425	1.43197	1.3875	1.33833	1.35358	1.34245	1.3451	0.849085	0.9993	0.983854	1.08698	1.14772	1.23972	1.30866	1.37725
	grCl69 141Pr_CD196_CCR6	1.81481	1.80798	1.85105	1.89296	1.83257	1.90564	1.85691	1.91558	1.62248	2.01063	2.08846	1.68471	1.56159	1.75463	1.86872	1.96907	1.63439	1.63127	1.60837	1.75233	1.73898	1.66364	1.80018	1.94619	1.62373	1.68022	1.68802	1.86714	1.6541	1.85553	1.98114	1.8932	1.89592	1.89407	2.03745	1.94538	1.86363	1.89494	1.84157	2.06065	1.37686	1.46946	1.47322	1.47346	1.64541	1.77726	1.71685	1.83944
	grCl70 141Pr_CD196_CCR6	2.64841	2.45446	3.0829	2.70054	2.48956	2.71416	#N/A	2.68455	2.92927	3.01747	5.56255	4.21653	3.72457	3.07927	4.08021	3.94914	3.56336	6.04777	3.68759	2.72439	3.9455	2.47286	2.5476	2.56112	2.74943	2.62755	2.48747	3.18833	2.7215	2.64314	2.67124	2.34934	2.99214	2.36254	2.69069	2.63417	2.42095	2.54324	2.57895	2.65427	2.01865	2.44698	2.08415	2.32799	4.05134	2.51801	2.59717	2.95826
	grCl71 141Pr_CD196_CCR6	1.23736	0.956396	1.38559	1.93242	1.53534	1.05822	1.10494	1.30993	2.20896	1.8721	2.00974	0.99618	0.95783	1.50862	1.91698	2.3552	1.40892	1.48039	1.58542	1.56634	1.53784	1.39992	1.49722	1.63765	1.35102	1.65521	1.47613	1.35581	1.51745	1.61007	1.4301	1.36366	1.7447	1.33576	1.54205	1.39056	1.43496	1.63011	1.32916	1.65055	1.09588	1.15622	0.982322	1.17418	1.53671	1.39096	1.46533	1.87566
	grCl72 141Pr_CD196_CCR6	1.58996	1.59047	1.57788	1.67842	1.60606	1.64683	1.5745	1.68295	1.61401	1.81767	1.8236	1.52957	1.489	1.56532	1.6574	1.52576	1.39233	1.4574	1.53445	1.55311	1.54609	1.49484	1.42456	2.10641	1.39481	1.44761	1.36961	1.68071	1.405	1.72272	1.74811	1.69255	1.72951	1.71277	1.72114	1.63887	1.65229	1.69274	1.69071	1.77175	1.26038	1.32639	1.28926	1.30006	1.42761	1.47396	1.50531	1.61874
	grCl73 141Pr_CD196_CCR6	1.71504	1.65903	1.65312	1.6605	1.67215	1.83628	1.77056	1.7116	1.27392	1.59716	1.99102	1.75985	1.78936	1.72729	1.81139	2.08258	1.47567	1.41025	1.57759	1.6211	1.64748	1.5525	1.56572	1.76088	1.53198	1.78805	1.524	1.58254	1.58068	1.7809	1.80209	1.71331	1.76853	1.72729	1.88689	1.75183	1.71323	1.78894	1.76061	1.6541	1.40357	1.34841	1.3511	1.38227	1.59094	1.60045	1.58549	1.72528
	grCl74 141Pr_CD196_CCR6	1.82504	1.76703	1.69542	1.79758	1.70296	1.78033	1.71932	1.80638	1.87444	1.67336	1.58977	1.48568	#N/A	1.49632	1.734	1.72906	1.71972	1.78918	1.94244	1.82172	1.6789	2.13839	#N/A	2.61353	1.67643	1.96209	2.02456	1.95807	1.76002	1.60768	1.8002	1.82341	1.99737	1.80054	2.07277	1.77784	1.79011	1.92277	1.80591	1.7899	1.3414	1.72014	1.87122	1.6335	1.88954	1.73475	1.75614	1.89243
	grCl75 141Pr_CD196_CCR6	0.766378	0.720819	0.702917	0.699755	0.720044	0.681763	0.828632	0.806327	0.589672	1.16524	0.454738	0.473647	0.475261	0.403628	0.930344	0.863139	0.571745	0.686876	0.720401	0.821018	0.817862	0.674758	0.608472	0.705383	0.5248	0.777923	0.615974	0.717721	0.692832	0.510399	0.914073	0.828899	0.906472	0.848665	1.01304	0.736415	0.810407	0.928716	0.893637	1.07841	0.298374	0.366548	0.281194	0.427605	0.541356	0.690776	0.724494	0.800939
	grCl76 141Pr_CD196_CCR6	0.786106	0.686741	0.714238	0.883202	0.637332	0.696471	0.647386	0.790952	0.301708	0.377812	0.452838	0.412577	0.295428	0.323021	0.83933	0.783804	0.552359	0.621096	0.648737	0.771924	0.777945	0.726741	0.721563	0.739676	0.549602	0.65974	0.674588	0.361753	0.713098	0.692874	0.815853	0.709489	0.711876	0.827735	0.898055	0.70818	0.812783	0.87683	0.865422	0.985194	0.429065	0.315052	0.393552	0.400979	0.594845	0.589039	0.718117	0.887961
	grCl77 141Pr_CD196_CCR6	0.687649	0.697585	0.502365	0.728848	0.583718	0.535613	0.511025	0.63149	0.31648	0.36868	0.353251	0.405309	0.326856	0.383269	0.711134	0.681951	0.586762	0.635659	0.596978	0.737168	0.683047	0.668547	0.725714	0.625193	0.554872	0.630557	0.689231	0.545331	0.698691	0.887635	0.753433	0.552733	0.755648	0.75788	0.739315	0.638558	0.740065	0.783681	0.770603	0.673487	0.402062	0.280532	0.408472	0.394216	0.552119	0.664158	0.715295	0.820559
	grCl78 141Pr_CD196_CCR6	1.78414	1.67262	1.6924	1.63436	1.88647	1.65176	1.81249	1.88045	1.4478	1.41486	#N/A	1.33929	1.23125	1.53526	1.8153	2.02168	1.60431	1.56526	1.52473	1.69267	1.64001	1.554	1.6471	1.96771	1.44013	1.9022	1.6745	1.73973	1.55914	1.94679	1.84056	1.73674	1.91665	1.80636	2.15104	1.89364	1.80695	1.90776	1.91637	1.69027	1.23443	1.3953	1.27968	1.35398	1.47998	1.85147	1.68272	1.95102
	grCl79 141Pr_CD196_CCR6	1.11712	1.19956	0.997596	1.19522	0.91242	1.24142	0.896969	1.04941	0.609678	0.970065	0.824796	0.713102	0.639855	0.721253	1.1689	1.09076	0.950517	0.97225	0.971462	1.10973	1.0817	1.12189	1.19516	1.21795	0.929746	1.05102	1.1255	#N/A	1.04694	1.35473	1.35609	1.05564	1.23765	1.15158	1.27441	1.14182	1.09234	1.21103	1.17999	1.20595	0.743535	0.731137	0.850625	0.870072	0.956866	#N/A	1.11924	1.23872
	grCl80 141Pr_CD196_CCR6	2.7344	2.68721	2.44215	2.69824	2.85419	#N/A	2.82364	2.9488	2.62758	2.83283	3.49738	3.28054	3.17879	2.87786	3.36011	3.37486	2.49785	2.77486	2.80524	2.54668	3.16481	2.31657	2.54871	2.77551	2.39551	2.62179	2.37706	2.91884	2.50225	2.65437	2.62976	2.65515	2.98104	2.84432	2.79084	2.76334	2.75406	2.81153	2.77727	2.66645	2.03661	2.15165	2.02787	2.01343	3.48654	#N/A	2.47227	2.62597
	grCl81 141Pr_CD196_CCR6	0.670123	0.813039	1.01577	0.782016	0.762384	1.01453	0.903611	0.865571	0.511455	0.643174	1.09174	0.395372	0.335066	0.500463	1.11913	1.23079	0.641388	0.894653	0.957696	1.06089	0.910199	0.697715	0.760275	0.914373	0.666432	1.11275	0.763813	0.727764	0.664284	0.745835	0.898376	1.06812	0.988467	0.860365	0.885783	0.660592	0.509474	1.04171	0.955325	1.0622	0.163341	0.294922	0.22309	0.316379	0.65607	0.650301	0.72809	0.997464
	grCl82 141Pr_CD196_CCR6	2.05805	1.86384	1.93485	2.07842	2.1511	2.27447	2.00533	2.10721	2.89813	3.13281	3.07526	3.01555	3.00194	2.69538	2.77969	3.33798	2.97031	2.43158	2.83738	2.21828	2.72496	2.16333	2.16103	2.28104	1.89887	2.1699	2.05333	2.08304	1.92335	2.34689	2.13598	2.03446	1.99783	2.06371	2.14597	2.08104	2.16325	2.15712	2.14189	2.24282	1.69591	1.90804	2.07868	1.94736	2.97355	2.28991	2.11213	2.33657
	grCl83 141Pr_CD196_CCR6	0.61882	0.447681	0.604139	0.641655	0.538587	0.57321	0.667452	0.76447	0.0931992	0.140467	0.288034	0.25001	0.197927	0.216463	0.568568	0.596643	0.360913	0.536446	0.356939	0.597165	0.712957	0.425771	0.441582	0.514146	0.387533	0.46944	0.396038	0.495776	0.549069	0.35083	0.662088	0.721077	0.698451	0.673042	0.757172	0.600383	0.616329	0.791021	0.772147	0.883415	0.325153	0.181231	0.167019	0.207336	0.397505	0.662962	0.564479	0.645672
	grCl84 141Pr_CD196_CCR6	0.596697	0.641278	0.480619	0.999224	0.593361	0.469568	0.626061	0.427452	0.269726	0.169516	0.483616	0.20966	0.274166	0.408567	1.31865	0.584295	0.435738	1.19228	0.585507	1.23654	0.672115	0.465792	0.670249	0.823152	0.297791	0.893716	0.617182	0.722164	0.427839	0.69596	0.77461	0.785329	0.803044	0.736056	0.802091	0.584509	0.567037	0.779432	0.721756	0.969829	0.268397	0.350373	0.253396	0.244561	0.46907	0.714621	0.613498	0.675263
	grCl85 141Pr_CD196_CCR6	1.03764	1.08242	1.01153	1.1244	0.973509	1.03707	1.0093	0.991335	0.557979	0.780164	0.844567	0.640132	0.493467	0.705467	1.12544	0.870829	0.838969	0.943718	0.849342	1.08884	1.04067	0.941815	0.744607	1.17439	0.869177	0.922538	0.961333	0.812538	0.914426	1.05857	1.11867	1.15991	1.17818	1.153	1.16584	1.07773	1.12453	1.1411	1.02544	1.21126	0.590685	0.666326	0.611381	0.709388	0.767542	1.08061	1.02927	1.09731
	grCl86 141Pr_CD196_CCR6	0.764672	0.791708	0.669532	1.03549	0.675769	0.756458	0.730301	0.731235	0.29663	0.0436718	0.315682	0.37918	0	0.327215	0.93245	1.28068	0.801235	0.628246	0.486124	0.740506	0.831625	0.579144	1.30549	#N/A	0.557172	0.372165	0.364609	1.15324	0.58153	0.964828	0.897468	1.08934	#N/A	0.918374	0.945542	0.653516	0.70178	0.781627	0.833509	1.17263	0.381889	0.571115	0.282643	0.175542	0.475175	0.81894	0.767013	0.770374
	grCl87 141Pr_CD196_CCR6	2.27867	2.19792	2.22874	2.32476	2.23031	2.3654	2.30211	2.35415	2.03154	2.56311	2.55217	2.05413	2.39489	2.20085	2.33789	2.52113	1.97369	1.90959	2.16714	2.09516	2.13882	2.00804	2.26188	2.34652	1.88542	2.16153	2.03319	2.31705	2.06958	2.28407	2.44945	2.40678	2.27333	2.36025	2.49903	2.36452	2.39559	2.38593	2.33076	2.47282	1.75715	1.76202	1.75708	1.80185	2.2359	2.10493	2.02987	2.2023
	grCl88 141Pr_CD196_CCR6	0.536269	0.46618	0.318919	0.588011	0.426252	0.486228	0.489307	0.526962	0.149164	0.28859	0.246609	0.226147	0.19085	0.205768	0.544977	0.501032	0.359852	0.475439	0.378551	0.558427	0.644067	0.485826	0.27091	0.362286	0.351022	0.375681	0.310148	0.312685	0.461791	0.358622	0.511887	0.607167	0.510506	0.621137	0.615676	0.435775	0.5493	0.586932	0.594343	0.71945	0.291301	0.128248	0.22282	0.200662	0.384412	0.571449	0.530764	0.623878
	grCl89 141Pr_CD196_CCR6	1.73582	1.53904	1.47102	1.81664	1.67596	1.75343	1.68327	1.91008	1.40865	2.07263	1.92982	1.42855	1.24246	1.54297	2.06997	2.34339	1.38212	1.5326	1.46389	1.62082	1.53285	1.37226	1.35715	1.75904	1.39528	1.8265	1.49236	1.71271	1.48931	1.57184	1.72545	1.57526	1.68341	1.65786	1.84183	1.69819	1.59727	1.69056	1.72054	1.7745	1.1909	1.26083	1.10532	1.2197	1.51903	1.52306	1.6666	1.7419
	grCl90 141Pr_CD196_CCR6	1.17223	1.20884	1.11719	1.24064	1.09746	1.06904	1.0518	1.08676	0.7314	0.989274	0.941094	0.761618	0.730474	0.868025	1.14747	1.14451	0.908763	0.979028	1.02801	0.948343	1.03162	1.12366	1.15115	#N/A	1.03416	1.18492	1.06153	#N/A	1.03765	1.22908	1.40148	1.21794	0.977821	1.26145	1.29141	1.17436	1.16237	1.24176	1.1995	1.34404	0.798739	0.838385	0.894998	0.921784	0.896451	1.02897	1.10306	1.26996
	grCl91 141Pr_CD196_CCR6	1.32468	1.20374	0.838247	1.05272	1.35761	1.41149	1.33449	1.17455	0.649153	0.935663	1.33235	0.224427	0.546454	0.66892	1.41897	1.62388	1.13633	1.30906	1.07916	0.977113	1.10367	1.19893	1.11022	1.12239	1.20502	1.32573	1.46838	1.37954	0.937527	1.12913	1.35224	1.08503	1.00915	1.11839	1.34329	1.32631	0.981594	1.20703	1.17241	1.21888	0.742399	0.599121	0.578833	0.590459	0.766774	0.630876	1.40307	1.24641
	grCl92 141Pr_CD196_CCR6	0.74667	0.0816087	0.518513	1.14312	1.05798	0.874355	0.533491	0.637183	0.237273	0.524592	1.27239	0.298414	0.368348	0.240966	1.00529	0.94242	0.577472	0.575368	0.404784	0.469998	0.639232	0.476081	0.504744	0.759872	0.871529	0.415075	0.450118	0.782196	0.499356	0.569081	0.661049	0.633136	0.919997	0.682087	1.12202	0.674521	0.804695	0.198635	0.459961	1.06212	0.313275	0.317523	0.0745196	0.0476952	0.439859	0.372685	0.566229	0.863008
	grCl93 141Pr_CD196_CCR6	0.758069	1.8408	0.629819	1.06277	1.13312	0.650802	0.33603	0.764729	0.335458	0.710068	1.86624	0.0857896	0.204739	0.201827	1.29123	0.963674	0.364471	0.854619	1.16877	0.662724	0.869466	1.05724	0.552176	0.658863	0.251712	0.425214	0.509064	0.536347	0.462515	0.514156	0.669136	0.60603	0.738156	0.60545	0.446177	0.468689	0.95552	1.0257	0.47188	0.827929	#N/A	0.185938	0.0734567	0	0.638154	0.564129	0.736715	0.902351
	grCl94 141Pr_CD196_CCR6	1.29725	1.31767	1.26383	1.37548	1.21197	1.23233	1.14273	1.21132	0.818614	1.29245	1.21019	0.807382	0.713599	1.14312	1.3321	1.40332	1.10268	1.05974	1.15933	1.31239	1.2043	1.26494	1.23339	1.19841	0.952558	1.22432	1.21818	1.1991	1.03909	1.5178	1.48843	1.46216	1.36385	1.43569	1.48525	1.29546	1.34607	1.39182	1.37703	1.56185	0.841847	0.974712	0.817972	0.931184	0.911558	1.24227	1.23547	1.399
	grCl95 141Pr_CD196_CCR6	1.32843	1.41916	1.33187	1.51503	1.14385	1.05815	1.07722	0.787315	0.682073	1.19619	1.03396	0.714919	0.682877	0.874278	1.64492	1.36977	0.982928	1.32232	1.17716	1.69898	1.49071	1.21704	1.1042	1.32948	0.997448	1.50083	1.27038	1.56701	0.989922	1.51404	1.54133	1.5716	1.50013	1.39009	1.61552	1.33038	1.46774	1.45471	1.30981	1.5974	0.779814	1.04634	0.475862	0.722649	0.94822	1.48683	1.27894	1.44695
	grCl96 141Pr_CD196_CCR6	2.03008	1.99978	1.93711	2.02816	2.07956	2.15467	2.04091	2.21847	1.89959	2.34392	2.62807	1.97799	2.30137	2.12049	2.25531	2.60762	1.9706	2.0627	1.86848	1.95913	1.88527	1.8009	1.97262	2.26471	1.62846	2.02374	1.80248	#N/A	1.71708	2.09357	2.08202	2.02513	2.22587	2.15243	2.20255	2.07451	2.0466	2.1065	2.07088	2.20288	1.54833	1.7199	1.67798	1.6297	2.3581	2.5243	1.89296	1.95323
	grCl97 141Pr_CD196_CCR6	2.07876	1.80066	1.93632	1.97729	1.96068	2.02984	1.93958	2.04272	1.9682	2.62959	2.65176	1.67437	1.81761	2.13268	2.17976	2.75964	2.10395	2.0014	2.04709	2.1679	1.92473	1.89703	2.47174	#N/A	1.56091	1.97618	1.98796	1.72644	1.69393	2.16629	2.00529	2.07659	2.02359	2.03553	2.29601	1.95944	2.07154	2.10777	2.01687	1.95403	1.5017	1.96377	1.81137	1.62009	2.40008	1.99591	2.18175	2.22803
	grCl98 141Pr_CD196_CCR6	0.762797	0.697202	0.742584	0.799845	0.68861	0.583691	0.691017	0.642564	0.353073	0.513593	0.246646	0.238907	0.328415	0.278581	0.781374	0.812438	0.476057	0.874671	0.474565	1.0958	0.633842	0.581884	0.619273	0.749537	0.402952	0.87715	0.61172	0.732511	0.535498	0.615122	0.892006	0.91531	0.86314	0.805602	1.00215	0.638071	0.598569	0.873816	0.803942	1.0807	0.479847	0.354812	0.189215	0.272156	0.51821	0.491084	0.55145	0.709197
	grCl99 141Pr_CD196_CCR6	0.697698	0.700438	0.577415	0.747585	0.568002	0.601744	0.57187	0.663887	0.245918	0.405601	0.269157	0.343431	0.271362	0.271709	0.779934	0.618294	0.431142	0.532043	0.57663	0.683164	0.746929	0.707701	0.523109	#N/A	0.497423	0.534134	0.504449	0.795713	0.625436	0.582954	0.890308	0.681025	0.597733	0.710595	0.895581	0.631612	0.716829	0.789328	0.821298	0.946568	0.42019	0.242798	0.286491	0.306198	0.483879	0.631137	0.639368	0.871139
	grCl100 141Pr_CD196_CCR6	1.73848	1.71329	1.72942	1.8231	1.70566	1.69752	1.68065	1.81176	1.89548	2.1464	2.243	1.78621	1.41637	1.66248	2.11182	2.35518	1.44747	1.78579	1.60274	1.71912	1.59846	1.58104	1.5224	2.04233	1.41648	1.6278	1.52879	1.78005	1.50857	1.74206	1.88686	1.75256	1.98422	1.83862	1.95175	1.8371	1.77976	1.86922	1.79289	1.63757	1.19979	1.32003	1.1903	1.28852	1.61484	1.63311	1.54611	1.74171
	Cl1 143Nd_CD123_IL-3R	1.37247	0.965468	2.73904	3.55392	1.48706	2.22281	1.50546	2.24715	2.9505	3.78518	2.55454	2.87336	2.16991	3.55607	3.91736	2.98369	3.05459	2.59133	3.67874	3.20971	3.72301	2.75238	1.86293	2.47814	0.764082	1.78459	2.72617	1.54561	2.83828	2.05719	3.19186	3.13744	2.36193	3.43564	2.82278	3.41914	2.72243	1.42725	1.98301	2.90209	3.42113	1.44532	3.139	2.9045	1.24204	0.270131	2.11945	3.07499
	Cl2 143Nd_CD123_IL-3R	1.14943	1.06552	1.53304	2.074	1.65197	1.67336	1.27976	1.77871	2.45033	2.70294	2.56828	1.29121	1.75847	2.44385	3.40061	2.72219	2.45842	2.14063	2.69828	2.85815	2.77007	2.21399	1.80661	2.22721	0.633044	1.28495	2.2806	1.50528	2.19213	2.41079	2.46626	2.05361	2.06731	2.55906	2.8636	2.3335	1.35744	1.09314	1.6243	2.25065	1.84118	0.933298	2.00411	2.03273	1.16548	0.637082	1.7531	2.32338
	Cl3 143Nd_CD123_IL-3R	0.765573	0.679795	1.52002	0.966266	0.907594	1.23651	1.10241	1.36332	1.70553	1.89269	2.03643	0.745984	1.20397	1.55291	2.28776	1.82307	1.71328	1.53453	1.33146	2.12009	1.66176	1.60699	1.28971	1.60964	0.570319	0.839123	1.581	0.84393	1.5719	1.80653	1.67264	1.42636	0.960554	1.55548	1.77639	1.31452	0.982208	0.820208	1.11361	1.05537	1.26793	0.536236	1.96618	1.25615	1.02372	0.504692	1.11711	1.09939
	Cl4 143Nd_CD123_IL-3R	0.392814	0.441641	0.50551	0.628895	0.309267	0.402469	0.224458	0.378912	0.908942	0.969117	0.705923	0.427334	0.739992	0.883142	1.04255	0.853945	0.883059	1.14472	0.841971	0.853825	0.499467	0.64353	0.351575	0.30262	0.187373	0.340113	0.598919	0.379949	0.471326	0.435689	0.679313	0.421066	0.171426	0.467476	0.502971	0.459647	0.389688	0.320092	0.496915	0.341892	0.464198	0.297816	0.353944	0.54893	0.475438	0.259531	0.309607	0.486683
	Cl5 143Nd_CD123_IL-3R	0.0225801	0.0659322	0.0556403	0.0671762	0.00717839	0.00323238	0	0	0.182065	0.321792	0.0765594	0.0721022	0.0743237	0.167456	0.661628	0.37391	0.286785	0.60506	0.155606	0.227502	0.132723	0	0	0	0	0	0.14884	0.0552321	0	0.0442631	0	0.0994699	0	0	0	0	0	0	0.0159389	0	0	0	0	0.0105003	0.146448	0.0747395	0	0.0858581
	Cl6 143Nd_CD123_IL-3R	0	0.0460431	0.0505086	0.0391661	0	0.00296203	0	0	0.118836	0.135646	0.0673133	0.0658931	0.0472312	0.0841656	0.216278	0.315489	0.220261	0.384062	0.0618324	0.181214	0.159321	0	0	0	0	0	0.177958	0.0298071	0	0.00912865	0	0	0.0231923	0	0	0	0	0	0.00716728	0	0	0	0	0	0.162072	0.0914558	0	0.0104261
	Cl7 143Nd_CD123_IL-3R	0.018975	0.0319755	0.00396363	0.0545892	0.00775964	0.000344189	0	0	0.109436	0.153531	0.0411806	0.0744802	0.034628	0.0683764	0.296146	0.313409	0.224025	0.321304	0.146721	0.0899764	0.178999	0	0	0	0	0	0.152787	0.0141614	0	0.0505841	0	0	0	0	0.0225141	0	0	0	0.0108093	0	0	0	0	0	0.194959	0.0497736	0	0.0104433
	Cl8 143Nd_CD123_IL-3R	0.040019	0.0611234	0.00729223	0.0685972	0	0.0291643	0	0.0223368	0.108273	0.18496	0.0527947	0.0979728	0.0542967	0.0897782	0.133246	0.22158	0.209	0.192288	0.143261	0.129715	0.181714	0	0.0302448	0.0531306	0.0479856	0	0.167875	0.0296041	0.0201724	0.121018	0	0.0173648	0.065829	0.00828364	0	0	0	0	0.048021	0	#N/A	0	0	0.149164	0.102146	0.105944	0.00610941	0.113888
	Cl9 143Nd_CD123_IL-3R	0	0.00170057	0	0	0	0	0	0	0	0.00114945	5.19562e-05	0	0.00356652	0.0190143	0.152273	0.122752	0.0355512	0.0474456	0.105156	0.0106106	0.0886885	0	0	0	0	0	0.0279182	0.0719216	0	0.00362316	0	0	0	0	0	0	0	0	0	0	0	0	0	0	0.0813448	0.00159316	0	0
	Cl10 143Nd_CD123_IL-3R	0.0631862	0.0934825	0.0553076	0.102293	0.0330838	0.0472507	0.0241437	0.0536721	0.116139	0.213041	0.0634928	0.11559	0.0890549	0.115022	0.206211	0.292976	0.278823	0.324569	0.0557959	0.40625	0.245573	0.00247528	0.0470493	0.0561153	0.103224	0.0161545	0.183031	0.0636979	0.0859768	0.19221	0.076672	0.0521847	0.0587888	0.0483064	0.0829945	0	0.00314598	0.0785355	0.146152	0.0206025	0	0	0	0.0282896	0.178435	0.222856	0.0269761	0.0398648
	Cl11 143Nd_CD123_IL-3R	1.03253	1.32904	0.985514	1.15647	1.08362	1.52737	1.02266	1.21548	1.65477	1.68209	1.83006	1.15556	1.54689	1.13008	1.71543	1.56153	1.44182	1.7452	1.05454	1.03263	1.00433	1.68079	1.21173	1.51103	0.897031	0.992767	1.60024	0.683719	1.2646	1.25569	1.41787	0.84128	1.53238	1.19546	1.75583	1.45004	0.293161	1.65261	1.16069	1.6721	0.864549	0.896361	1.64353	1.22476	0.870668	0.537216	1.09039	0.561517
	Cl12 143Nd_CD123_IL-3R	0.225873	0.518694	0.743026	0.701359	0.648806	0.569042	0.779498	0.890867	1.40167	1.51434	1.50495	0.694937	1.22728	0.768526	1.89611	1.36896	1.24375	1.39268	1.01273	0.80934	1.04789	0.985454	1.00282	1.09816	0.305762	0.820861	1.30741	0.661133	1.03566	1.29136	1.51812	0.988866	0.832479	1.17157	1.89318	1.07633	0.775184	0.968143	0.732732	1.33894	0.552714	0.522059	0.986308	0.822808	0.792294	0.286583	0.433498	0.741068
	Cl13 143Nd_CD123_IL-3R	0.67335	0.813876	1.12905	0.799998	0.835823	0.730591	0.875609	0.761236	1.33168	1.17568	1.39258	0.914907	1.59244	0.454311	1.17526	1.52095	1.26301	1.21112	0.870257	0.78765	0.824733	1.08692	1.06133	0.93029	0.661444	1.1298	1.41858	0.997647	1.19148	1.18214	1.50828	0.733476	0.950595	0.978268	1.28746	1.26279	0.190866	0.956813	0.93519	0.853243	0.707324	0.569193	0.684224	0.77356	0.562025	0.376562	0.357644	0.528164
	Cl14 143Nd_CD123_IL-3R	0.404538	0.256853	0.687258	0.771479	0.129326	0.611012	0.415368	0.330016	0.912476	0.456615	0.205577	0.325887	0.106435	0.253744	0.67511	0.596505	0.70138	0.478362	0.180685	0.422543	0.418987	#N/A	0.297589	0.631188	0.154721	0.348954	0.462787	0.500644	0	0.281147	0.324971	0.436744	0.615833	0.382722	#N/A	0.399728	0.218313	0.106344	0.420216	0.483238	0.2275	0.484602	0.0915188	0	0.294104	0.336965	0.0975628	0.0930176
	Cl15 143Nd_CD123_IL-3R	0.0405961	0.00642924	0	0.0205285	0.0303726	0.0408675	0	0.0463365	0.232332	0.141425	0.119947	0.125588	0.102083	0.134733	0.381245	0.308578	0.342426	0.399481	0.385185	0.288458	0.26586	0.133064	0.0363844	0	0	0	0.348964	0.104026	0	0.119971	0.0344194	0.00696426	0	0.0141437	0.231022	0	0.0103136	0	0.0623749	0.0114061	0	0.108558	0.136735	0.190672	0.324319	0.053774	0.0229927	0.0902334
	Cl16 143Nd_CD123_IL-3R	0.0464427	0.0872236	0.0384962	0.0757333	0	0	0	0.02923	0.190284	0.180971	0.0602573	0.0365892	0.0493111	0.145934	0.316229	0.402441	0.263042	0.449796	0.112574	0.302619	0.216613	0	0.0120776	0	0	0	0.223505	0.0387018	0	0.0628158	0	0.0459604	0	0	0	0	0	0	0.0480902	0	0	0	0	0	0.260606	0.117799	0	0
	Cl17 143Nd_CD123_IL-3R	0	0.0237187	0	0.00898492	0	0	0	0	0.057662	0.0186192	0.0211558	0.0680629	0.000822972	0.0414659	0.18024	0.215791	0.182899	0.286093	8.10218e-05	0.148862	0.157017	0	0	0	0	0	0.0988726	0	0	0	0	0	0	0	0	0	0	0	0	0	0	0	0	0	0.0807414	0.00893693	0	0.048603
	Cl18 143Nd_CD123_IL-3R	0	0.0148224	0.0260019	0.0281812	0	0	0	0	0.112719	0.210091	0.0707202	0.0293656	0.0581304	0.0433096	0.21766	0.241658	0.246074	0.305473	0.0506652	0.155669	0.175875	0	0	0	0	0	0.115983	0	0	0.106249	0	0	0.00122314	4.36535e-05	0.0125139	0	0	0	0	0	0	0	0	0.0218561	0.157839	0.056544	0	0
	Cl19 143Nd_CD123_IL-3R	0.454637	0.56005	0.440978	0.660914	0.392475	0.437097	0.245638	0.403717	0.850584	0.991466	0.625009	0.644439	0.579817	0.792606	1.1593	0.877636	0.81352	0.990452	0.908844	0.897097	0.581338	0.285227	0.514209	0.338259	0.292917	0.338898	0.605546	0.407046	0.495941	0.475884	0.715467	0.49493	0.0546257	0.577481	0.345697	0.488712	0.382729	0.359948	0.446762	0.436822	0.380144	0.255491	0.375612	0.393903	0.632758	0.297718	0.335849	0.695603
	Cl20 143Nd_CD123_IL-3R	0.115998	0.158109	0.0140877	0.163313	0.122619	0.121354	0.241174	0.125229	0.224056	0.251531	0.119224	0.18066	0.136617	0.173286	0.227271	0.310168	0.211451	0.428717	0.232262	0.189521	0.299312	0.024642	0.144254	0.190075	0.214161	0.141057	0.301551	0.256996	0.153749	0.203805	0.0964701	0.17443	0.176442	0.186222	0.152374	0.104867	0.0465108	0.0626383	0.205238	0.142241	0.10845	0	0.00580277	0	0.189234	0.261624	0.113851	0.18938
	Cl21 143Nd_CD123_IL-3R	0.463972	0.775749	0.90182	0.671458	1.02058	0.807546	0.662778	1.07502	1.76231	1.60838	1.71124	0.910434	1.56048	0.912401	2.14225	1.82145	1.61199	1.30452	1.22319	1.15326	0.894085	1.74741	1.57249	1.48239	0.584499	1.26075	1.8183	1.12545	1.23578	1.5777	1.88667	0.912609	1.28346	1.13801	2.10963	1.66787	0.66609	1.1785	1.07799	0.948615	0.889502	0.736884	1.72899	1.26384	0.803304	0.465298	0.650184	0.961254
	Cl22 143Nd_CD123_IL-3R	0.122779	0.491287	0.769687	0.402662	0.792837	0.287851	0.324424	0.647593	1.17253	0.89617	1.21986	0.338703	0.984814	0.560476	0.69904	0.806012	0.636664	0.817634	0.503058	0.484653	0.492725	0.661983	0.933977	0.786711	0.293792	0.600908	1.08619	0.597639	0.63288	0.805816	0.770767	0.481889	0.484304	0.481157	1.20383	0.452446	0.149082	0.603375	0.434508	0.346899	0.479344	0.493592	0.464648	0.452695	0.362682	0.289753	0.220764	0.285681
	Cl23 143Nd_CD123_IL-3R	0.298042	0.165481	0.698906	0.72846	0.50144	0.557948	0.445728	0.682531	0.707779	0.699699	0.796471	0.350009	0.604121	0.363644	0.764439	0.724119	0.486081	0.871834	0.437203	0.39992	0.550227	0.247108	0.364451	0.200855	0.209415	0.395493	0.570921	0.24989	0.540388	0.427512	0.407189	0.681728	0.238526	0.60282	0.930149	0.483002	0.0973833	0.276589	0.501761	0.332719	0.224332	0.262215	0.430724	0.24372	0.551983	0.248959	0.0879324	0.156161
	Cl24 143Nd_CD123_IL-3R	0.0542008	0.144583	0.129287	0.101656	0.0777084	0.0903895	0.0196905	0.12801	0.627183	0.351819	0.947305	0.321652	0.453146	0.418852	0.16811	2.29535	0.652468	0.789386	0.0439902	0.173838	0.153073	0.346129	0.538831	#N/A	0.118567	0.545447	0.76294	0.0262457	0.431208	0	0.39226	0.232066	0.296655	0.265347	0.347607	0.18028	0.128372	0.184909	0.165718	0.105715	0.183079	0.109153	0.242657	0.172018	0.164209	0.0659557	0.0459666	0.138663
	Cl25 143Nd_CD123_IL-3R	0.140272	0.172674	0.154583	0.0913082	0.154564	0.104639	0.0391081	0.0783581	0.472875	0.346061	0.26466	0.090592	0.320623	0.341534	0.540911	0.489911	0.480109	0.57887	0.420441	0.419573	0.471677	0.281106	0.0948996	0.0570137	0.111769	0.0872934	0.337522	0.230353	0.406343	0.227774	0.300637	0.119977	0.125384	0	1.00889	0.311321	0.276674	0	0.227971	0.0540372	0.0924928	0.119015	0.0146194	0.179883	0.513254	0.190264	0.0299754	0.211184
	Cl26 143Nd_CD123_IL-3R	0.0451438	0.122455	0.0624821	0.161197	0	0.00119379	0.00948448	0.00107037	0.249894	0.185482	0.162087	0.15009	0.113715	0.177825	0.476237	0.438058	0.403327	0.365241	0.285567	0.566603	0.329385	0.000687831	0.0401938	0.0256849	0.00971847	0.0110799	0.240371	0.0437651	0.0407704	0.116868	0.0704406	0.104384	0.0204629	0.0416382	0.132659	0.192298	0.0738503	0	0.0895239	0	0.0326692	0.00267944	0.00405915	0.0713825	0.343684	0.114474	0	0.0579513
	Cl27 143Nd_CD123_IL-3R	0.0206812	0.0299583	0.00435481	0.0379145	0	0	0	0	0.164642	0.15625	0.073489	0.0711238	0.0724789	0.095267	0.265337	0.309013	0.284457	0.360945	0.172982	0.380855	0.18768	0	0	0	0	0	0.117211	0.0423487	0.0177725	0.0229004	0	0	0.0103486	0	0	0	0	0	0.00199734	0	0	0	0	0	0.196179	0.114937	0	0
	Cl28 143Nd_CD123_IL-3R	0	0	0	0	0	0	0	0	0	0	0.0600896	0	0	0.0381141	0.113509	0.0813145	0	0.0486534	0.220739	0.119294	0.0773523	0	0	0	0	0	0	0	0	0	0	0	0	0	0	0	0.135355	0	0	0	0	0.0504862	0	0	0.0827094	0	0	0
	Cl29 143Nd_CD123_IL-3R	0.204573	0.189011	0.207355	0.589694	0.182461	0.299921	0.0456884	0.322429	0.350748	0.246054	0.19964	0.226831	0.16723	0.307018	0.450585	0.322334	0.286836	0.355509	0.230005	0.164476	0.258453	0	0	0.226316	0.144072	0.0873131	0.390374	0.117695	0.270657	0.278564	0.0998841	0.175661	0.121245	0.464085	0.319147	0.267939	0.125923	0.0918374	0.386195	0.380375	0.0477556	0.0660688	0.108291	0.0436808	0.231547	0.242703	0.132893	0.254279
	Cl30 143Nd_CD123_IL-3R	#N/A	#N/A	1.07324	#N/A	#N/A	0.60219	0.986855	#N/A	#N/A	#N/A	0.163508	0.35461	0.0301792	0.0209109	#N/A	#N/A	1.34505	0.56235	0.397208	0.376552	0.578394	0	#N/A	#N/A	0.556726	0.467948	#N/A	#N/A	#N/A	0.110869	0.168005	0.960685	#N/A	#N/A	#N/A	#N/A	0.71171	0.474021	0.256582	#N/A	0.238121	0.494452	#N/A	0.188303	0.373895	0.413794	0.159294	0.414776
	Cl31 143Nd_CD123_IL-3R	0.263308	0.642402	0.430815	0.401376	0.578621	0.474311	0.350609	0.568102	1.47102	1.29347	1.65356	0.543885	1.14618	0.304845	1.36251	0	0.680773	0.945452	0.653243	0.692892	0.671393	1.05017	1.21128	0.861349	0.481123	0.879782	1.11526	#N/A	0.989195	0.762809	0.902998	0.503651	0.867549	0.673443	1.61769	0.624148	0.432767	0.836841	0.760661	0.468031	0.467724	0.392018	0.741558	0.702226	0.510539	0.336851	0.429521	0.47487
	Cl32 143Nd_CD123_IL-3R	0.174642	0.439551	0.283222	0.313345	0.400657	0.240482	0.233756	0.374223	1.08806	0.703977	#N/A	#N/A	1.69585	#N/A	1.60157	#N/A	#N/A	#N/A	#N/A	#N/A	#N/A	1.11238	1.09938	1.0344	0.464088	0.682432	1.41758	0.69691	0.763919	0	1.08769	0.467263	0.841205	0.574818	1.41841	0.644137	0.17768	0.571454	0.537655	0.418754	0.405119	0.5432	0.401774	0.62517	#N/A	0.350836	0.306373	0.368778
	Cl33 143Nd_CD123_IL-3R	0.271768	0.45592	0.339341	0.292453	0.454077	0.500404	0.150632	0.771207	0.968641	1.25074	1.04074	0.621816	0.94373	0.615725	0.938506	1.00486	0.7776	0.88378	0.715092	0.5435	0.766763	0.434625	0.568822	0.533122	0.336588	0.61296	0.791767	0.477797	0.602486	1.07493	1.20509	0.311613	0.390214	0.69635	0.775964	0.630871	0.71233	0.425866	0.563375	0.433132	0.474852	0.578758	0.221914	0.414384	0.37411	0.224269	0.311235	0.373266
	Cl34 143Nd_CD123_IL-3R	0.104373	0.227762	0.169817	0.126187	0.135473	0.180986	0.0205552	0.309256	0.776486	0.377803	0.860533	0.368308	0.818481	0.413809	0.539369	0.754757	0.601239	0.574265	0.453012	0.344977	0.443621	0.499467	0.739885	0.571183	0.202511	0.514283	0.701604	0.332811	0.512562	0.384503	0.672758	0.331186	0.537302	0.451189	1.26068	0.427509	0.134177	0.500983	0.469339	0.158051	0.249599	0.207573	0.447398	0.32358	0.273507	0.170385	0.126809	0.187845
	Cl35 143Nd_CD123_IL-3R	0.00410932	0.0146912	0	0	0	0	0	0	0.108389	0.13456	0.0603605	0.0635004	0.0395417	0.0371227	0.240232	0.266909	0.175998	0.263131	0.0856648	0.226979	0.123618	0	0	0	0	0	0.154197	0	0	0.0481729	0	0	0.0290479	0	0	0	0	0	0.017409	0	0	0	0	0	0.146872	0.0131202	0	0.027447
	Cl36 143Nd_CD123_IL-3R	0.0692673	0.0801555	0.0643981	0.0709285	0.00734715	0.016146	0	0.0150856	0.156181	0.206531	0.101948	0.135719	0.138909	0.144075	0.333072	0.409282	0.31526	0.436091	0.0860063	0.336294	0.22767	0	0	0.00642068	0	0	0.227318	0.0616045	0	0.0675712	0.0407985	0	0.027833	0	0.386353	0	0	1.61415e-05	0.067018	0	0	0	0	0.0497796	0.275064	0.118384	0	0.049252
	Cl37 143Nd_CD123_IL-3R	0.0574171	0.0816511	0.0349036	0.0886022	0	0.0169612	0	0.0277824	0.189799	0.230723	0.151027	0.143006	0.116855	0.149879	0.299764	0.358869	0.368444	0.561838	0.25612	0.346579	0.233407	0	0	0.0820727	0	0	0.197536	0.0326027	0.0880461	0.054621	0	0.0960043	0.00700424	0	0.0513928	0	0	0.0348865	0.0776008	0.010569	0	0.0397095	0	0	0.263042	0.100474	0	0.145397
	Cl38 143Nd_CD123_IL-3R	3.37088e-05	0.049969	0.0328433	0.043547	0	0	0	0	0.183891	0.22234	0.110349	0.10317	0.076525	0.143997	0.246401	0.283084	0.27563	0.346708	0.102195	0.190856	0.166592	0	0	0	0	0	0.08191	0	0.0637646	0.00113164	0	0	0	0	0.0164524	0	0	0	0.00830183	0	0	0	0	0	0.204556	0.131857	0	0.0126773
	Cl39 143Nd_CD123_IL-3R	0.11732	0.301028	0.298289	0.207665	0.117251	0.146336	0.213419	0.0294625	0.553527	0.445673	0.341147	0.37211	0.225605	0.626541	0.473346	0.148625	0.113809	0.181864	0.724597	0.467932	0.170502	0.0647951	0.0455986	0.0511664	0.21007	0.000932826	0.290411	0.0496263	0.230945	0.127794	0.125071	0.177286	0	0.211159	0.204579	0.138836	0.147416	0.169588	0.114792	0.0740247	0.0599632	0.164152	0.0786919	0.128458	0.279349	0.0115216	0.234803	0.405873
	Cl40 143Nd_CD123_IL-3R	0.638306	0.585375	0.631001	0.818539	0.500945	0.722247	0.663275	0.512094	0.485625	0.279281	0.364576	0.458965	0.337274	0.46258	0	0.358267	0.297247	0.370334	0.692534	0.483406	0.264165	0	0.41691	0.446858	0.688011	0.52072	0.402788	0.262872	0.635143	0.575219	0.235987	0.898849	0.760817	0.825119	#N/A	0.480178	0.536117	0.151995	0.60005	0.611849	0.220063	0.281096	#N/A	0.231404	0.263678	0.377805	0.380217	0.692891
	Cl41 143Nd_CD123_IL-3R	0.0396268	0.216026	0.248135	0.196218	0.146218	0.196234	0.741113	0.183247	0.681861	0.508507	0.698743	0.477642	0.647492	0.383398	0.506432	0.614251	0.443029	0.447171	0.453555	0.319648	0.420691	0.314376	0.533881	0.416432	0.160542	0.192415	0.568297	0.342691	0.392598	0.62317	0.549922	0.245561	0.270543	0.34464	0.92076	0.253261	0.0973112	0.292831	0.283848	0.215024	0.179108	0.199193	0.205485	0.208788	0.247944	0.134479	0.112468	0.166241
	Cl42 143Nd_CD123_IL-3R	0	0	0.164886	0.0427289	0.037079	0.123173	0	0.0758201	0.155055	0.113458	0.0489199	0.124375	0.261518	0.222834	0.0139979	0.195726	0.111454	0.132849	0.0924871	0.039644	0.0165225	0.216395	0.197703	0.0313612	0	0.00101584	0.195196	0	0.132354	0.0560787	0.00422567	0.11918	0	0	0	0.288411	0.10479	0.0414701	0.0646802	0.107018	0	0.0456514	0.0971032	0	0.00291629	0	0	0.00728518
	Cl43 143Nd_CD123_IL-3R	0.171269	0.267553	0.398973	0.311832	0.261996	0.262857	0.162156	0.47423	0.739489	0.601659	0.892545	0.432618	0.836505	0.438353	0.939132	0.653891	0.544374	0.66419	0.550282	0.688684	0.55414	0.537357	0.45739	0.578277	0.176505	0.346463	0.711667	0.289256	0.418845	0.581407	0.760369	0.520932	0.41762	0.57652	0.682293	0.598116	0.150353	0.266115	0.342093	0.276351	0.310199	0.364333	0.448552	0.266832	0.397799	0.128843	0.158048	0.334676
	Cl44 143Nd_CD123_IL-3R	0.0529205	0.201226	0.226412	0.248325	0.23726	0.186873	0.112873	0.360157	0.902818	0.734479	1.3664	0.438353	0.982815	0.394871	1.84859	0.51851	0.502056	0.758124	0.264349	0.780667	0.626111	0.690347	0.677996	0.519126	0.185863	0.533036	0.571888	0.156033	0.594099	0.482072	0.783924	0.367226	0.678832	0.485295	1.29035	0.40959	0.152979	0.341955	0.27773	0.211934	0.393172	0.453784	0.561807	0.470823	0.395525	0.121485	0.256412	0.31265
	Cl45 143Nd_CD123_IL-3R	0	0	0	0	0	0	0	0	0	0.00671304	0	0	0.00205634	0	0.087422	0.150831	0.0845619	0.136652	0	0.0840201	0.0991393	0	0	0	0	0	0.028633	0	0	0	0	0	0	0	0	0	0	0	0	0	0	0	0	0	0.0553159	0.0286318	0	0
	Cl46 143Nd_CD123_IL-3R	0.0474675	0.087572	0.0550085	0.103292	0.00333258	0	0	0.0152466	0.36194	0.194927	0.127415	0.180143	0.102342	0.180591	0.433147	0.313933	0.291553	0.338231	0.189146	0.23254	0.205817	0	0.00156919	0	0	0	0.0906281	0.0125992	0.110158	0	0	0.0312805	0	0	0	0	0	0	0.0588456	0	0	0.0048162	0	0.000745865	0.330912	0.108654	0	0.0598908
	Cl47 143Nd_CD123_IL-3R	0.0459827	0.0993074	0	5.39373	0	0.0517756	0.00713221	0.0627421	0.402624	0.345492	0.222206	0.31902	0.111465	0.262231	0.345234	0.164991	0.169529	0.278563	0.240237	0.616436	0.237434	0	0	0.0250301	0	0	0.00155723	0	0	0.0139058	0	0	0.0530414	0.074292	0	0.000106155	0	0	0.131947	0.0110885	0	0.0142616	0	0.0571761	0.372941	0.057442	0	0.0582808
	Cl48 143Nd_CD123_IL-3R	0.0593293	0.0366032	0.134876	0.0946306	0.00260334	0.0494119	0	0.0828452	0.289871	0.296161	0.263291	0.15181	0.111971	0.119874	0.0968982	0.202718	0.218953	0.229525	0.247278	0.319746	0.0941039	0	0.150053	0	0	0.140103	0	0	0	0.198044	0	0	0.0438693	0.04345	0	0	0.12827	0.0501498	0.0530367	0	0	0.0567378	0.0258223	0	0.110844	0.0745406	0	0.0951324
	Cl49 143Nd_CD123_IL-3R	0.206003	0.230801	0.110844	0.131019	0.0828996	0.127569	0.10317	0.103189	0.360189	0.368286	0.239743	0.264114	0.184512	0.259095	0.444803	0.244184	0.249281	0.236477	0.210767	0.170141	0.145301	0	0.0425898	0	0.00333644	0.035117	0.0333039	0.09339	0.0608114	0.0365399	0	0.0207395	0.0749102	0.0474203	0.0841388	0	0.0885932	0.0485708	0.129797	0.0471356	0	0.0861778	0.05914	0.0762652	0.260936	0.0851278	0.0679343	0.0974001
	Cl50 143Nd_CD123_IL-3R	0.308946	0.382463	0.192344	0.351352	0.15397	0.272933	0.2489	0.267281	0.335545	0.445815	0.232658	0.404498	0.294789	0.345285	0.376943	0.262894	0.251369	0.363698	0.359606	0.271983	0.255079	0	0.127244	0.300544	0.326561	0.142241	0.195233	0.351446	0.202358	0.273209	0.0723997	0.298908	0.0977396	0.250289	0	0.0508948	0.211758	0.194146	0.280368	0.236526	0.141485	0.181779	0.0648847	0.0497025	0.419206	0.19935	0.278428	0.423404
	Cl51 143Nd_CD123_IL-3R	0.0441005	0.0948073	0	0.0571151	0.0439933	0.143584	0.00899249	0	0.0143821	0.0659901	0.0158765	0	0.196597	0.0822462	0.162551	0.103172	0	0.268039	0.0258181	0.00585245	0.223554	0	0.0269862	0	0.00868436	0.0840609	0.0440676	0	0	0.0336281	0.0405755	0.0909982	0	0.105687	0	#N/A	0.0423078	#N/A	#N/A	#N/A	0.319021	0.420971	0.271667	0.535859	0.0258017	0	0	0.121684
	Cl52 143Nd_CD123_IL-3R	0	0.0449941	0	0.0970542	0	0.0317859	0	0.013104	0.294614	0.431691	0.619582	0	0.00707394	0.258295	0.593456	0.0994674	0	0.0512654	0.17368	0.144531	0.0250046	0	0	#N/A	0	0.341272	0.0454739	0.0813168	0.00874291	0.131286	0.0130093	0.0147396	0.135395	0	0	0	0	0	0.246352	0.0305895	0.129531	0.154929	0.138666	0.235544	0.819901	0	0.127041	0.0443022
	Cl53 143Nd_CD123_IL-3R	0	0	0.0342152	0.542802	0.192211	0.280154	0.0248521	0.187963	#N/A	0.659369	#N/A	#N/A	#N/A	#N/A	0.783873	#N/A	#N/A	#N/A	#N/A	#N/A	#N/A	0.518775	0.933172	#N/A	#N/A	0.749335	#N/A	#N/A	0.685718	#N/A	0.461737	0.246985	0.90885	0.293862	1.06505	0.190243	0.163065	0.360065	0.278467	0.158368	0.308643	0.435004	0.707579	0.379006	#N/A	0.206081	0.2639	0.219872
	Cl54 143Nd_CD123_IL-3R	0	0.0359579	0.0414416	0.101183	0.0833269	0	0.0218571	0.0693209	0.33635	0.360584	0.597232	0.133478	0.439123	0.186356	0.259835	0.421402	0.258734	0.350753	0.208246	0.199458	0.197147	0.253528	0.411829	0.229829	0.0255155	0.220136	0.39937	0.0152973	0.312393	0.189385	0.303427	0.120636	0.252179	0.187231	0.499913	0.0427628	0	0.144201	0.121907	0.0362162	0.108597	0.0634925	0.22007	0.107438	0.0435306	0.077081	0.0407853	0.0891363
	Cl55 143Nd_CD123_IL-3R	0	0	0.0875659	0	0	0.042778	0	0.0199255	0	0.00484512	0	0	0	0	0	0	0	0.0106142	0	0	0	0	0	0	0	0	0	0	0	0	0	0	0	0	0	0.0234623	0	0	0	0.0459545	0	0	0	0	0	0	0	0
	Cl56 143Nd_CD123_IL-3R	0.0632177	0.0319027	0.117125	0.0868355	0	0.231792	0.140961	0.0458355	0.28943	0.108112	0.455816	0.136447	0.210876	0.421581	0.379307	0	0	0.0433477	0.0420002	0.0837298	0.12251	0	0.146079	0.382374	0.21306	0.0582661	0.199922	0.0646947	0.0605496	0.16648	0.176486	0.141215	0.00489222	0.0638725	0.138893	0.0549067	0.136637	0.120005	0.200917	0.324123	0.264371	0.0523458	0.0282946	0.142669	0.0204049	0	0.0184692	0.135349
	Cl57 143Nd_CD123_IL-3R	0	0	0	0	0	0	0	0	0.259873	0.297177	0.0386334	0.0812201	0.0446974	0.16529	0.216435	0.0706991	0.0646868	0.0399713	0	0	0.0181248	0	0.0147969	0	0	0	0	0	0	0.0504677	0	0	0	0	0	0	0	0	0	0	0	0.0344914	0.179324	0	0.135716	0	0	0.0669743
	Cl58 143Nd_CD123_IL-3R	0.196578	0.134594	0.151238	0.165019	0.0407673	0.0973733	0.0896419	0.0178841	0.0995961	0.207434	0	0.121857	0.117601	0.0706287	0.134644	0.125844	0.231829	0.158456	0.30994	0.195221	0.109723	0.0843852	0.0393816	0.0095517	0	0.0197461	0	0.145412	0.110805	0.112517	0	0.0773164	0.0428808	0.00342674	0	0.0160656	0	0.0040903	0.0664003	0.0694412	0.057359	0	0	0.0227295	0.127027	0	0.05707	0.156817
	Cl59 143Nd_CD123_IL-3R	0.35416	0.315365	0.166246	0.345125	0.118332	0.260848	0.184368	0.190877	0.716201	0.620235	0.439526	0.489035	0.319622	0.390527	0.569893	0.45031	0.523111	0.340833	0.548102	0.414805	0.27428	0.0378769	0.253528	0.32751	0.110939	0.14204	0.132403	0.145637	0.187394	0.256224	0.0409753	0.12648	0.206735	0.176744	0.242636	0.0910993	0.275501	0.322527	0.304139	0.265923	0.0283767	0.153186	0	0.207002	0.579064	0.190173	0.390331	0.262805
	Cl60 143Nd_CD123_IL-3R	0.211397	0.358473	0.180821	0.264831	0.0852598	0.225441	0.150974	0.0944113	0.276191	0.268045	0.164687	0.384701	0.251188	0.361792	0.305253	0.254823	0.186637	0.256327	0.32555	0.203675	0.228252	0	0.146271	0.233975	0.262246	0.19	0.152959	0.18125	0.236286	0.313331	0.0914315	0.185102	0.183149	0.234027	0.0273501	0.125645	0.219803	0.0813405	0.245423	0.118497	0.118439	0.0706817	0.121787	0.204021	0.0722093	0.131746	0.248809	0.456633
	Cl61 143Nd_CD123_IL-3R	0.908538	0.744692	0.657611	0.979327	1.08424	1.30158	0.874447	0.678027	0.732404	0.57728	1.08891	0.839921	1.11341	1.04839	0.899879	0.490351	0.761626	0.936724	0.717188	1.04119	1.05422	0.703568	1.01609	0.881509	1.05661	0.85539	0.918715	0.856044	0.999723	0.959745	1.09694	1.08232	0.95627	0.952914	0.938606	0.606516	1.27624	0.790236	0.945438	1.26165	1.00144	1.28577	0.994761	1.1606	0.891036	0.878223	0.948919	0.984761
	Cl62 143Nd_CD123_IL-3R	0.184351	0.242339	0.352072	0.0939939	0.26598	0.385461	0.17932	0.141839	0.373776	0.895972	0.152365	0.14045	0.502481	0.815965	0.416345	0.100425	0.0829966	0.160921	0.325035	0.159973	0.322153	0.884326	0.208574	0.107452	0.00115446	0.18171	0.209445	0.167376	0.167001	0.207617	0.252548	0.308976	0.134445	0.270599	0	0.60611	0.345803	0.496381	0.954057	0.81316	0.391838	0.587859	0.174456	0.919573	0.101729	0.129058	0.238728	0.374012
	Cl63 143Nd_CD123_IL-3R	0	0.128126	0.106302	0.0561577	0	0.0686999	0.0623626	0.0243684	0.487279	0.42565	0.498431	0.214071	0.430639	0.257975	0.276933	0.41075	0.265034	0.415532	0.265879	0.131881	0.224933	0.181295	0.3375	0.273167	0.0232163	0.270122	0.361455	0.130819	0.258319	0.276268	0.307416	0.203022	0.130341	0.171738	0.386676	0.121322	0	0.137981	0.137653	0.0829355	0.23064	0.0147569	0.235971	0.0942314	0.0684336	0.0342618	0.0266253	0.061291
	Cl64 143Nd_CD123_IL-3R	0.440307	0.922691	0.202787	1.15956	0.582777	0.686339	0.40559	0.406448	0.128045	0.240588	1.13059	0.847024	0.162666	0.13837	0.130595	0	0.0146718	0.686782	0.532014	0.300791	0.445151	0	0.124513	0	0.0473574	0	0.158602	0	0.143656	0.0407114	0	0.216504	0.0877533	0.627928	0.0261602	0.139443	0.0883712	0.0334843	0.132699	0.567328	0.173749	0.0415642	0.193705	0.125615	0.0608991	0	0.0676129	0.173196
	Cl65 143Nd_CD123_IL-3R	0	0	0.0589986	0.0848473	0	0	0	0.0821342	0.0550056	0.414418	0.0980399	0	0.0934011	0.0145881	0.045805	0.130589	0.0340761	0.437879	0	0.115712	0.0889008	0.0880109	0.0922483	0	0	0	0.0844835	0	0	0.12255	0.0287972	0.0942504	0.0400042	0.141173	0.164856	0	0	0	0.0106247	0.0779972	0	0	0.0760037	0	0	0	0	0
	Cl66 143Nd_CD123_IL-3R	0	0	0	0	0	0	0	0	0	0	0	0	0	0	0	0	0	0	0	0	0	0	0	0	0	0	0	0	0	0	0	0	0	0	0	0	0	0	0	0	0	0	0	0	0	0	0	0
	Cl67 143Nd_CD123_IL-3R	0	0	0.0343298	0	0	0	0	0	0	0.178322	0.0476495	0.00990428	0.0691741	0	0.0573833	0.0179539	0	0	0.237186	0.313456	0.0410112	0	0	0	0	0	0	0	0	0	0	0	0	0	0	0	0	0	0	0	0.0524429	0	0	0.137415	0	0	0.0201509	0.0162103
	Cl68 143Nd_CD123_IL-3R	0.210049	0.170787	0.107439	0.21718	0.0727916	0.0878616	0.0632297	0.0641778	0.372332	0.409703	0.294437	0.26014	0.210661	0.284939	0.590513	0.329025	0.335515	0.230427	0.366051	0.269822	0.154917	0	0.159075	0.0195296	0	0.00772005	0.0189157	0.0751096	0.0159154	0.0404439	0	0.0338239	0.0739075	0.0745053	0	0	0	0.0416872	0.142373	0.0548559	0	0.0290193	0.00275616	0.0951873	0.357532	0.0527158	0.103413	0.119805
	Cl69 143Nd_CD123_IL-3R	0.551836	0.471214	0.460605	0.534764	0.285612	0.470417	0.316424	0.262436	0.883093	0.776887	0.526009	0.62088	0.463442	0.392127	0.633846	0.58127	0.498875	0.415932	0.920655	0.611375	0.483423	0.122283	0.27846	0.332277	0.204683	0.249203	0.199951	0.461852	0.322835	0.400337	0.296041	0.291281	0.401028	0.366543	0.113837	0.295117	0.352988	0.691569	0.499075	0.377005	0.155467	0.50687	0.26297	0.442905	0.684885	0.222555	0.72548	0.479093
	Cl70 143Nd_CD123_IL-3R	0.718797	0.272557	0.0385699	0.511465	0.202219	0.411007	0.329064	0.213898	0.587177	0.662588	0.540097	0.46383	0.334759	0.504034	0.58439	0.339307	0.239525	0.198681	1.13603	0.481727	0.554863	0	0.35803	0.475136	0.288684	0.269594	0.116522	0.326863	0	0.266874	0	0.10898	0.218695	0.138912	0.103602	0.106424	0.327891	0.483174	0.338579	0.260668	0	0.283485	0.216518	0.0667898	0.543904	0.205353	0.421669	0.689844
	Cl71 143Nd_CD123_IL-3R	0.542965	0.67617	0.937581	1.00296	0.452477	0.713607	0.492014	0.835451	0.352854	0.515685	0.567928	0.657517	0.421618	0.718343	0.379051	0.234292	0.284593	0.349277	0.745489	0.458548	0.596819	0.131245	0.430259	0.226989	0.593337	0.292108	0.188563	0.419113	0.853223	0.46789	0.584927	0.846289	0.334056	0.677116	0.447495	0.569883	0.545998	0.407879	0.540245	0.524702	0.276685	0.152906	0.261411	0.299262	0.404705	0.228603	0.296403	0.755113
	Cl72 143Nd_CD123_IL-3R	0	0	#N/A	#N/A	0	#N/A	0.367997	0.193083	0.146788	0.338679	#N/A	#N/A	0.48635	0	0	0.0291591	#N/A	#N/A	#N/A	#N/A	0.0292605	2.57063	#N/A	5.18053	0.0255998	0.129551	0.380459	#N/A	0.0166573	5.36321	0.550356	#N/A	#N/A	0.152851	0	1.27219	#N/A	#N/A	0.0782382	0.0898992	0	0.0617057	0.156722	#N/A	0	0	2.00125	#N/A
	Cl73 143Nd_CD123_IL-3R	0.205053	0.333404	0.455477	0.768863	0.2398	0.339898	0.294708	0.172137	0.0348642	0.234401	1.03104	0.206169	0.0312671	0.193042	0.033906	0.00142044	0	0.209867	0.440316	0	0.229565	0	0.112989	0.0915892	0.2906	0	0.00608615	0	0.39183	0.13945	0.142125	0.427286	0.0665213	0.273995	0.158489	0.230517	0	0.145709	0.191217	0.164131	0.0551189	0	0.0302824	0.184582	0.015527	0	0.0673789	0.469524
	Cl74 143Nd_CD123_IL-3R	3.40744	4.1439	4.70498	5.00391	4.03499	4.95192	4.1069	4.38344	4.70916	4.94444	4.35817	4.85892	4.60953	4.5596	5.13045	5.18129	4.93182	4.11208	4.92022	4.80638	4.99372	4.54378	3.2641	4.44643	4.0186	3.67361	4.30126	3.94622	4.92607	3.8242	5.0971	4.25459	4.08704	4.88375	4.289	4.28855	4.15042	3.75762	4.83998	4.56294	4.47742	3.7573	4.86172	4.54152	3.23393	4.13485	3.61153	4.57587
	Cl75 143Nd_CD123_IL-3R	0	0	0	0	0	0	0	0	0.0347634	0	0	0	0.00662137	0	0	0	0	0	0	0	0	0	0	0	0	0	0	0.0124444	0	0	0.00362286	0	0	0	0	#N/A	#N/A	#N/A	#N/A	#N/A	0	0.025693	0	0	0	0	0	0
	Cl76 143Nd_CD123_IL-3R	0.428566	0.498256	0.624177	0.547389	0.21407	0.461289	0.55904	0.592534	0.442879	0.29978	0.962628	0.861712	0.386328	0.394821	0.329876	0.137872	0.120909	0.369172	0.735627	0.602084	0.662905	0.141275	0.295179	0.0464724	0.363207	0.154273	0.251835	0.235239	0.378659	0.545388	0.219218	0.472533	0.268203	0.328287	0.296252	0.288956	0.377442	0.279073	0.494696	0.892625	0.294122	0.328714	0.250819	0.468874	0.364243	0.195757	0.304009	0.461022
	Cl77 143Nd_CD123_IL-3R	0.181397	0.191153	0.152275	0.259767	0.0569048	0.211681	0.203384	0.129748	0.650156	0.570314	0.327024	0.478706	0.258729	0.387248	0.130047	0.319791	0.244635	0.331105	0.346106	0.371029	0.25219	0	0.149659	0	0.0388185	0.0680769	0.063876	0.00332002	0.0413427	0.112286	0.00838035	0.0688311	0.0707101	0.0398	0.0104731	0.137791	0.27044	0.110205	0.195128	0.239836	0.0390904	0	0.220245	0.170506	0.329616	0.0572362	0.117904	0.270704
	Cl78 143Nd_CD123_IL-3R	0.18492	0.212145	0.282883	0.161508	0.287526	0.197466	0.0868615	0.167342	0.539751	0.431736	0.411551	0.422386	0.210658	0.455328	0.423664	0.32999	0.347189	0.270398	0.881929	0.431346	0.315113	0.0165126	0.110898	0	0.059515	0	0.0323752	0.0979929	0.0320308	0.152002	0.107389	0.183703	0.0814507	0.181182	0.225599	0.28323	0.191584	0.129623	0.298372	0.130276	0.106202	0.0974395	0.0912757	0.173843	0.466169	0.116743	0.129881	0.317223
	Cl79 143Nd_CD123_IL-3R	0.212788	0.206022	0.160812	0.141043	0.111295	0.151578	0.0975529	0.0857446	0.672271	0.487167	0.411684	0.404389	0.311888	0.385616	0.579899	0.448218	0.325764	0.457346	0.505971	0.493549	0.349626	0	0.182604	0.139962	0.0551257	0.116215	0.0140508	0.080211	0.0881875	0.364225	0	0.133634	0.109994	0.236023	0.12673	0.106015	0.140496	0.197565	0.261205	0.19944	0.0731587	0.170978	0.138764	0.100944	0.400491	0.0886736	0.152904	0.171149
	Cl80 143Nd_CD123_IL-3R	0.62555	0.472984	0.46299	0.374448	0.278638	0.424277	0.225246	0.270572	0.778043	0.840128	0.529227	0.619377	0.505385	0.555019	0.890105	0.626257	0.54202	0.511874	1.08368	0.636758	0.555064	0.154308	0.312159	0.274569	0.170107	0.239743	0.144997	0.340657	0.255173	0.353993	0.196935	0.28902	0.254799	0.530888	0.16804	0.287611	0.267125	0.810039	0.620759	0.481945	0.100267	0.399181	0.26847	0.338092	0.684866	0.20297	0.431569	0.467573
	Cl81 143Nd_CD123_IL-3R	0.764334	0.758765	1.40806	1.38224	0.563255	0.982201	0.616189	0.987664	0.483256	0.790407	0.504309	0.924998	0.514229	0.761229	0.590894	0.288892	0.590258	1.26368	0.906214	0.763711	0.882524	0.290991	0.64574	0.461939	0.598821	0.384653	0.33448	0.448415	0.945615	0.650038	0.749329	1.2604	0.437685	0.978152	0.425125	0.660204	0.711335	0.574094	0.614496	0.577462	0.639911	#N/A	0.36117	0.516484	0.315227	0.360005	0.429069	0.7456
	Cl82 143Nd_CD123_IL-3R	0.407194	0.38616	0.909572	0.900429	0.248357	0.444848	0.346926	0.428893	0.138035	0.596757	0.367675	1.00615	0.236238	0.533426	0.333881	0	0.135171	1.06378	0.826211	0.109712	0.432403	0	0.20105	0.155875	0.316061	0.0742767	0.0490753	0.0802559	0.588273	0.220315	0.36425	0.850962	0.142443	0.262515	0.240287	0.36741	0.331563	0.289809	0.283212	0.340025	0.121246	0.201473	0.0878386	0.154765	0.0912835	0.0533098	0.175756	0.414908
	Cl83 143Nd_CD123_IL-3R	0.711971	0.7288	1.01885	1.3177	0.440609	0.834957	0.543013	0.814136	0.378583	0.810269	0.406879	1.18316	0.406564	0.681473	0.498514	0.203336	0.566901	1.11491	1.10525	0.367862	0.760322	0.0160717	0.476919	0.361347	0.538349	0.276414	0.192155	0.331715	0.799761	0.493083	0.929098	1.10656	0.292555	0.817428	0.445725	0.45356	0.632645	0.590107	0.545458	0.481576	0.254265	0.233804	0.246968	0.381718	0.278463	0.10139	0.338323	0.824235
	Cl84 143Nd_CD123_IL-3R	4.20543	4.21031	3.98339	4.68432	4.34339	4.64779	4.23038	4.34447	4.47373	4.73168	4.50993	4.5632	4.38065	4.66357	4.25086	4.66053	4.28882	4.46754	4.44285	4.6561	4.65341	4.21209	4.63526	4.6773	4.29905	4.50603	4.91954	4.67537	4.28788	4.65455	3.82914	4.24117	4.19947	4.66243	3.61832	3.80842	4.46046	4.24475	4.40439	4.38219	3.84107	4.47022	4.52022	3.62831	4.37192	4.74467	4.21675	4.32835
	Cl85 143Nd_CD123_IL-3R	0.218176	0.222294	0.213744	0.208887	0.0756693	0.200322	0.151358	0.091921	0.665569	0.369535	0.253378	0.315653	0.165061	0.346219	0.247295	0.0419309	0.0534394	0.194816	0.406713	0.176165	0.1753	0	0.115995	0.0375062	0.10535	0	0.0917418	0	0.0808925	0.0360342	0.0222474	0.0673355	0.211935	0.133482	0.0430239	0.106986	0.0773732	0.0898839	0.155489	0.0827075	0	0	0.0347527	0.033672	0.273164	0	0.134887	0.296668
	Cl86 143Nd_CD123_IL-3R	0.075335	0.0479303	0.0394151	0.0537587	0	0.0116237	0	0.0512992	0.798438	0.397408	0.190267	0.145731	0.142624	0.361673	0.215384	0.116335	0.149997	0.107921	0.296911	0.214572	0.153206	0	0.0245083	0.0500528	0	0	0.0571119	0.0671523	0.0180898	0.124333	0	0	0.0194217	0	0.112769	0.0713842	0.133915	0	0.087849	0	0.0293179	0.0779183	0.0655643	0	0.275891	0	0.0412449	0.0446354
	Cl87 143Nd_CD123_IL-3R	0.318873	0.290699	0.454624	0.269703	0.150055	0.273964	0.307199	0.189437	0.755408	0.722371	0.375005	0.367677	0.238678	0.522224	0.424668	0.440693	0.316577	0.363366	0.788441	0.313076	0.320396	0.0623473	0.186861	0.186488	0.0794415	0.022763	0.219507	0.183257	0.178489	0.119852	0.111135	0.203255	0.21852	0.281677	0.20468	0.140759	0.263918	0.223189	0.278623	0.165088	0.0327854	0.131705	0.131097	0.159705	0.406038	0.155462	0.230908	0.406604
	Cl88 143Nd_CD123_IL-3R	0.207133	0.223135	0.120951	0.139272	0.0417389	0.240699	0.183067	0.0148953	0.626137	0.402558	0.334652	0.292114	0.0323916	0.454762	0.357107	0.0623918	0.0494648	0.212646	#N/A	0.244819	0.162262	0	0	0.000798567	0.10512	0	0.124369	0	0.092329	0.0132648	0.000524787	0.105296	0.166597	0.172051	0.0573629	0.0477892	0	0.130644	0.153243	0.113203	0.0392751	0.0354745	0.0257629	0.0886004	0.302054	0	0.223954	0.345985
	Cl89 143Nd_CD123_IL-3R	0.830111	0.13567	0.060489	0.436664	0.122906	0.187414	0.304692	0.118951	0.502661	0.592561	0.557733	0.543834	0.628877	0.23467	0.386842	0.504941	0.13567	0.532948	0.796623	0.588742	0.502167	0	0.457152	0.484792	0.0418893	0.0560329	0.013749	0	0.0231637	0.463326	0.299295	0.0640149	0.190616	0.119161	0.275626	0.175689	0.371608	0.402449	0.109394	0.0405429	0	0	0.211978	0.111509	0.291794	0.0612653	0.142258	0.0783847
	Cl90 143Nd_CD123_IL-3R	0.110519	0.110844	0.118409	0.0546543	0.0330491	0.0634756	0	0.012322	0.472863	0.405307	0.258472	0.268723	0.195498	0.520088	0.657266	0.355746	0.440621	0.378245	0.333345	0.379919	0.233855	0	0.150685	0.187117	0.0238683	0	0.124933	0	0	0.0795899	0	0.00875668	0.0585142	0.0173887	#N/A	0.037358	#N/A	0.0875135	0.195528	0.08485	0	0.0862199	0.00966733	0.00935822	0.381895	0.0344534	0.00146513	0.149849
	Cl91 143Nd_CD123_IL-3R	0.941919	1.09571	0.90826	1.54364	0.713227	0.942726	0.696632	0.96332	1.06656	1.36648	1.28885	1.49835	0.715598	1.0966	0.892696	0.77639	1.23164	1.48213	1.36762	1.17769	1.07711	0.481273	0.833447	0.466287	0.64919	0.497293	0.648414	0.683375	1.00342	0.730298	0.797619	1.2306	0.426309	1.05967	0.412328	0.928325	0.806297	0.809587	0.884329	0.792133	0.571095	0.512313	0.406472	0.73236	0.567799	0.367066	0.580171	1.18778
	Cl92 143Nd_CD123_IL-3R	0.934283	1.17074	0.84706	1.42575	0.848513	1.00683	0.807943	0.986736	0.869482	0.805157	0.900337	1.08473	0.684013	0.934518	0.468835	0.549762	0.789489	0.806665	1.30544	1.48118	0.933676	0.48113	0.753632	0.761747	0.886066	0.628311	0.530631	0.96368	0.817958	0.889304	0.833815	1.18841	0.483995	1.05864	0.61649	0.664396	1.12956	0.9959	0.987623	0.849342	0.272731	0.390106	0.627253	0.727547	0.615511	0.376049	0.83989	1.09695
	Cl93 143Nd_CD123_IL-3R	0.612485	0.897478	0.695424	0.945344	0.58076	0.705725	0.662839	0.702148	0.488945	0.47932	0.803786	0.602754	0.603528	0.56002	0.332703	0.483806	0.497394	0.699138	0.905481	0.818944	0.633881	0.352998	0.541697	0.524534	0.643062	0.548189	0.361371	0.697592	0.797053	0.65635	0.594259	0.826116	0.444446	0.809265	0.482002	0.572339	0.727375	0.615532	0.72405	0.586596	0.443689	0.282358	0.456321	0.601801	0.403018	0.299178	0.471529	1.02196
	Cl94 143Nd_CD123_IL-3R	0.992866	1.15155	1.30859	1.66795	0.762347	0.942016	0.902173	1.07442	0.761653	0.523947	0.640425	0.988373	0.665017	0.678149	0.651761	0.304469	0.271143	0.6403	1.22836	0.982702	0.924106	0.420197	0.574926	0.364854	0.600731	0.473286	0.583375	0.492533	0.735585	0.783719	0.554182	1.07278	0.489336	0.667931	0.456678	0.725078	0.602476	0.56877	0.835429	0.85764	0.731638	0.73293	0.601275	0.891549	0.640485	0.389135	0.882296	0.855213
	Cl95 143Nd_CD123_IL-3R	#N/A	#N/A	#N/A	#N/A	#N/A	#N/A	0.100138	#N/A	0.735939	0.682827	0.374489	0.440216	0.314762	0.532041	0.392617	0.386303	0.30929	0.469236	0.757657	0.308372	0.320676	0.0343285	0.16552	0.230114	0.11239	0.0252989	0.195624	0.282794	0.199798	0.327598	0.215435	0.198968	#N/A	#N/A	#N/A	#N/A	#N/A	#N/A	#N/A	#N/A	0.0446003	0.0357086	0.156811	0.204412	0.438863	0.0322025	0.219205	0.387247
	Cl96 143Nd_CD123_IL-3R	0.395884	0.38458	0.359796	0.330486	0.224607	0.268798	0.247628	0.270746	0.763441	0.64328	0.372437	0.359783	0.300784	0.496114	0.485527	0.412012	0.290073	0.321399	0.693978	0.399999	0.314628	0.0819929	0.234708	0.201632	0.190968	0.0407044	0.243678	0.255029	0.189216	0.218054	0.152708	0.184866	0.333775	0.250862	0.163234	0.197175	0.240309	0.232054	0.298357	0.180044	0.0330706	0.0746576	0.120944	0.132914	0.39809	0.0489249	0.243763	0.365547
	Cl97 143Nd_CD123_IL-3R	0.444116	0.379685	0.396549	0.377449	0.187276	0.353911	0.311562	0.297692	0.887798	0.761695	0.326149	0.400308	0.296016	0.516534	0.530738	0.514129	0.383571	0.465647	0.899776	0.336417	0.443393	0.0979043	0.204635	0.318758	0.239837	0.111955	0.363734	0.280315	0.368876	0.264954	0.0512043	0.240826	0.293433	0.334388	0.205579	0.177596	0.296672	0.357383	0.364114	0.209428	0.0861779	0.0855093	0.189058	0.163819	0.401876	0.111516	0.417715	0.482015
	Cl98 143Nd_CD123_IL-3R	#N/A	0.144596	#N/A	0	#N/A	#N/A	#N/A	0.358947	1.32366	#N/A	0.944755	0	#N/A	1.00613	1.28007	0.0213057	0.862282	1.12164	0.742657	1.16664	0.377774	#N/A	#N/A	#N/A	0.164594	#N/A	1.05751	0.828428	#N/A	0.801303	#N/A	#N/A	#N/A	0.668479	0	#N/A	0.850192	0.596698	#N/A	#N/A	0.693244	#N/A	0.880782	0.884608	0.351295	0.488305	0.729564	0.565098
	Cl99 143Nd_CD123_IL-3R	0.493694	0.441834	0.470753	0.393447	0.304663	0.495578	0.43778	0.566357	0.799581	0.735459	0.489078	0.475793	0.0186581	0.366545	0.676591	0.322513	0.44646	0.439367	0.872332	0.457955	0.370966	0.205531	0.490304	0.472371	0.459645	0.502265	0.395983	0.367658	0.23225	0.508516	0.243726	0.365461	0.525031	0.513671	#N/A	0.27067	0.394808	0.47872	0.43736	0.358786	0.277912	0.307784	0.392143	0.2758	0.562773	0.309983	0.475563	0.616977
	Cl100 143Nd_CD123_IL-3R	0.643832	0.541441	0.501583	0.655346	0.236698	0.462377	0.272689	0.392404	0.902057	0.865251	0.530506	0.645436	0.633712	0.759804	1.11872	0.540711	0.635002	0.517286	1.22177	0.824959	0.601278	0.163446	0.363443	0.280987	0.185074	0.340641	0.302056	0.2349	0.491262	0.651397	0.275852	0.272531	0.564843	0.652683	0.806961	0.323869	0.33758	0.701354	0.591447	0.497031	0.27058	0.287091	0.0314697	0.525845	0.865524	0.160438	0.683766	0.560117
	Cl101 143Nd_CD123_IL-3R	#N/A	#N/A	#N/A	0.199676	0	0.632871	#N/A	#N/A	#N/A	#N/A	#N/A	#N/A	#N/A	#N/A	#N/A	#N/A	#N/A	#N/A	0.942643	0.776937	#N/A	#N/A	#N/A	#N/A	#N/A	#N/A	#N/A	#N/A	#N/A	#N/A	0.00957195	#N/A	#N/A	#N/A	#N/A	#N/A	0.56213	#N/A	#N/A	1.48061	#N/A	#N/A	#N/A	#N/A	#N/A	0.266569	#N/A	#N/A
	Cl102 143Nd_CD123_IL-3R	#N/A	#N/A	#N/A	#N/A	#N/A	#N/A	#N/A	#N/A	#N/A	#N/A	1.32993	#N/A	#N/A	0.817514	#N/A	0.499276	1.66385	1.02944	0.420634	0.772706	0.591743	#N/A	0.162222	#N/A	#N/A	#N/A	#N/A	1.85083	1.24714	#N/A	#N/A	#N/A	#N/A	#N/A	#N/A	#N/A	0.696768	#N/A	#N/A	0.771947	#N/A	#N/A	#N/A	#N/A	#N/A	0.563218	0.0174849	0.753525
	Cl103 143Nd_CD123_IL-3R	0.00782252	0.0978327	0.0338963	0.0301097	0.030908	0	0	0	0.449977	0.37036	0.0581235	0.15932	0.174166	0.218453	0.405297	0.302255	0.272185	0.244267	0.443307	0.71155	0.302307	0.0625869	0.0319966	0.0341782	0	0.00798534	0.300423	0.0264234	0.0569862	0.0416713	0	0.0156833	0.0793713	0.0437452	0.344587	0	0.0998524	0.0175816	0.0846561	0.0268512	0.0388277	0.1082	0.124436	0.218772	0.405631	0.0851949	0.0180569	0.0720739
	Cl104 143Nd_CD123_IL-3R	0.0480339	0.0883375	0.0490992	0.0752182	0.0149131	0.0536518	0.025879	0.0387489	0.197127	0.242876	0.0700232	0.105334	0.114473	0.128464	0.203096	0.288459	0.321691	0.510871	0.0781709	0.114354	0.257497	0.046884	0.00573973	0.0490366	0	0	0.130365	0.088725	0	0.0122282	0	0.00418139	0	0.135253	0.0847882	0	0.0674854	0	0.0470557	0.019364	0.00301399	0.0879397	0	0.121965	0.323154	0.059422	0.0250229	0.152232
	Cl105 143Nd_CD123_IL-3R	0.0353613	0.141281	0.29077	0.0474384	0	0.0880148	0.00939795	0.100493	0.655994	0.472803	0.280352	0.221934	0.130918	0.299523	0.601144	0.468259	0.491036	0.36532	0.547427	0.517296	0.385621	0.0469656	0.0333157	0.0887367	0.133162	0	0.242441	0.126863	0	0.0607317	0.0634886	0.103516	0.0258591	0.278126	0.414409	0.131238	0.204238	0.0888058	0.200779	0.10363	0	0.0359473	0.140872	0.0898942	0.518693	0.122165	0.0409578	0.235527
	Cl106 143Nd_CD123_IL-3R	0.0230824	0.0546332	0	0.0623377	0.0218159	0	0.0591659	0.0312393	0.221195	0.289271	0.0400401	0.160549	0.0690524	0.177519	0.37668	0.3126	0.283093	0.357089	0.219597	0.613034	0.30629	0	0	0	0	0	0.190804	0.024106	0.0369183	0	0	0	0.110029	0	0.181675	0	0.0439753	0.00496846	0.0755916	0	0	0	0.0830083	0.0821672	0.441041	0.0830273	0.032871	0.0350583
	Cl107 143Nd_CD123_IL-3R	0.0034216	0.0377905	0.0121164	0.0522071	0	0	0	0	0.143066	0.124141	0.0791037	0.0328415	0.0330921	0.0644856	0.122152	0.291957	0.234535	0.30427	0.0218944	0.323103	0.189968	0	0	0	0.00091037	0	0.185586	0	0	0.00762204	0	0	0.0241118	0	0	0	0	0	0	0	0	0	0	0	0.120675	0.144911	0	0
	grCl1 143Nd_CD123_IL-3R	0.568499	0.624248	1.69933	1.62366	0.66795	1.4957	0.617473	0.766447	2.08854	2.21823	1.1422	1.40784	0.616136	2.36845	5.67412	1.18509	1.33155	2.15979	1.82558	1.73123	1.2901	0.837068	0.43868	0.660969	0.704791	1.45555	3.97001	1.38452	4.41975	0.997716	2.66153	1.63433	1.30604	1.92153	4.36781	1.82423	1.02207	0.706095	1.04702	0.550168	1.5737	1.10096	1.22689	0.71955	0.810555	1.14324	0.694629	1.85179
	grCl2 143Nd_CD123_IL-3R	0.671307	0.870526	1.77967	1.6731	0.741549	1.54241	0.736351	0.919511	1.90178	1.6662	1.1541	1.26783	0.833393	2.06601	2.79814	1.00191	1.31906	2.11377	1.63344	1.71178	1.39896	0.750338	0.533625	1.38218	0.780965	0.794998	1.33842	1.30191	1.64733	0.875977	2.18358	1.68159	0.986914	1.96254	4.60153	#N/A	4.12484	#N/A	4.89845	#N/A	1.81787	1.20968	5.12333	0.906155	0.899681	1.38341	0.689208	1.66583
	grCl3 143Nd_CD123_IL-3R	0.258016	0.287189	0.397571	0.153198	0.201213	0.286764	0.12362	0.236625	0.523774	0.951477	0.473297	0.630843	0.377775	0.763254	0.740335	0.209727	0.360446	0.376544	0.713873	0.333321	0.365606	0.508858	0.202218	0.157532	0.0936405	0.166313	0.16106	0.134466	0.348517	0.161045	0.508841	0.314021	0.0464755	0.391883	0.155424	0.0745963	0	0.393977	#N/A	#N/A	0.319648	0.228117	0.351589	0.363539	0.247877	0.0632406	0.181756	0.328951
	grCl4 143Nd_CD123_IL-3R	0.510509	0.415165	0.51427	0.55907	0.505535	0.596279	0.57692	0.400859	0.839699	0.936479	0.602392	0.572981	0.652292	0.939738	0.812335	0.84912	0.798928	0.827434	0.93166	0.468367	0.432947	0.678652	0.622032	0.129607	0.340259	0.384012	0.578818	0.442545	0.795055	0.466121	0.891622	0.460375	0.679464	0.521075	0.286268	1.17498	0	0.571203	1.49172	#N/A	0.704083	0.416349	0.632148	0.529218	0.550632	0.18074	0.420724	0.533858
	grCl5 143Nd_CD123_IL-3R	0.12415	1.26584	0.482683	0.234765	0.0167422	0.346272	0.18413	0	0.282093	0.422971	0.26135	0.235037	0.306288	0.497059	0.470469	0.230997	0.19475	0.356827	0.395972	0.170729	0.142891	0.618943	0.199838	#N/A	0	0.0748251	0.0466056	0.247199	0.22336	0.151669	0.391468	0.142718	0.0246619	0.194095	0.510814	0.247662	0.378569	0.200916	0.280605	0.285021	0.301424	0	0.447503	0.174648	0.175274	0.071601	0.0486431	0.318836
	grCl6 143Nd_CD123_IL-3R	0.951212	1.02647	#N/A	1.51968	#N/A	0.301247	#N/A	#N/A	1.11331	1.22928	0.829051	0.798065	0.907971	1.10109	1.14895	1.09738	1.03067	1.05932	1.03323	0.73152	0.738457	#N/A	0.764297	0.986941	0.511722	0.640613	0.840634	0.812776	1.539	0.809932	1.58009	0.524693	0.602827	0.785676	#N/A	0.546644	0.959928	0.584852	0.963312	1.00936	0.630903	#N/A	#N/A	0.365808	0.708155	0.861948	0.661423	0.697956
	grCl7 143Nd_CD123_IL-3R	0.181772	0.140282	#N/A	0.789121	#N/A	0.161916	#N/A	0	0.811162	0.912478	0.552485	0.54722	0.550889	0.932739	0.836054	0.782644	0.798754	0.805477	0.715331	0.545362	0.406215	#N/A	#N/A	#N/A	0.468352	1.33803	0.515489	0.591852	0	0.826105	0.669617	0.658217	0.130287	0.62652	0.724443	0.59333	0.560701	0.374508	0.596033	0.302142	0.603938	#N/A	#N/A	0.32004	0.568509	4.08306	0.356256	0.503986
	grCl8 143Nd_CD123_IL-3R	0.170855	0.27613	0.300117	0.319365	0.224783	0.300298	0.107578	0.240389	0.61622	0.569253	0.37907	0.391305	0.261336	0.732974	0.7589	0.472286	0.525535	0.551743	0.479595	0.296817	0.218772	0.244219	0.165377	#N/A	0	0.236092	0.26743	0	0.306146	0.936003	0.692034	0.240259	0.483124	0.328685	0.473533	0.27636	0.215233	0.232133	0.29057	0.286838	0.382289	0.166178	0.292197	0.232581	0.236859	0	0.230467	0.271183
	grCl9 143Nd_CD123_IL-3R	#N/A	0.796746	#N/A	0.910698	0.321887	0.284243	0.891148	0.559866	0.14483	1.31862	0.84882	0.560641	1.06668	0.783389	0.774087	0.813123	0.840869	0.797515	0.796373	0.605879	0.48315	0.904226	0.482593	#N/A	0.381862	0.26254	0.804503	0.0654328	0.562384	0	0.757878	0.324054	0.254149	0.641605	0.546034	0.231387	0.618811	0.653023	#N/A	0.166834	1.18399	0.280643	0.135002	0.398765	0.52981	0.193831	#N/A	0.331216
	grCl10 143Nd_CD123_IL-3R	0.692723	0.787475	0.79842	1.54762	0.286332	0.886563	1.10692	0.818637	0.659958	0.868205	0.852517	0.462652	1.28379	1.51904	0.754916	0.635173	0.65815	0.960959	0.854737	0.520261	0.773318	1.26881	0.551218	0.505162	0.98971	0.725585	0.710177	0.333312	0.781499	0.595172	0.802976	1.0948	0.320964	0.863195	0.517818	1.17279	0.71965	0.542801	0.905341	0.592078	0.746643	0.525129	0.890076	0.865091	0.72522	0.3507	0.504939	0.648509
	grCl11 143Nd_CD123_IL-3R	0.594478	0.774244	1.65666	1.54276	0.714598	1.43197	0.686578	0.844006	2.12207	1.79152	1.18153	1.30925	1.01534	2.28727	3.30034	1.01704	1.33858	2.20762	1.74263	1.75736	1.23738	0.83282	0.313547	0.920334	0.732648	0.758707	1.45071	1.10824	1.9341	0.987935	2.33329	1.48875	1.66476	1.82628	#N/A	1.72232	1.3059	0.806531	1.06642	0.661658	1.18079	0.82316	1.08501	0.664204	0.973541	0.990338	0.711223	1.69072
	grCl12 143Nd_CD123_IL-3R	0.596656	0.846611	0.767264	0.814512	0.409131	0.581448	0.396244	0.521091	1.05398	1.22127	0.733281	0.56705	0.862539	0.984031	0.974194	0.761223	0.896269	1.15368	1.15336	0.785963	0.485704	0.454997	0.516188	0.376947	0.22018	0.309015	0.592003	0.510765	0.603057	0.607531	0.760642	0.479672	0.551403	0.628328	0.308296	0.623458	0.696131	0.689581	0.71175	0.581956	0.665137	0.512827	0.56551	0.617296	0.731144	0.314444	0.586112	0.809234
	grCl13 143Nd_CD123_IL-3R	0.140514	0.120231	0.179707	0.196227	0.108241	0.19425	0.0735529	0.117993	0.312154	0.379164	0.304478	0.233001	0.28016	0.543343	0.305866	0.132082	0.166671	0.226602	0.344555	0.0666659	0.131976	0.0479014	0	0	0	0.0378146	0.0223705	0	0.266943	0	0.433668	0.227253	0.0577846	0.157833	0.102078	0.37688	0	0.555085	#N/A	0	0.244729	0.0655512	0.115476	0.131572	0.0924935	0	0.0561006	0.129717
	grCl14 143Nd_CD123_IL-3R	0.218606	0.219903	0.317429	0.253935	0.179443	0.252555	0.151664	0.207292	0.394894	0.526266	0.369243	0.262381	0.344687	0.562711	0.539302	0.311691	0.414516	0.469614	0.500228	0.192157	0.215858	0.218095	0.241995	0.425438	0.137438	0.106453	0.144115	0.310407	0.325569	0.159492	0.518945	0.293375	0.0834953	0.270034	0.266388	0.395322	0.250274	0.229133	0.304311	0.31253	0.307274	0.13314	0.255385	0.190626	0.227639	0.00290617	0.241987	0.279289
	grCl15 143Nd_CD123_IL-3R	#N/A	#N/A	#N/A	0.750861	0	#N/A	#N/A	0.549235	0.180924	0.427773	0.333052	0.297853	0.420467	0.658484	0.579007	0.271517	0.309543	0.376152	0.410864	0.232463	0.269028	0.29605	0.456427	0.0657971	0.155498	0.410989	0.46679	0.248487	0.445589	0.139191	0.617198	0.369741	0.185807	0.308825	0.180768	0.256693	0.405065	0.221772	0.427668	0.368248	0.20164	0.271209	0.484172	0.193954	0.258863	0.0686223	0.123623	0.285979
	grCl16 143Nd_CD123_IL-3R	0.409065	0.430517	0.773074	0.471095	0.477272	0.633651	0.559042	0.403275	0.678253	0.58515	0.574286	0.517223	0.510749	0.565608	0.766936	0.619913	0.462006	0.512423	0.720072	0.330196	0.505534	#N/A	0.619364	0.601786	0.338089	0.208793	0.798686	0.287471	0.335004	0.376502	0.570635	0.559626	0.35864	0.517315	0.568877	0.46715	0.425159	0.403032	0.520955	0.42313	0.693702	#N/A	0	0.0285249	0.340923	0.149893	0.488528	0.455018
	grCl17 143Nd_CD123_IL-3R	0.646077	0.578335	0.875082	0.766267	0.806216	0.534634	0.756386	0.584814	0.902284	0.954044	0.739108	0.679107	0.727727	1.18708	1.28558	0.895856	0.965444	1.39999	1.04038	0.221427	0.674575	0.743194	0.690103	0.626637	0.535521	0.609052	0.773245	#N/A	0.953723	0.580105	1.23277	0.73821	0.453463	0.920712	0.643049	1.14139	0.638338	0.642039	0.742534	0.774117	0.863412	#N/A	0.762687	0.719732	0.748755	#N/A	0.572009	0.754737
	grCl18 143Nd_CD123_IL-3R	0.477854	0.407485	1.16248	0.276366	0.197816	#N/A	0	0.157866	0.590817	1.01634	0.669561	0.400117	0.427807	0.652105	0.742843	0.568975	0.578267	0.546961	0.49939	0.376752	0.403022	0.637046	0.525362	0.355341	0.277957	0.340578	0.44937	0.404099	0.593973	0.362352	0.879034	0.43214	0.200497	0.412455	0.652022	0.524612	0.370242	0.41336	0.50983	0.621306	0.957449	0.26494	0.405559	0.454465	0.375975	0.216234	0.396321	0.427638
	grCl19 143Nd_CD123_IL-3R	0.158492	0.537937	0.46082	0.587909	0.853984	#N/A	1.42669	0.726772	0.89422	1.04837	0.527614	0.558065	0.830381	0.831761	0.926774	0.896576	0.852378	0.910181	0.923456	0.55122	0.47658	0.495911	0.159955	0.813291	0.404807	0.514989	0.60831	0.463669	1.14087	#N/A	0.437062	0.463616	0.615537	0.544879	0.804874	0.65224	0.265717	0.879087	0.678668	0.764426	0.60402	0.497154	0.603264	0.945703	0.530096	0.457972	0.445755	0.612394
	grCl20 143Nd_CD123_IL-3R	0.662643	0.631846	1.09395	0.535058	0.73286	1.19167	#N/A	#N/A	0.822441	1.01625	0.569976	0.652219	0.902038	0.984107	0.925433	0.833479	0.87474	0.801799	0.921985	0.527622	0.597752	0.848431	0.600566	0.464421	0.558266	0.541942	0.654395	0.538004	0.689014	0.605654	1.04588	0.681575	0.351019	0.659587	0.654928	0.820872	0.795122	0.499819	0.676034	0.656657	0.797411	0.325605	0.613543	0.562724	0.624446	0.306048	0.482205	0.533984
	grCl21 143Nd_CD123_IL-3R	0.403157	0.390115	0.627034	0.47067	0.436285	0.368371	0.207633	0.44958	0.642133	1.0603	0.42238	0.270758	0.913542	0.745309	0.754517	0.579228	0.678183	0.541109	0.650791	0.324198	0.450986	0.412914	1.69937	0.195056	0.346408	0.403376	0.509023	0.154511	0.594489	0.337615	0.856516	0.385264	0.233699	0.486778	0.404962	0.564788	0.409153	0.39509	0.568741	0.497789	0.488038	0.222934	0.76932	0.395931	0.402963	0.226974	0.282626	0.461723
	grCl22 143Nd_CD123_IL-3R	0.347805	0.32829	0.353453	0.398393	0.348858	0.427876	0.300274	0.301315	0.500215	0.648891	0.277659	0.282589	0.474803	0.595484	0.640417	0.568694	0.491537	0.550749	0.588117	0.353535	0.400107	0.290919	0.635509	0.489354	0.18796	0.252402	0.360894	0.502837	0.435557	0.225381	0.623008	0.364881	0.0589499	0.357526	0.275213	0.460087	0.332906	0.29103	0.441477	0.38881	0.460014	0.206829	0.130007	0.307	0.330558	0.272539	0.294316	0.385191
	grCl23 143Nd_CD123_IL-3R	0.0420453	0.0473738	0.103852	0.259667	0.0299033	0.0721942	0.083502	0.0431063	0.206363	0.260948	0.195944	0.0550793	0.0983365	0.180279	0.225478	0.125776	0.148886	0.144105	0.163139	0.106931	0.221783	0.0524566	0	0	0.00680061	0	0.0459	0.0140106	0.058998	0.00794475	0.218751	0.0461834	0	0.101083	0.0156837	0.206324	0.14079	0.0697952	0.400981	0.135814	0.167602	0.0421237	0.0921292	0.12715	0	0.0684259	0.0580588	0.0498306
	grCl24 143Nd_CD123_IL-3R	0.201707	0.164135	0.297051	0.231138	0.167755	0.238826	0.114241	0.176921	0.251114	0.241594	0.347875	0.239562	0.310193	0.527692	0.452641	0.443784	0.31253	0.279996	0.40971	0.17136	0.158102	0.167862	0.0631535	#N/A	0.0550642	0.151182	0.137388	0.178783	0.303627	0.106868	0.502347	0.253837	0	0.226759	0.146504	0.355105	0.196206	0.162849	0.276786	0.221911	0.314858	0.144998	0.140357	0.228672	0.130666	0	0.136059	0.182697
	grCl25 143Nd_CD123_IL-3R	0.11403	0.105361	0.195927	0.127458	0.0913928	0.143772	0.0477978	0.0914634	0.142254	0.246391	0.17112	0.146828	0.181129	0.436587	0.476069	0.137823	0.128944	0.139114	0.292196	0.00297836	0.088707	0.0903179	0	0	0.0121071	0	0.0389046	0	0.213706	0.0193201	0.381897	0.187165	0	0.155929	0.110889	0.299465	0.148037	0.0950459	0.180888	0.168729	0.211338	0.0279765	0.141769	0.106138	0.0269769	0.0175083	0.0716648	0.09555
	grCl26 143Nd_CD123_IL-3R	0.24637	0.229063	0.320074	0.364292	0.265323	0.281305	0.145913	0.226043	0.486601	0.572807	0.312536	0.363245	0.365437	0.678769	0.526001	0.444808	0.424717	0.710741	0.555484	0.223425	0.29601	0.211252	0.360375	0.224337	0.116459	0.159748	0.306773	0.442183	0.389351	0.259053	0.572508	0.333394	0.072267	0.296249	0.237134	0.393613	0.275073	0.232781	0.354756	0.310578	0.331927	0.135477	0.253033	0.258041	0.24251	0.247794	0.199565	0.334254
	grCl27 143Nd_CD123_IL-3R	0.541968	0.496427	0.806048	0.608104	0.490115	0.544418	0.548621	0.547808	0.895839	0.951326	0.570936	0.598241	0.647164	0.967021	0.873833	0.810382	0.829676	0.950977	0.985589	0.587501	0.527651	0.612986	0.573806	0.420136	0.368688	0.484916	0.623696	0.487327	0.782463	0.490259	0.882484	0.653484	0.272471	0.636915	0.423094	0.903571	0.574827	0.514056	0.609263	0.606247	0.638368	0.355137	0.648569	0.46391	0.563889	0.368697	0.477087	0.575949
	grCl28 143Nd_CD123_IL-3R	0.786536	0.804864	0.657051	0.887702	0.630442	0.43402	1.10706	0.679931	1.17884	1.30885	0.927891	0.921349	0.997047	1.33995	1.37323	1.19968	1.20604	1.2266	1.24108	0.883089	0.90409	1.65024	0.993836	0.761532	0.592226	0.805521	0.957228	0.816548	1.14105	0.874048	1.70175	0.880777	1.17001	0.874012	1.38931	1.35151	0.820199	0.969066	0.995811	0.8442	1.62337	1.60904	#N/A	1.97033	0.891781	0.943537	0.797399	0.835925
	grCl29 143Nd_CD123_IL-3R	0.630844	0.593241	0.797315	0.575054	0.611253	0.780169	0.542567	0.695424	0.916388	1.02328	0.592717	0.626053	0.770168	1.0137	1.05237	0.953465	0.935014	0.873583	0.973741	0.64379	0.682078	0.624358	0.730509	0.551423	0.516718	0.566492	0.712188	0.624563	0.874346	0.603805	1.08539	0.795133	0.545128	0.666975	0.658083	0.877853	0.615038	0.606136	0.735724	0.562584	0.736921	0.438952	0.673168	0.729249	0.743206	0.389731	0.575942	0.621539
	grCl30 143Nd_CD123_IL-3R	1.26023	0.841163	1.11645	1.61374	1.31018	0.85299	#N/A	0.893239	1.20136	1.34367	1.24926	1.12713	1.17281	1.36985	1.25334	1.25055	1.05425	1.10621	1.20222	0.720733	0.75497	0.766916	0.964476	0.710499	0.505287	0.748884	0.887187	0.730356	1.14179	0.76995	1.28188	0.417689	0.509699	0.913885	1.06947	1.08047	0.782585	0.858601	0.835105	0.719544	0.905618	0.574742	1.03637	0.818738	0.83101	0.5481	0.691157	0.815342
	grCl31 143Nd_CD123_IL-3R	0.29554	0.396179	0.382563	0.503838	0.43035	0.424245	0.316722	0.383689	0.62285	0.493403	0.599373	0.348905	#N/A	0.683155	0.774632	0.598944	0.700467	0.661423	0.590315	0.400711	0.374805	0.449869	0.183501	0.166619	0.296571	0.384231	0.514438	0.400299	0.669375	0.329533	0.742338	0.492035	0.224235	0.424939	0.464589	0.626024	0.416701	0.378975	0.474491	0.446882	0.492044	0.298841	0.50125	0.448228	0.330121	0.201585	0.330315	0.442148
	grCl32 143Nd_CD123_IL-3R	0.221293	0.24812	0.295834	0.482763	0.135195	0.248101	0.119156	0.247342	0.42876	#N/A	0.0113884	0.285521	0.539627	0.733488	0.623676	0.12121	0.393942	0.379142	0.447622	0.262677	0.253753	0.257517	0.0113541	0	0.175932	0.149062	0.135566	0.0144291	0.21958	0.401188	0.367816	0.285319	0.338427	0.271046	0.162203	0.400061	0.283295	0.236186	0.336269	0.284356	0.356236	0.201645	0.584651	0.305615	0.190994	0.109972	0.16792	0.265317
	grCl33 143Nd_CD123_IL-3R	0.326812	0.324991	0.40928	0.421569	0.388498	0.407475	0.317406	0.301487	0.523855	0.529211	0.388674	0.368568	0.394973	0.636428	0.676401	0.474968	0.521421	0.529186	0.613135	0.477786	0.383925	0.296788	0.348713	0.229035	0.149096	0.255123	0.34211	0	0.432155	0.284089	0.661535	0.434571	0.191554	0.398402	0.327478	0.502627	0.35571	0.323175	0.445906	0.410641	0.375346	0.291988	0.232971	0.257465	0.347572	0.279257	0.27062	0.393742
	grCl34 143Nd_CD123_IL-3R	0.21043	0.238065	0.286547	0.317962	0.191876	0.26358	0.164068	0.217072	0.72009	0.734291	0.29023	0.278581	#N/A	0.639756	0.617548	0.13126	0.272071	0.442418	0.559334	0.277603	0.220303	0.199628	0.303144	#N/A	0.185148	0.720625	0.258725	0	0.271656	#N/A	0.519598	0.290122	0	0.278149	0.331902	0.396055	0.268351	0.20479	0.33973	0.281018	0.509356	0.397217	#N/A	#N/A	0.231839	0.120604	0.164201	0.289267
	grCl35 143Nd_CD123_IL-3R	0.205311	0.195997	0.263461	0.285012	0.168977	0.231825	0.13388	0.166047	0.391419	0.396306	0.289069	0.215234	0.331357	0.443713	0.479299	0.407025	0.354961	0.239519	0.427294	0.20962	0.184658	0.256202	0	0.0794847	0.109129	0.126702	0.200258	0.118209	0.24157	0.144646	0.464669	0.23912	0.0689511	0.245334	0.208433	0.327092	0.211604	0.187899	0.28861	0.255192	0.262033	0.0997837	0.177424	0.193177	0.173797	0.0598014	0.142318	0.251516
	grCl36 143Nd_CD123_IL-3R	0.303947	0.290872	0.338534	0.374882	0.290672	0.142306	0.21714	0.312567	0.453	0.506921	0.37959	0.368964	0.430367	0.632979	0.585754	0.432915	0.500833	0.594087	0.573566	0.296263	0.373759	0.308263	0.341122	0.190927	0.196272	0.230698	0.357519	0.242788	0.392548	0.266413	0.633603	0.351371	0.129245	0.371441	0.298843	0.401848	0.371856	0.273417	0.389926	0.265751	0.366766	0.203638	0.303956	0.298606	0.363343	0.272019	0.275453	0.354481
	grCl37 143Nd_CD123_IL-3R	1.51025	1.49344	1.71293	1.88181	1.62251	2.06509	1.71592	1.60024	2.03547	2.54062	1.51686	1.79722	2.00347	2.0797	2.06296	1.92512	1.86492	2.34821	2.03789	1.57791	1.65003	2.20861	2.95562	3.22651	2.17174	2.85919	2.40447	2.46081	2.03885	3.20125	2.17371	1.93585	2.17434	1.75924	1.92085	2.10204	1.58861	1.57172	1.64327	1.6656	1.7823	1.52753	1.8943	1.57861	1.67881	2.43324	1.59823	1.70508
	grCl38 143Nd_CD123_IL-3R	0.540217	0.496177	0.713377	0.627836	0.676695	0.657806	0.537594	0.541768	0.798867	0.800872	0.607467	0.624818	0.880234	0.952025	0.989611	0.780328	0.819565	0.883889	0.926742	0.603371	0.600327	0.487034	0.559622	0.516145	0.484349	0.501831	0.605532	0.626915	0.739303	0.430898	0.989073	0.721143	0.421022	0.623542	0.665217	0.865256	0.579478	0.56978	0.701661	0.607294	0.634237	0.711561	0.323385	0.647744	0.601036	0.395055	0.561215	0.615883
	grCl39 143Nd_CD123_IL-3R	0.63932	0.608216	0.890908	0.750247	0.593733	0.759627	0.589636	0.701897	0.915245	0.995894	0.724567	0.737051	0.730675	1.09184	1.2379	0.915077	0.931024	1.04006	0.990709	0.746952	0.750367	0.553425	0.693292	0	0.482276	0.617136	0.703421	0.71496	0.892258	0.609553	1.18284	0.911171	1.10116	0.783388	0.578756	1.07532	0.753894	0.631637	0.797116	0.671263	0.715602	0.609713	0.770512	0.624068	0.743799	0.669113	0.634233	0.702173
	grCl40 143Nd_CD123_IL-3R	0.368598	0.335206	0.677502	0.462221	0.275347	0	0.0886344	0	0.332209	0.49715	0.307817	0.281772	0.396726	0.589564	0.55708	0.287681	0.426262	0.379718	0.492136	0.281243	0.290443	0.308603	0.288248	0.202738	0.154565	0.243292	0.349651	0.229365	0.372556	0.277289	0.558359	0.343719	0.131947	0.347711	0.305769	0.395478	0.263305	0.271615	0.45087	0.313922	0.396558	0.166761	0.28927	0.234978	0.438164	0.107786	0.269312	0.274031
	grCl41 143Nd_CD123_IL-3R	0.244584	0.208585	0.301739	0.33424	0.057789	0.712981	0.113803	0.0915182	0.0424162	0.530573	0.365033	0.176365	0.356477	0.478928	0.527142	0.218803	0.367236	0.306706	0.358757	0.22275	0.202389	0.223372	0.114461	0.128222	0.068672	0.124734	0.247162	0.212873	0.263533	0.214619	0.449192	0.239003	0.0772257	0.247965	0.215094	0.341442	0.307936	0.200285	0.23314	0.152956	0.302235	0.120275	0.25125	0.196723	0.161573	0.0191173	0.188273	0.249064
	grCl42 143Nd_CD123_IL-3R	0.663588	0.658081	1.36444	0.881201	0.949368	0.618158	0.243798	0.616229	0.771322	1.04267	0.582831	0.786196	0.697488	0.95175	0.968762	0.899337	0.796456	1.07114	0.939826	0.559709	0.452948	0.611644	0.284044	0.405115	0.261746	0.325454	0.55795	0.603703	0.7641	0.332922	1.01053	0.492473	0	0.543233	0.0232378	0.681281	0.749888	0.395067	0.54586	0.752684	0.853833	0.488127	0.845578	0.46897	0.482289	0.20351	0.414899	0.722725
	grCl43 143Nd_CD123_IL-3R	0.203288	0.182965	0.228493	0.287007	0.190804	0.133074	0.128158	0.149148	0.340691	0.398197	0.26467	0.244982	0.294304	0.459299	0.375994	0.286259	0.319239	0.274468	0.383627	0.11952	0.209099	0.156513	0.180834	0.154935	0.115964	0.124282	0.227643	0.0702584	0.248205	0.175416	0.440034	0.234249	0.0739751	0.232774	0.199616	0.26542	0.157694	0.18685	0.2826	0.225885	0.2361	0.0755283	0.171474	0.160952	0.147058	0.0296064	0.160841	0.228797
	grCl44 143Nd_CD123_IL-3R	0.319482	0.325169	0.399375	0.383926	0.276717	0.325528	0.233029	0.31618	0.647565	0.705902	0.380479	0.386874	0.420716	0.729839	0.58619	0.471289	0.550067	0.445461	0.617657	0.356984	0.297684	0.293747	0.337152	0.138929	0.14909	0.229726	0.388511	0.112521	0.399632	0.280295	0.692778	0.35855	0.172244	0.364323	0.276567	0.466653	0.333841	0.26536	0.437271	0.369187	0.402243	0.215715	0.294173	0.322857	0.328808	0.136334	0.268406	0.353081
	grCl45 143Nd_CD123_IL-3R	0.20493	0.21944	0.271331	0.245688	0.154495	0.231285	0.12848	0.192137	0.39674	0.213713	0.24077	0.31063	0.288453	0.556548	0.597077	0.364422	0.367291	0.312744	0.446849	0.214403	0.19363	0.222084	0.564072	#N/A	0.058408	0.191955	0.287539	0.151653	0.265658	0.297444	0.562265	0.258217	0.148743	0.247572	0.242823	0.364744	0.279961	0.154782	0.314136	0.244202	0.276172	0.0387935	0.165137	0.256364	0.157697	0.06577	0.180793	0.173925
	grCl46 143Nd_CD123_IL-3R	0.453087	0.461889	0.568818	0.545909	0.47077	0.551341	0.453228	0.533358	0.702057	0.813572	0.550479	0.513911	0.581936	0.915988	0.858843	0.668858	0.715442	0.797614	0.81721	0.711902	0.67722	0.455875	0.458194	#N/A	0.343076	0.414211	0.524744	0.0828765	0.606655	0.44228	0.933001	0.694817	#N/A	0.601655	0.497033	0.765511	0.393572	0.446278	0.615151	0.684264	0.521979	0.424361	0.444881	0.412365	0.523015	0.51909	0.43708	0.536114
	grCl47 143Nd_CD123_IL-3R	0.593766	0.527804	0.622553	0.68246	0.639865	0.486693	0.545567	0.675787	0.781372	0.844934	0.640203	0.640173	0.676118	1.01203	1.23007	0.775044	0.848245	0.988841	0.911701	0.82193	0.612104	0.574555	0.571134	0.784876	0.531776	0.517242	0.594206	#N/A	0.84014	0.486582	1.10206	0.986713	0.0895382	0.71957	0.65501	0.887793	0.652488	0.581731	0.676497	0.651091	0.682489	0.741392	0.584674	0.583357	0.607778	#N/A	0.484796	0.641521
	grCl48 143Nd_CD123_IL-3R	0.277798	0.279317	0.316446	0.345639	0.2566	0.354315	0.215915	0.307755	0.600579	0.622703	0.391511	0.333202	0.42772	0.695628	0.560481	0.417469	0.48553	0.518759	0.652601	0.263934	0.276498	0.241436	0.169422	0.396886	0.147156	0.138215	0.329471	0.167151	0.382505	0.218898	0.533401	0.328212	0	0.321145	0.313399	0.311831	0.340362	0.229594	0.532578	0	0.389974	0.180697	0.304101	0.278213	0.292965	0.0448757	0.21783	0.337348
	grCl49 143Nd_CD123_IL-3R	0.457785	0.45956	0.522323	0.686852	0.320924	0.382093	0.515388	0.321827	0.568147	0.624666	0.411404	0.473479	0.470894	0.799167	0.810862	0.631672	0.66151	0.750593	0.752034	0.39117	0.416518	0.286266	0.477629	0.394952	0.336542	0.340635	0.429697	0.574917	0.57267	0.5062	0.903896	0.533038	0.215959	0.569995	0.45033	0.595787	0.444914	0.392794	0.547056	0.48471	0.780804	0.184216	0.599907	0.38586	0.387481	#N/A	0.400755	0.458627
	grCl50 143Nd_CD123_IL-3R	0.386643	0.400989	0.476952	0.449302	0.374223	0.216539	0.229454	0.320438	0.606847	0.629953	0.33874	0.48897	0.552032	0.828144	0.863792	0.671025	0.726441	0.684039	0.746484	0.461163	0.478799	0.455243	0.463666	0.311015	0.35299	0.375943	0.506736	0.441475	0.643396	0.388413	0.807825	0.577961	0.280445	0.512387	0.379619	0.662826	0.461416	0.406785	0.551279	0.444893	0.543551	0.402416	0.499915	0.453921	0.504718	0.280854	0.433072	0.495202
	grCl51 143Nd_CD123_IL-3R	0.288886	0.251503	0.38131	0.314306	0.342779	0.346177	0.169133	0.297109	0.390796	0.469816	0.265644	0.326703	0.444954	0.518995	0.580009	0.419445	0.43978	0.443969	0.470787	0.317789	0.313838	0.170089	0.222938	0.176454	0.165894	0.237815	0.327247	0.275599	0.318908	0.298559	0.520201	0.367152	0.135777	0.340659	0.258674	0.39721	0.23424	0.249302	0.3759	0.312993	0.288383	0.191684	0.357152	0.26964	0.215532	0.175388	0.326091	0.331807
	grCl52 143Nd_CD123_IL-3R	0.152081	0.127341	0.202074	0.204782	0.104374	0.135383	0.0539638	0.111431	0.249278	0.23932	0.169559	0.185479	0.271454	0.458701	0.403669	0.142178	0.200785	0.255885	0.315128	0.163205	0.121782	0.092707	0	0.0990758	0	0.0286903	0.084195	0.0580846	0.180715	0.0907569	0.395769	0.200496	0.0298623	0.186586	0.149931	0.286623	0.146077	0.146336	0.211406	0.180689	0.205208	0.0525545	0.101312	0.208201	0.126166	0.0417072	0.126589	0.195687
	grCl53 143Nd_CD123_IL-3R	0.219256	0.20882	0.386905	0.298817	0.164027	0.276616	0.145667	0.221585	0.295409	#N/A	0.225136	0.140922	#N/A	0.588128	0.51929	0.353517	0.336231	0.298134	0.44642	0.246884	0.220069	0.180318	#N/A	0.167059	0.0493065	0.0369724	0.288646	0.184587	0.176899	0.276314	1.05522	0.282617	0.140063	0.273885	0.587074	0.40951	0.194411	0.277377	0.256151	0.276593	0.801773	0.148703	0.384625	0.0231152	0.220188	0.0755465	0.235602	0.231365
	grCl54 143Nd_CD123_IL-3R	0.305286	0.282616	0.37758	0.368275	0.258954	0.334865	0.241188	0.29696	0.403403	0.416586	0.361091	0.339861	0.317512	0.516153	0.58093	0.440965	0.448509	0.477546	0.519935	0.315501	0.325665	0.317959	0.24033	0	0.166831	0.213249	0.293857	0.164458	0.380181	0.307551	0.554466	0.351276	0.225655	0.349093	0.269914	0.39904	0.285394	0.277904	0.403718	0.353107	0.284098	0.256293	0.318173	0.276441	0.310515	0.189866	0.268734	0.329392
	grCl55 143Nd_CD123_IL-3R	0.163595	0.168359	0.243446	0.219808	0.127258	0.206506	0.101329	0.150119	0.287557	0.346343	0.192115	0.183885	0.291078	0.570983	0.536518	0.192958	0.181503	0.240296	0.380219	0.102438	0.163334	0.136787	0.052485	0	0.0342163	0.0808714	0.0645396	0.0457361	0.27524	0.0579812	0.450649	0.232927	0.0251832	0.196402	0.122562	0.363947	0.116089	0.131679	0.256403	0.188742	0.244981	0.0729349	0.137133	0.140345	0.121495	0.045893	0.102262	0.132796
	grCl56 143Nd_CD123_IL-3R	0.204812	0.205688	0.228733	0.262644	0.192967	0.249879	0.13098	0.189525	0.306027	0.208555	0.267003	0.24687	0.377831	0.528373	0.433767	0.331097	0.341122	0.291989	0.415079	0.202921	0.225999	0.156379	0.203151	0	0.100733	0.124601	0.226443	0.0996089	0.282822	0.201178	0.413749	0.254771	0.0672988	0.264746	0.202877	0.318435	0.205915	0.2065	0.290686	0.181233	0.269872	0.0915732	0.194544	0.205231	0.149239	0.0529578	0.176917	0.244288
	grCl57 143Nd_CD123_IL-3R	0.534104	0.479975	0.638978	0.587641	0.52524	0.657886	0.47517	0.554352	0.772295	0.819077	0.624883	0.57579	0.605645	0.94003	0.837202	0.760597	0.78807	0.841071	0.873865	0.57868	0.580454	0.489103	0.741516	#N/A	0.339229	0.453244	0.558274	0.656625	0.688592	0.639882	1.05781	0.679805	0.769296	0.614832	0.29872	0.71906	0.489211	0.511978	0.6696	0.617508	0.600946	0.475459	0.577691	0.48938	0.561292	0.549624	0.473437	0.596083
	grCl58 143Nd_CD123_IL-3R	#N/A	#N/A	#N/A	#N/A	#N/A	#N/A	#N/A	2.20692	#N/A	#N/A	2.72383	4.31394	#N/A	#N/A	3.29043	2.90779	1.23555	1.01073	3.9755	0.872996	2.31884	0.368062	#N/A	4.40497	#N/A	0.241357	0.872941	#N/A	4.42982	#N/A	#N/A	#N/A	#N/A	#N/A	#N/A	#N/A	1.4458	#N/A	5.10023	#N/A	#N/A	0.263941	#N/A	#N/A	0.525717	#N/A	0.550896	#N/A
	grCl59 143Nd_CD123_IL-3R	0.329901	0.331822	0.353786	0.473273	0.312212	0.435133	0.145822	0.228985	0.51211	0.541579	0.46935	0.425983	0.425826	0.695366	0.735432	0.495661	0.550629	0.616763	0.60133	0.321846	0.373061	0.298749	0.322522	0.119742	0.214936	0.244427	0.39786	0.270042	0.494528	0.284184	0.712824	0.473377	0.274192	0.400453	0.292734	0.516805	0.337519	0.293626	0.43739	0.337802	0.420311	0.245917	0.357466	0.338549	0.352703	0.33221	0.328468	0.389259
	grCl60 143Nd_CD123_IL-3R	0.379175	0.252004	0.808315	0.412988	0.607671	0.171113	0.198923	0.282312	0.517479	0.600665	0.145167	0.292408	0.476915	0.7137	0.67542	0.515682	0.613103	0.475207	0.597624	0.331335	0.335654	0.30913	0.416605	0.265219	0.203412	0.303904	0.430504	0.465153	0.471752	0.369526	0.75242	0.550091	0.176432	0.368293	0.378155	0.523422	0.338996	0.337222	0.432284	0.364891	0.3973	0.232263	0.361868	0.334568	0.40153	0.275297	0.325513	0.345015
	grCl61 143Nd_CD123_IL-3R	0.18394	0.187749	0.492652	0.205025	0.201566	0.213239	0.162119	0.153596	0.210686	0.465425	0.203876	0.313493	0.317062	0.602045	0.552664	0.206897	0.344545	0.399958	0.428139	0.216889	0.238896	0.182998	0.18416	0.123243	0.0394433	0.101772	0.257528	0.502298	0.306177	0.158004	0.554402	0.0784897	0.0694455	0.247104	0.203834	0.378546	0.204582	0.16904	0.283243	0.230953	0.281103	0.129906	0.2199	0.233401	0.210662	0.621171	0.183635	0.247385
	grCl62 143Nd_CD123_IL-3R	0.147157	0.146634	0.184845	0.170817	0.159774	0.0451665	0.0732125	0.108393	0.186594	0.162188	0.217439	0.141471	0.157532	0.389608	0.372367	0.191687	0.25001	0.167436	0.317472	0.155091	0.135421	0.102117	0	0.0997612	0.0353088	0.09522	0.173058	0.0884376	0.208462	0.0340743	0.325196	0.191669	0.0467194	0.187199	0.130167	0.233665	0.20349	0.151588	0.166747	0.0638677	0.174492	0.0651634	0.181024	0.141571	0.115157	0.0129002	0.12782	0.169821
	grCl63 143Nd_CD123_IL-3R	0.422923	0.0905471	0.0505501	#N/A	0.160087	0	0.227422	0.206809	0.509301	0.512815	0.167216	0.506692	0.245486	0.114169	0.331	0.249324	0.34262	0.352601	0.163295	0.05489	0.181422	0.0208364	0.0750238	0.0444592	0.0764989	0.222537	0.349005	0.129496	0.317832	0.519623	0.211004	0.487392	0.0991257	0.424454	0.200351	0.0516	0	0.0542927	0.035118	0.306705	0.0771051	0.00676276	0.232737	0.0944959	0.0269927	0.103847	0	0.0208553
	grCl64 143Nd_CD123_IL-3R	0.178405	0.185602	0.226984	0.272745	0.152517	0.187185	0.109456	0.17524	0.238797	0.318762	0.209552	0.199718	0.320332	0.428638	0.429493	0.21901	0.219376	0.284665	0.404333	0.188393	0.162356	0.132218	0.00386863	0.0867502	0.0571681	0.066327	0.238513	0.10099	0.24319	0.120778	0.404046	0.232882	0.0529001	0.233072	0.1533	0.326435	0.127929	0.167039	0.239587	0.208165	0.227747	0.114381	0.232213	0.189043	0.151523	0.0654607	0.143177	0.209654
	grCl65 143Nd_CD123_IL-3R	0.364288	0.339995	0.431207	0.434199	0.314504	0.418712	0.224199	0.314155	0.547392	0.547238	0.377327	0.395826	0.329908	0.662917	0.705374	0.533022	0.575113	0.597723	0.585141	0.409749	0.417533	0.382549	0.42452	0.255299	0.244983	0.306546	0.441829	0.356681	0.401358	0.332609	0.694214	0.438605	0.161423	0.412681	0.298566	0.488236	0.374439	0.324646	0.439844	0.414764	0.427245	0.236534	0.372981	0.376753	0.388852	0.301364	0.366166	0.46604
	grCl66 143Nd_CD123_IL-3R	0.215758	0.218007	0.182312	0.278801	0.206716	0.244727	0.144982	0.192077	0.328132	#N/A	0.308299	0.289198	0.347358	0.480768	0.463857	0.370026	0.381066	0.360192	0.418621	0.232986	0.220065	0.194427	0.334707	#N/A	0.0959493	0.0958096	0.283942	0.109442	0.282467	0.245592	0.40692	0.255151	0.0731103	0.250614	0.199792	0.323969	0.200537	0.192222	0.289253	0.246269	0.249064	0.116548	0.506737	0.146635	0.190998	0.0754479	0.184518	0.240342
	grCl67 143Nd_CD123_IL-3R	4.62581	4.14918	#N/A	4.81489	2.23163	4.72142	4.17485	2.27114	4.37753	4.86457	4.07505	4.70663	4.55334	4.78027	#N/A	4.69379	4.42195	1.34267	#N/A	0.587104	4.90363	0.666482	4.41782	#N/A	0.166517	4.6295	4.70083	0.0652427	4.68482	4.45241	#N/A	4.4781	4.07757	4.53601	2.9981	0.443842	#N/A	#N/A	#N/A	1.29106	3.96103	4.5222	#N/A	4.14553	0.428352	5.11744	#N/A	0.445273
	grCl68 143Nd_CD123_IL-3R	0.284396	0.200936	0.283341	0.291997	0.146914	0.0245315	0.242779	0.226702	0.442848	0.53669	0.178656	0.300649	0.400519	0.653505	0.509328	0.382745	0.482802	0.369178	0.480884	0.256592	0.256941	0.235999	0.259281	0.124329	0.119918	0.20097	0.309185	0.213333	0.325917	0.210621	0.552161	0.318782	0.10311	0.27635	0.225129	0.368913	0.238975	0.235094	0.379329	0.184137	0.34113	0.157553	0.263411	0.251984	0.260379	0.105671	0.226812	0.286851
	grCl69 143Nd_CD123_IL-3R	0.314701	0.28524	0.332531	0.352687	0.32282	0.240156	0.238401	0.232113	0.411836	0.433226	0.388909	0.376028	0.378328	0.6562	0.688526	0.472209	0.51292	0.555371	0.556605	0.324148	0.345077	0.293232	0.348776	0.206825	0.165822	0.18416	0.367828	0.263754	0.42541	0.182776	0.680499	0.369034	0.200292	0.361268	0.294871	0.47442	0.276366	0.264116	0.396911	0.349218	0.367056	0.207069	0.215611	0.268679	0.272959	0.0468067	0.245709	0.334962
	grCl70 143Nd_CD123_IL-3R	0.122371	0.014535	0.24558	0.047716	0.0399934	0.215939	#N/A	0.053293	0.272501	0.816033	0.368003	0.403387	0.299609	0.437106	0.679632	0.099888	0.250057	0.555789	0.418364	0.626757	0.505773	0.208445	0.0845804	0	0.147551	0.0891708	0.781146	1.1922	0.296678	0.0608106	0.618361	0.159473	0.00637242	0.313619	0.290651	0.409205	0.640216	0.495018	0.291308	0.401818	1.02341	0.440998	0.396955	0.424713	0.141144	0.440292	0.13077	0.244654
	grCl71 143Nd_CD123_IL-3R	0	0	0.376853	0.781063	0.053188	0.126657	0.07283	0.0562766	0.106534	0.130665	1.61246	0	0.0667956	0.18958	0.281582	0.044115	0.117957	0.0841817	0.048284	0.0878257	0.0639845	0	0.00204932	0	0	0.0120816	0.0677653	0.043517	0.110608	0.0334218	0.152132	0.160305	0.00544061	0.161601	0.0234614	0.159605	0.0184248	0.137565	0.195086	0.111634	0.302195	0.0377437	0.145482	0.0867299	0	0	0.0388325	0.0607104
	grCl72 143Nd_CD123_IL-3R	0.139116	0.143796	0.189659	0.191607	0.0944592	0.167358	0.0634565	0.0863008	0.182474	0.699696	0.217486	0.210758	0.275301	0.539159	0.37893	0.217064	0.223343	0.306302	0.330495	0.134952	0.109156	0.139968	0.00859067	0.00604769	0.012235	0.221019	0.0223859	0.00265954	0.219352	0.291799	0.377078	0.197203	0.0199626	0.169593	0.130257	0.292547	0.151805	0.1355	0.193886	0.171385	0.222199	0.0604402	0.348374	0.212434	0.101546	0.000135516	0.0789284	0.178107
	grCl73 143Nd_CD123_IL-3R	0.0487528	0.126284	0.119991	0.0998682	0.0346524	0.0800471	0	0	0.720638	0	0.319868	0.118747	0.155716	0.400369	0.381691	0.0381789	0.137171	0.171979	0.290496	0.0922675	0.0814075	0.0161033	0	0.0188982	0	0	0.00311103	0	0.15589	0	0.273671	0.123905	0	0.131694	0.0873361	0.221537	0.117878	0.0578761	0.130332	0.0634055	0.187277	0.0309163	0.140889	0.117219	0.0559254	0	0.0725799	0.110842
	grCl74 143Nd_CD123_IL-3R	0.0243661	0.0605483	0.0215084	0.114094	0.0214907	0.121454	0	0.0750567	0.045573	0.231231	0.0655601	0.100286	#N/A	0.471999	0.272429	0.403576	0.208002	0.144349	0.140481	0.0782078	0.0487553	0.0201077	#N/A	0.168676	0	0	0	0.00292449	0.140725	0.965466	0.308215	0.14258	0	0.0989665	0.0550953	0.229793	0.00277812	0.120358	0.16588	0.117479	0.0921812	0.077157	0.794071	0.0805109	0.0449439	0	0.0310536	0.0792421
	grCl75 143Nd_CD123_IL-3R	0.0548394	0.00444809	0.104383	0.0242679	0	0.0215657	0	0.000315066	0	0.00235124	0.031941	0.0748071	0.251916	0.389217	0.134361	0.000335835	0.0325503	0.0632702	0.191103	0.0211693	0.00930128	0	0	0	0	0	0	0	0.050799	0	0.206668	0.0877286	0	0.0238682	0.0139775	0.154072	0.0479254	0.0195194	0.0484552	0.117862	0.0471099	0	0.0899924	0.0603475	0.00159569	0	0	0
	grCl76 143Nd_CD123_IL-3R	0.112626	0.104988	0.249273	0.137843	0.0619949	0.0846413	0.01052	0.11997	0.225301	0.283125	0.168015	0.178584	0.265319	0.515386	0.516558	0.148539	0.185747	0.213447	0.36082	0.165327	0.194128	0.109467	0.0248196	0.00112497	0	0.0700569	0.0811032	0.00573073	0.233025	0.0438007	0.42429	0.173549	0.0215528	0.179434	0.141069	0.316387	0.128645	0.125232	0.202486	0.137376	0.23112	0.078597	0.161509	0.149815	0.0988036	0	0.0984796	0.180321
	grCl77 143Nd_CD123_IL-3R	0.340368	0.30665	0.434962	0.405332	0.337347	0.358457	0.321391	0.333447	0.509774	0.575693	0.36383	0.367172	0.461539	0.733976	0.71298	0.452481	0.551593	0.526359	0.636695	0.313646	0.346277	0.281407	0.343165	0.202602	0.160825	0.259879	0.375628	0.157989	0.462251	0.239008	0.865165	0.385836	0.103282	0.373328	0.351323	0.492932	0.306571	0.297425	0.441286	0.376247	0.403913	0.197013	0.293999	0.303466	0.290728	0.290386	0.260139	0.344698
	grCl78 143Nd_CD123_IL-3R	0.157394	0.141107	0.150228	0	0.0867442	0.21346	0.0117151	0.070321	0.195116	0.266902	#N/A	0.11978	0.208605	0.281394	0.394492	0.156748	0.161219	0.215255	0.285443	0.124239	0.121481	0.0840171	0	0	0.00767162	0.00730586	0.031495	0.0122121	0.197268	0.0687861	0.284506	0.149773	0.00867104	0.117109	0.109929	0.261295	0.133697	0.103074	0.169599	0.139862	0.217496	0.0752142	0.155111	0.157513	0.0990833	0.0893971	0.0770795	0.16108
	grCl79 143Nd_CD123_IL-3R	0.257015	0.261397	0.378923	0.333973	0.272849	0.14628	0.144375	0.238817	0.469844	0.581429	0.38033	0.296122	0.387229	0.69307	0.603229	0.3813	0.445347	0.575958	0.586498	0.231512	0.432508	0.257808	0.247261	0.160418	0.130509	0.179989	0.284697	#N/A	0.383667	0.217139	0.692435	0.700207	0.12857	0.299541	0.275057	0.492347	0.269794	0.229134	0.353268	0.327861	0.358559	0.156699	0.249106	0.248102	0.232466	#N/A	0.239282	0.31849
	grCl80 143Nd_CD123_IL-3R	0.272858	0.386304	0.346706	0.384163	0.222178	#N/A	0.214258	0.159348	0.438182	0.518985	0.313618	0.333608	0.3877	0.649132	0.642498	0.405922	0.507426	0.603173	0.566043	0.184953	0.456484	0.272574	0.323018	0.178933	0.134147	0.241359	0.351433	1.12975	0.405298	0.273075	0.644911	0.605924	0.104718	0.31528	0.280353	0.454298	0.280249	0.256919	0.359682	0.334837	0.364413	0.19196	0.25614	0.27409	0.322021	#N/A	0.298511	0.343019
	grCl81 143Nd_CD123_IL-3R	0	0	0.0915598	0.163387	0	0	0.055014	0	0.0279676	0.0998088	0	0	0.064805	0.130029	0.248277	0	0	0	0.0976857	0.0180057	0.0708986	0	0	0	0	0	0	0	0.029373	0	0.133833	0.0522368	0	0	0	0.0211578	0.0603652	0.00521245	0.0494203	0.118556	0.0435512	0	0.045629	0.0735274	0	0	0	0
	grCl82 143Nd_CD123_IL-3R	0.00441455	0.0384351	0.105873	0.122664	0	0.0163984	0	0.0229173	0.000382288	0.110657	0.171015	0	0.122836	0.274198	0.145281	0	0.00913141	0.0408562	0.0659336	0	0	0	0	0	0	0	0.0275165	0	0.0384496	0	0.184461	0.0575294	0	0.0543145	0.00575723	0.145586	0	0	0	0.0191795	0.213005	0.0406272	0.0906261	0	0	0	0	0
	grCl83 143Nd_CD123_IL-3R	0.0318324	0.0220076	0.0674321	0.0950692	0	0.0318505	0	0.00581333	0.085177	0	0	0.0604699	0.111103	0.299263	0.222292	0.0525528	0.0165954	0.000259574	0.121786	0.0535022	0	0	0	0	0	0	0	0	0.087253	0	0.180848	0.0471282	0	0.0285824	0	0.186031	0.0228969	0.00617252	0.0401838	0.0262416	0.0227351	0.00232422	0.0490052	0.0211976	0	0	0	0.0413654
	grCl84 143Nd_CD123_IL-3R	0	0	0	2.12605e-05	0	0	0	0	0	0.177432	0	0	0.0644042	0.17905	0	0.0234055	0	0.0437314	0	0	0	0	0	0	0	0	0	0	0.0105164	0	0.0809452	0.025241	0	0	0	0.0631061	0	0	0	0	0	0	0	0.00334325	0	0	0	0
	grCl85 143Nd_CD123_IL-3R	0.128316	0.16226	0.188849	0.195108	0.0767071	0.157853	0.0650754	0.101608	0.286237	0.350125	0.245371	0.181542	0.214448	0.44909	0.364234	0.262755	0.170574	0.173481	0.356832	0.108226	0.112309	0.0615535	0	0.0858559	0.00750243	0.0693653	0.133969	0.0122077	0.189335	0.0393141	0.337157	0.17566	0.0179666	0.180207	0.0851613	0.233871	0.168306	0.112815	0.183304	0.158752	0.205155	0.0481666	0.126621	0.115035	0.0937098	0.0281276	0.104739	0.148914
	grCl86 143Nd_CD123_IL-3R	0.105972	0.117041	0.129971	0.147666	0.0903126	0.160403	0.053206	0.0938971	0.341317	0	0.131842	0.0926735	0.123601	0.638195	0.294835	0.575402	0.230613	0.244428	0.232856	0	0.0414686	0	0	#N/A	0	1.09815	0	0.0526709	0.197897	0.201242	0.328331	0.155427	#N/A	0.125725	0.146387	0.300632	0.130228	0.0773527	0.176349	0.149205	0.173388	0	0	0.0874701	0.065004	0	0.0366111	0.134233
	grCl87 143Nd_CD123_IL-3R	0.220867	0.214304	0.245451	0.268806	0.251088	0.249582	0.146723	0.189753	0.433913	0.337833	0.300749	0.272316	0.303119	0.491139	0.482355	0.399012	0.40306	0.378632	0.380181	0.231191	0.257959	0.18301	0.266002	0.106654	0.100512	0.161548	0.252888	0.215902	0.269295	0.174912	0.388944	0.281969	0.095771	0.277217	0.25718	0.298583	0.240531	0.199732	0.292525	0.279626	0.271952	0.154162	0.225365	0.202471	0.221313	0.104053	0.212743	0.280689
	grCl88 143Nd_CD123_IL-3R	0.121002	0.096712	0.196114	0.196959	0.107704	0.155129	0.0623413	0.0877192	0.256688	0.0159752	0.197705	0.135983	0.205584	0.407964	0.398352	0.137984	0.16695	0.210078	0.263606	0.116075	0.102531	0.0706936	0	0	0	0.0188484	0.00865592	0	0.168742	0.0694804	0.221053	0.178732	0.0229964	0.154083	0.0778509	0.268227	0.125695	0.0988432	0.194711	0.158034	0.0985654	0.0382549	0.144837	0.110243	0.0794018	0	0.0779011	0.148463
	grCl89 143Nd_CD123_IL-3R	0.0759996	0.0541692	0.0587085	0.309474	0	0.124359	0	0.0970611	0.0713824	0.144958	0.173309	0.245788	0.168189	0.541269	0.481203	0.0161755	0.121104	0.15681	0.216269	0.215563	0.277597	0.0284904	0	0	0	0	0.0221567	0.0815884	0.178251	0	0.349498	0.132896	0	0.0582956	0.0688183	0.309112	0.0486993	0.0383198	0.130282	0.141767	0.31849	0.0520003	0.126691	0.130488	0.0313519	0.146811	0	0.0956044
	grCl90 143Nd_CD123_IL-3R	0.265538	0.26026	0.36719	0.376139	0.247152	0.333324	0.203435	0.266166	0.466595	0.523976	0.348554	0.334659	0.398365	0.639255	0.594925	0.394002	0.44734	0.526043	0.584696	0.450757	0.306824	0.272219	0.251242	#N/A	0.170353	0.276425	0.309282	#N/A	0.388541	0.180657	0.667836	0.367381	0.127124	0.358567	0.264244	0.490666	0.305177	0.259318	0.400924	0.323226	0.348037	0.15957	0.315721	0.283088	0.280489	0.125452	0.238	0.317251
	grCl91 143Nd_CD123_IL-3R	0.144234	0.130573	0.185181	0.306607	0.146176	0.308531	0	0.0932293	0.304437	0.662704	0.171901	0	0.492379	0.57121	0.723927	0.35891	0.677442	0.471301	0.545777	0.702596	0.529257	0.111448	0.0155731	0	0	0.0674062	0.749895	0.817764	0.26607	0.019445	0.442779	0.238112	0.115447	0.204057	0.429182	0.550107	0.547354	0.270044	0.211672	0.373875	0.702206	0.314568	0.600347	0.487162	0.101176	0.198669	0.12309	0.411883
	grCl92 143Nd_CD123_IL-3R	0	1.5463	0.419033	0.263212	0.016491	0.178493	0	0.0337998	0.111209	0.0790552	0.100586	0.340089	0.431219	0.322758	0.541912	0	0.103248	1.00976	0.0401944	0.332401	0.171853	0.0325863	0	0	0	0	0.134367	0	0	0	0.175271	0	0	0.0186383	0.107853	0.253546	0.626741	0.39363	0.145758	0.14668	0.226147	0.0994016	0.168564	0.256319	0.0598554	0.0303737	0.0321973	0.12005
	grCl93 143Nd_CD123_IL-3R	0	0	0	0.247927	0	0.0899468	0	0.0177711	0.00336214	0.306305	0.0106735	0	0	0.170931	0.167234	0	0	0	0	0.216441	0	0.20345	0	0	0	0	0	0	0	0	0	0.0714384	0	0	0	0	0.771159	0	0.0206859	0.238105	#N/A	0	0	0	0	0	0	0
	grCl94 143Nd_CD123_IL-3R	0.13623	0.152314	0.209737	0.223441	0.109106	0.18688	0.075446	0.141194	0.298305	0.389796	0.186356	0.211887	0.293946	0.528495	0.356798	0.219356	0.241791	0.321497	0.289622	0.0341268	0.161385	0.167001	0.0837556	0.0621566	0.0235465	0.0466365	0.0877649	0.171686	0.233184	0.144918	0.403671	0.213116	0	0.194419	0.110914	0.315571	0.146098	0.111122	0.216006	0.181575	0.261924	0.0628095	0.173175	0.15837	0.0961255	0.00689805	0.104845	0.167849
	grCl95 143Nd_CD123_IL-3R	0.159054	0.127369	0.20398	0.16909	0.109368	0.178746	0.0656107	0.120192	0.247288	0.32162	0.1352	0.178615	0.314096	0.463151	0.404073	0.171323	0.11952	0.197767	0.0650765	0.0902484	0.103105	0.135113	0	0	0.010813	0.0330813	0.0722804	0	0.242689	0.0503821	0.347425	0.173036	0	0.160036	0.0796618	0.30423	0.177518	0.0745633	0.232759	0.180979	0.184774	0.0635126	0.0379756	0.128249	0.117541	0	0.0828373	0.160888
	grCl96 143Nd_CD123_IL-3R	0.174879	0.200518	0.24442	0.270986	0.15441	0.223183	0.0771076	0.135648	0.38897	0.433902	0.261835	0.223677	0.281951	0.511613	0.4564	0.330242	0.335984	0.0575826	0.465691	0.155931	0.133288	0.16956	0.171875	0.152174	0.0544906	0.116203	0.177687	#N/A	0.28295	0.109358	0.489316	0.250632	0.00845716	0.233914	0.174616	0.344785	0.191239	0.164516	0.277124	0.24761	0.259642	0.121728	0.16956	0.19697	0.145717	0.0202762	0.103607	0.225498
	grCl97 143Nd_CD123_IL-3R	0.120658	0.0826479	0.138397	0.205193	0.0880152	0.148134	0.0210413	0.0969953	0.205159	0.309467	0.0301553	0.111788	0.134602	0.288973	0.608208	0.377427	0.290381	0.299556	0.135266	0.00313147	0.0800252	0.175152	0.143545	#N/A	0	0	0	0.187077	0.206696	0.0600498	0.35971	0.16236	0.101599	0.132278	0.0960233	0.308261	0.124259	0.10616	0.203855	0.173673	0.186174	0.0442754	0.0420662	0.0456244	0.0616162	0	0	0.152988
	grCl98 143Nd_CD123_IL-3R	0.00495836	0	0.105131	0.0923669	0	0.0260871	0	0.00986155	0.0436626	0.120443	0	0.00571969	0.0609786	0.229051	0.0567148	0	0	0	0.088702	0.0158318	0	0	0	0	0	0	0	0	0.0731457	0	0.189522	0.0818403	0	0.0245759	0.00959413	0.139966	0	0	0.0427642	0.0459427	0.0618581	0	0.0177448	0.0248578	0	0	0	0.0013453
	grCl99 143Nd_CD123_IL-3R	0.157427	0.155733	0.242661	0.23667	0.0952025	0.189651	0.103271	0.112808	0.276355	0.369691	0.280467	0.200264	0.262127	0.558505	0.386995	0.23858	0.22641	0.366511	0.42457	0.164033	0.0414132	0.11868	0.0492263	#N/A	0.0218613	0.0548448	0.0766517	0	0.272001	0.0383488	0.469507	0.315101	0	0.259567	0.153491	0.380331	0.170359	0.128998	0.247914	0.206882	0.225634	0.0928502	0.140138	0.15201	0.120995	0	0.15047	0.195128
	grCl100 143Nd_CD123_IL-3R	0.128988	0.203947	0.193239	0.191774	0.0998094	0.16703	0.0394081	0.00537201	0.188122	0.325672	0.0921386	0.0680302	0.241659	0.501905	0.367547	0.148581	0.185286	0.211224	0.283329	0.121268	0.16642	0.140365	0.0936808	0.0377136	0.0185112	0.077195	0.119903	0.125584	0.246717	0.119113	0.471234	0.206663	0.0301151	0.203507	0.14105	0.300198	0.159811	0.144218	0.225597	0.147761	0.252187	0.0799409	0.160593	0.148885	0.0883538	0	0.12804	0.173671
	Cl1 144Nd_CD19	0.69161	0.512621	0.569326	0.705994	0.262657	0.676653	0.638154	0.643228	0.773594	1.20433	0.784308	0.837877	1.42651	0.865849	1.06674	0.648722	0.649101	0.492795	2.13569	0.978574	0.817315	0.596758	0.638803	0.191819	0.492875	0.384438	0.596128	0.417556	0.769973	0.373862	0.436306	0.485894	0.505372	0.773668	0.726625	0.539129	0.133185	0.330965	0.430667	0.664319	0.636882	0	0.768645	0.470318	0.436963	0.347676	0.328632	2.61379
	Cl2 144Nd_CD19	0.721104	0.73431	0.824816	0.643601	0.477277	0.551608	0.512033	0.716186	1.09125	1.15027	1.72972	0.937505	1.03564	0.92136	0.977228	0.931138	0.750028	0.617816	2.67182	0.862066	0.661264	0.571744	0.946186	0.946619	0.52723	0.817201	0.725657	0.831863	0.778203	1.08234	0.721568	0.466206	0.689901	0.740367	1.06898	0.626355	0.808381	0.534671	0.76944	0.718817	0.713918	0.743938	0.43155	0.851074	0.588191	0.541069	0.817991	2.71981
	Cl3 144Nd_CD19	1.64708	1.61965	1.66089	1.29871	1.21977	1.51897	1.33242	1.18872	1.93119	1.88475	2.84594	1.7482	2.32863	1.94066	1.27026	1.10086	1.21316	1.07442	3.18809	1.82608	1.0436	0.995414	1.67278	1.66158	1.52295	1.52599	1.15789	1.69407	1.49274	1.91974	1.63862	1.30562	1.63758	1.56877	1.86449	1.54321	1.6237	1.69014	1.7351	1.62287	1.67356	1.83305	1.69569	1.93484	1.1561	1.1359	1.69936	2.56678
	Cl4 144Nd_CD19	0.918232	1.10053	0.867401	1.11879	0.817597	0.91714	0.841749	0.904064	1.39852	1.34013	2.33562	1.08364	1.19641	1.13794	1.00599	1.09995	1.0541	1.25891	3.21176	1.89751	0.857109	0.604377	1.00206	0.960789	0.707755	0.834103	1.13377	0.999242	0.866053	0.981905	1.00476	0.750986	0.762693	0.982761	0.803369	0.689674	0.940178	0.902456	0.89409	0.887081	0.940826	0.857965	0.956804	1.13225	0.905648	0.878143	0.869949	2.89326
	Cl5 144Nd_CD19	0.420602	0.397558	0.335469	0.427243	0.389951	0.288185	0.288654	0.256436	0.369635	0.506111	0.32171	0.376499	0.315298	0.391273	0.386881	0.498597	0.387348	0.542532	2.50008	0.578529	0.243216	0.159992	0.307714	0.345875	0.346488	0.234456	0.422136	0.357215	0.238773	0.382361	0.135692	0.159486	0.327526	0.199408	0.167757	0.135652	0.291765	0.214058	0.245547	0.245191	0.0771047	0.339567	0.220998	0.275917	0.397509	0.42359	0.327855	2.2459
	Cl6 144Nd_CD19	0.319482	0.368263	0.267102	0.364478	0.253394	0.265011	0.253343	0.319507	0.376012	0.489146	0.318339	0.292151	0.333608	0.412307	0.420818	0.475737	0.395302	0.537617	2.96989	0.410705	0.288007	0.148108	0.297037	0.324458	0.28299	0.228598	0.417559	0.372085	0.218439	0.359402	0.0849825	0.160079	0.290428	0.19497	0.111019	0.117178	0.273756	0.262506	0.214918	0.244605	0.179736	0.204316	0.239089	0.338726	0.364738	0.373857	0.280225	2.77094
	Cl7 144Nd_CD19	0.306837	0.357477	0.260276	0.363403	0.239244	0.291033	0.250815	0.314655	0.362383	0.506539	0.332709	0.355914	0.323443	0.392575	0.394356	0.489769	0.39326	0.49463	3.31442	0.409337	0.350739	0.151079	0.318549	0.349852	0.302686	0.207651	0.483128	0.252781	0.203818	0.35524	0.0529006	0.15962	0.313487	0.178722	0.137498	0.105028	0.225996	0.220931	0.181098	0.231126	0.182886	0.157752	0.199818	0.275852	0.449798	0.349766	0.241356	3.13051
	Cl8 144Nd_CD19	0.42734	0.461271	0.365918	0.556449	0.460988	0.55464	0.393696	0.987628	0.454559	0.681871	0.483189	0.514587	0.389971	0.450583	0.426996	0.453945	0.457447	0.449965	3.27424	0.207816	0.404592	0.207873	0.408648	0.504048	0.475237	0.367303	0.450123	0.465471	0.374726	0.538608	0.690635	0.405886	0.464522	0.403613	0.294042	0.462408	0.711846	0.927265	0.394424	0.42829	#N/A	0.267073	0.171357	0.588603	0.33748	0.408017	0.5465	3.0943
	Cl9 144Nd_CD19	0.283481	0.340938	0.254182	0.32977	0.239784	0.376841	0.256851	0.677298	0.0291471	0.302265	0.412765	0.282163	0.259833	0.349104	0.278508	0.304145	0.160743	0.23796	3.48285	0.275282	0.280183	0.10982	0.336063	0.25569	0.31076	0.207547	0.300485	0.429965	0.253099	0.35278	0.730718	0.260283	0.328596	0.269562	0.153214	0.281797	0.487074	0.635838	0.237842	0.292049	0.125688	0.152496	0.136507	0.653745	0.272516	0.202781	0.361673	2.77189
	Cl10 144Nd_CD19	0.522974	0.562351	0.49869	0.623553	0.45669	0.635908	0.406963	1.01364	0.497751	0.715797	0.527997	0.559203	0.478252	0.476995	0.441766	0.55839	0.532279	0.572726	4.00386	0.50217	0.495759	0.252849	0.4769	0.568098	0.573584	0.436794	0.540976	0.520599	0.48204	0.66599	0.761445	0.490386	0.41616	0.542231	0.20453	0.516544	0.868577	0.924019	0.616798	0.539786	0.261441	0.322321	0.270839	0.977334	0.493074	0.5971	0.657914	3.47992
	Cl11 144Nd_CD19	0.130206	0.237116	0.193156	0.194757	0.169378	0.161288	0.148258	0.187683	0.623506	0.588564	0.404125	0.369143	0.424818	0.279537	0.225673	0.335759	0.279396	0.278486	1.03827	0.295457	0.286409	0.233061	0.224425	0.340255	0.189307	0.326946	0.306684	0.313635	0.255888	0.195912	0.30139	0.153595	0.366834	0.240784	0.458943	0.260346	0.151102	0.201593	0.186258	0.232336	0.166126	0.181335	0.0237092	0.451585	0.184819	0.105643	0.1759	0.789985
	Cl12 144Nd_CD19	0.891109	0.872741	0.64896	0.601432	0.710009	0.624011	0.565649	0.718262	1.14754	1.0957	2.11967	0.948624	1.41485	0.882362	0.43014	0.571552	0.542504	0.473214	1.4549	0.530238	0.47049	0.510477	0.875138	0.854196	0.555357	0.754542	0.529285	0.982962	0.732374	0.719038	0.756909	0.646576	0.842844	0.767179	0.877564	0.403365	0.943253	0.652292	0.713991	0.476857	1.03191	1.01624	0.88742	1.16594	0.29433	0.445606	0.819978	1.65589
	Cl13 144Nd_CD19	1.83605	1.47891	1.65071	1.7492	1.76986	1.68204	2.00953	2.04121	1.86988	1.79832	2.87605	1.82893	2.34244	2.12534	1.08646	1.05386	1.09779	1.13159	2.90963	1.5119	0.972319	1.29565	1.66376	1.59721	1.77668	1.61195	1.19405	1.80621	1.76883	1.94434	1.67845	1.10945	1.68936	1.52336	1.67294	1.53526	1.73223	1.82612	1.80169	1.62557	1.91022	1.57503	1.84413	1.93877	0.969857	1.05554	1.73326	2.28722
	Cl14 144Nd_CD19	1.75822	1.33281	3.27395	1.32552	1.61851	4.61604	3.13078	1.51192	2.11466	2.12361	2.41722	1.43707	2.05274	1.36186	4.32639	1.39285	1.18612	0.749939	3.85254	1.63573	0.859197	#N/A	0.395096	1.67905	1.41291	1.52575	1.38516	1.61613	1.37184	1.24058	1.86185	1.58528	1.31838	1.88792	#N/A	1.47677	1.40984	1.15252	1.73791	1.45317	1.15722	2.09799	2.00061	2.03402	0.964846	1.49911	1.61427	3.50651
	Cl15 144Nd_CD19	0.320331	0.401137	0.130472	0.337592	0.266388	0.258896	0.351906	0.315632	0.528383	0.514146	0.456068	0.393465	0.293672	0.651024	0.446754	0.475613	0.440389	0.613547	2.34301	0.650749	0.46392	0.179826	0.393392	0.258646	0.371072	0.224504	0.546601	0.415917	0.361008	0.526769	0.273043	0.135992	0.297469	0.207646	0.42007	0.321602	0.596019	0.376796	0.331502	0.232797	0.289562	0.385218	0.490275	0.418644	0.559123	0.422331	0.475657	2.45614
	Cl16 144Nd_CD19	0.449284	0.462129	0.410782	0.431961	0.346212	0.391866	0.297713	0.419484	0.393483	0.45194	0.427915	0.433535	0.354325	0.484078	0.493333	0.601281	0.463515	0.633	3.18819	0.660583	0.384304	0.210123	0.416185	0.380773	0.455483	0.326482	0.64261	0.432084	0.444562	0.456357	0.210888	0.252811	0.386564	0.2795	0.187734	0.241285	0.267177	0.316633	0.388365	0.277929	0.138953	0.381952	0.316797	0.519006	0.559675	0.507376	0.376041	2.92627
	Cl17 144Nd_CD19	0.242512	0.28911	0.220788	0.320023	0.232211	0.265075	0.234526	0.376827	0.328136	0.321784	0.336547	0.314352	0.254252	0.333313	0.386507	0.392459	0.367837	0.394655	3.29083	0.301118	0.32623	0.137926	0.32105	0.280556	0.271354	0.197836	0.321252	0.293744	0.257977	0.298866	0.140193	0.151427	0.297142	0.196947	0.0756154	0.127357	0.2098	0.210134	0.17627	0.237428	0.0909857	0.176131	0.148577	0.241344	0.326323	0.243538	0.236546	3.06003
	Cl18 144Nd_CD19	0.34772	0.366996	0.289201	0.361532	0.331068	0.321316	0.269899	0.574346	0.425052	0.719443	0.430323	0.363616	0.350667	0.376071	0.272077	0.442421	0.38211	0.473785	3.95873	0.654072	0.365224	0.142419	0.36245	0.354841	0.345522	0.253087	0.421822	0.363982	0.26291	0.580104	0.316057	0.249587	0.357674	0.267945	0.106409	0.219208	0.492611	0.341259	0.22954	0.29686	0.226162	0.235113	0.313675	0.678942	0.336688	0.383442	0.497299	3.28266
	Cl19 144Nd_CD19	0.972849	1.22533	0.931142	1.25175	0.941965	1.09828	0.741001	1.4098	1.42497	1.59618	2.43969	1.23899	1.07977	1.13716	0.930337	1.20405	1.03843	1.26463	4.43342	2.62356	0.904476	0.710481	1.09863	1.16293	0.953427	0.900479	1.13666	1.14545	0.865199	1.23822	1.94036	1.04022	0.966861	1.20503	0.585742	0.877698	1.51417	1.39263	0.964526	1.0103	0.906597	0.888836	0.778391	2.19095	0.973113	0.803438	1.23272	4.00751
	Cl20 144Nd_CD19	1.28381	1.16212	1.0475	1.26438	1.14276	1.30122	1.01182	2.58581	0.958002	1.17127	1.20086	1.10512	1.06248	1.06948	0.820127	0.939866	1.01189	0.64277	4.16513	0.929989	0.913713	0.835079	1.01294	1.12508	1.15918	1.09372	1.1656	1.04574	0.898867	0.968982	2.00808	1.11996	0.88762	1.0822	1.00141	1.04096	1.96445	2.09309	0.992566	0.999924	0.955998	0.820059	0.711431	2.07167	0.625454	0.933858	1.5591	3.96603
	Cl21 144Nd_CD19	0.820006	0.729509	0.889935	0.791918	0.643941	0.684845	0.63318	0.667509	0.921373	1.00732	1.75066	0.858664	1.01229	0.513813	0.61105	0.593605	0.540487	0.466663	1.44025	0.442045	0.387443	0.532882	0.843349	0.87086	0.667603	0.733401	0.61336	0.995856	0.738711	1.21922	0.950624	0.628725	0.820138	0.836226	1.11693	1.03119	0.949197	1.00876	1.00019	1.05714	0.760218	0.887256	0.65429	1.22062	0.451976	0.520765	0.776556	1.62177
	Cl22 144Nd_CD19	1.01174	0.970246	1.1206	0.818099	0.87912	0.788867	0.808162	1.42819	1.00357	1.01895	2.258	0.578455	1.46067	0.875498	0.405667	0.479798	0.434834	0.192225	1.46341	0.425988	0.312982	0.519162	0.847682	0.944957	0.708704	0.729988	0.642356	1.00623	0.847826	1.1399	0.850563	0.658708	0.800545	0.804653	1.03036	0.816552	0.784241	0.935536	0.957215	0.828441	0.90772	0.89202	0.863381	1.04866	0.331282	0.542738	0.840789	1.47915
	Cl23 144Nd_CD19	0.964617	0.857533	1.13371	1.17864	0.933084	0.879616	0.96639	1.04787	1.48937	1.37107	2.35383	1.08021	1.52235	1.15911	0.670935	0.534155	0.671984	0.791256	1.70067	0.835359	0.720496	0.746899	1.01562	1.15563	0.643164	0.929947	0.741914	1.32424	1.01954	1.40077	1.02784	0.816622	1.10025	1.09565	0.602989	0.91413	0.998699	1.10252	1.20615	0.95611	1.04427	1.20209	0.971322	1.26256	0.683136	0.792645	1.27685	1.68281
	Cl24 144Nd_CD19	0.638893	0.438756	0.535468	0.508916	0.481997	0.603789	0.510283	0.451434	0.95956	0.747346	0.842658	0.407897	0.945392	0.834254	0.0899396	0.256035	1.18126	0.379533	0.586721	0.321514	0.568927	0.348843	0.631095	#N/A	0.360615	0.660701	0.850843	0.249247	0.515699	0.804218	0.592902	0.4231	0.485157	0.458747	0.691402	0.534029	0.64942	0.593907	0.558778	0.467085	0.612806	0.812756	0.569622	0.804035	0.259675	0.394001	0.578784	1.00299
	Cl25 144Nd_CD19	0.410993	0.453578	0.277628	0.471061	0.381103	0.433572	0.28717	0.476957	0.604988	0.564295	0.574053	0.512045	0.531382	0.578694	0.539213	0.612578	0.611931	0.641112	2.86578	0.862246	0.5121	0.275379	0.43009	0.937083	0.434543	0.326501	0.780215	0.382193	0.620545	0.446394	0.0783116	0.22079	0.445356	0.343787	0.730036	0.365017	0.537816	0.307848	0.47531	0.293906	0.222883	0.552189	0.173356	0.506472	0.564507	0.470792	0.502737	2.77354
	Cl26 144Nd_CD19	0.349599	0.428717	0.403715	0.43082	0.401447	0.40536	0.301414	0.384388	0.527395	0.582016	0.470295	0.505392	0.416945	0.531851	0.491662	0.664504	0.591047	0.744903	3.5708	0.810258	0.537685	0.236854	0.432552	0.43087	0.451104	0.239312	0.574194	0.506747	0.387359	0.587743	0.561723	0.257043	0.268419	0.373821	0.324055	0.156869	0.434113	0.306123	0.329685	0.280873	0.291235	0.487344	0.264849	0.503514	0.697847	0.491395	0.408059	3.33704
	Cl27 144Nd_CD19	0.335834	0.324596	0.244908	0.343612	0.225742	0.283178	0.230513	0.293558	0.447717	0.484315	0.379668	0.341696	0.231575	0.404362	0.513477	0.472533	0.440186	0.493747	3.44364	0.493593	0.362447	0.129686	0.287438	0.333342	0.268944	0.168787	0.438752	0.333598	0.210611	0.327831	0.238547	0.124467	0.245951	0.202192	0.233913	0.112428	0.214707	0.155199	0.214769	0.270719	0.103846	0.176247	0.255989	0.417336	0.328471	0.313415	0.218867	3.13474
	Cl28 144Nd_CD19	0.135	0.193826	0.0874398	0.217299	0.0780026	0.0707648	0.14646	0.10191	0.0832772	0	0.255967	0.249768	0.20653	0.175947	0.134952	0.122963	0.0578636	0.0507157	1.7511	0.176336	0.186215	0.0911073	0.147833	0.00239691	0.130914	0.0713396	0.18198	0.0579431	0.149681	0.139301	0	0.0324778	0.0768412	0.0126029	0.102417	0.0199833	0.172759	0.0691697	0.120635	0.155034	0.0143717	0.23106	0	0	0.228922	0.16888	0.066148	1.52954
	Cl29 144Nd_CD19	1.19465	0.926022	1.5012	1.4554	1.41625	1.46924	2.47823	3.15846	1.18695	1.36878	1.95293	0.972107	1.59298	0.793102	0.547349	0.786646	0.645734	0.64363	4.40534	0.900871	0.509559	0.360325	1.10107	1.20679	1.31535	1.00639	1.05878	1.1524	0.958727	1.08107	2.7231	1.12844	0.813299	1.5926	0.74399	1.32068	1.49326	2.28121	1.25586	1.23757	1.35119	1.18667	1.40328	2.28781	0.619354	0.707557	1.88985	4.20278
	Cl30 144Nd_CD19	#N/A	#N/A	3.24807	#N/A	#N/A	2.44408	5.60602	#N/A	#N/A	#N/A	2.98115	0.999423	2.66441	1.58071	#N/A	#N/A	2.05496	0.893878	4.70206	1.79661	0.909477	0	#N/A	#N/A	1.83873	1.94744	#N/A	#N/A	#N/A	2.27634	3.30153	1.90203	#N/A	#N/A	#N/A	#N/A	2.29944	3.534	2.32355	#N/A	2.36134	1.49223	#N/A	3.15283	1.00349	1.33387	2.80533	4.67319
	Cl31 144Nd_CD19	0.29146	0.258467	0.392386	0.398297	0.220114	0.207505	0.168995	0.293903	0.649511	0.546077	0.592698	0.209603	0.522299	0.307457	0.255628	0.00492664	0.155925	0.072474	0.0594723	0.240784	0.144533	0.247582	0.323802	0.362563	0.303989	0.300345	0.250801	#N/A	0.380408	0.178524	0.409989	0.242116	0.372645	0.316272	0.608402	0.464309	0.26972	0.45826	0.330326	0.389333	0.244854	0.340472	0.177576	0.42279	0.113829	0.196621	0.306018	1.11988
	Cl32 144Nd_CD19	0.896883	0.845105	0.930684	0.860527	0.77962	0.872084	0.833361	0.906768	1.03099	0.88884	#N/A	#N/A	2.18149	#N/A	1.20416	#N/A	#N/A	#N/A	#N/A	#N/A	#N/A	0.432372	0.83159	0.944236	0.549967	0.968627	0.562583	1.09232	0.761095	1.15158	0.991212	0.793544	0.836837	0.894811	0.933821	0.956563	0.978767	1.08906	1.0111	0.89479	1.17097	1.19193	1.11874	1.30975	#N/A	0.658381	1.00215	1.68726
	Cl33 144Nd_CD19	1.50378	1.54756	1.71161	1.63952	1.51874	1.28843	1.06418	1.67968	1.91435	1.66238	2.83486	1.7118	2.30322	1.79667	1.0366	1.02453	1.13412	0.969346	2.81726	1.31466	0.87821	1.05127	1.68851	1.67909	1.68299	1.60625	1.1767	1.81485	1.5574	1.43915	1.59967	1.27063	1.87089	1.4132	1.93781	1.39435	1.68147	1.68939	1.66397	1.54771	1.65488	1.8099	1.81888	1.90983	1.02891	1.14105	1.65275	2.225
	Cl34 144Nd_CD19	0.379134	0.428919	0.618226	0.409505	0.322406	0.415781	0.441596	0.579677	0.75368	0.729574	1.20287	0.479489	0.780134	0.47066	0.240091	0.262253	0.266915	0.215427	0.702096	0.233944	0.260496	0.240388	0.424995	0.483125	0.302155	0.397507	0.297476	0.598868	0.461748	0.171329	0.311641	0.351068	0.358779	0.37941	0.537114	0.294423	0.464611	0.383262	0.39519	0.395316	0.494378	0.473288	0.426458	0.669298	0.246584	0.272172	0.388832	0.734421
	Cl35 144Nd_CD19	0.215443	0.244373	0.145742	0.257435	0.184735	0.193671	0.193633	0.208126	0.331388	0.406262	0.29417	0.26361	0.282121	0.350259	0.372749	0.405731	0.289442	0.429093	2.33982	0.516954	0.250085	0.194963	0.285691	0.211104	0.274576	0.177758	0.391189	0.354309	0.209975	0.331624	0.117786	0.121279	0.32043	0.10758	0.127443	0.111672	0.238181	0.207546	0.172306	0.193173	0.126818	0.18021	0.229093	0.41959	0.353617	0.290842	0.245846	2.37354
	Cl36 144Nd_CD19	0.399983	0.438287	0.357988	0.412706	0.383674	0.324505	0.320779	0.355058	0.381628	0.479665	0.384591	0.421209	0.449041	0.491257	0.463777	0.548761	0.421758	0.570194	3.01895	0.615664	0.4082	0.185437	0.321265	0.358603	0.362481	0.266168	0.481431	0.353201	0.28407	0.38453	0.0788535	0.238149	0.383493	0.212848	0.48303	0.15917	0.243152	0.271709	0.295136	0.278316	0.109899	0.34452	0.314893	0.462977	0.573495	0.463991	0.311657	2.77088
	Cl37 144Nd_CD19	0.376684	0.451161	0.397097	0.434753	0.349581	0.318317	0.295606	0.358605	0.532192	0.523909	0.488715	0.474298	0.389434	0.53527	0.565515	0.581937	0.477647	0.605913	3.19535	0.673383	0.372042	0.142996	0.426109	0.459925	0.35266	0.267923	0.508155	0.578558	0.379885	0.478553	0.12803	0.27032	0.381931	0.264861	0.364109	0.166812	0.33961	0.306949	0.356032	0.2906	0.170516	0.441437	0.394079	0.346489	0.413118	0.466385	0.367668	2.85929
	Cl38 144Nd_CD19	0.288562	0.377677	0.250119	0.392869	0.189479	0.22998	0.214756	0.263484	0.426369	0.469671	0.36093	0.362511	0.353874	0.421526	0.436618	0.466769	0.343825	0.52108	3.03436	0.508393	0.288104	0.152759	0.285806	0.243511	0.287559	0.188276	0.506417	0.276486	0.261433	0.330519	0.0185485	0.126502	0.282392	0.151519	0.201466	0.0976853	0.192318	0.168874	0.242338	0.206274	0.0772874	0.175	0.209231	0.145448	0.417502	0.332481	0.163626	2.67395
	Cl39 144Nd_CD19	0.737858	1.09438	0.831678	1.1823	1.00709	1.02544	0.995795	2.46994	1.13024	1.10952	1.61778	1.20632	0.55887	1.60905	0.463738	0.258454	0.303757	0.311941	4.77146	1.68507	0.35949	0.399591	0.387817	0.874161	1.15683	0.789515	0.331555	0.587891	0.626891	0.487814	2.81126	0.812301	0.718599	1.03123	0.69789	1.2623	2.78603	2.23852	1.0727	0.83132	1.01888	0.869895	0.816755	2.32787	0.867921	0.217074	1.90231	4.38611
	Cl40 144Nd_CD19	1.70906	1.68143	1.85692	3.442	1.96381	2.35183	5.36997	3.8399	1.13382	1.77768	2.35974	1.11332	1.89486	1.08456	0.232827	0.806679	0.663391	0.713176	4.77444	2.34585	0.480712	0.477359	1.79498	1.23741	2.0142	1.83832	1.27345	0.787415	1.73575	1.40503	3.03738	1.9195	0.684443	1.91794	#N/A	1.8798	2.41825	2.5618	1.85622	1.97487	1.48189	1.37486	#N/A	2.80358	0.698419	1.32034	2.40617	4.45262
	Cl41 144Nd_CD19	1.2767	1.3201	1.17417	1.27893	1.30623	1.1827	1.43262	1.17949	1.52187	1.66163	2.63489	1.14257	1.87305	1.47518	0.661407	0.507272	0.731662	0.660266	2.38372	0.886239	0.577654	0.614839	1.23148	1.22383	1.17727	1.27371	0.915993	1.49404	1.26779	1.42828	1.2639	0.979815	1.42466	1.15533	1.42571	1.05277	1.24934	1.33354	1.30969	1.13951	1.49533	1.4194	1.37367	1.50097	0.608133	0.86672	1.34536	1.84837
	Cl42 144Nd_CD19	0.225631	0.192606	0.2254	0.230709	0.333233	0.309238	0.140318	0.272059	0.564836	0.590446	0.410665	0.333238	0.574519	0.349331	0.354219	0.0363071	0.0805356	0.145344	0.256806	0.203037	0.112586	0.321279	0.585316	0	0.170254	0.17625	0.294903	0.130637	0.257685	0.252797	0.0981423	0.179853	0.32955	0.267266	0.380785	0.244407	0.460552	0.366633	0.406785	0.350935	0.110491	0.0420278	0.0586752	0.256501	0.13648	0.189294	0.320499	0.421384
	Cl43 144Nd_CD19	0.99089	0.912006	0.914736	0.95783	1.00537	0.860239	0.746345	0.866289	1.32482	0.973045	2.59036	0.930893	1.77821	1.11779	0.508327	0.414458	0.517207	0.484308	2.02504	0.63384	0.43665	0.608449	1.03691	1.11899	0.805198	0.97828	0.687858	1.13644	0.969621	1.10004	1.0019	0.724422	1.00362	0.940872	1.09472	0.900165	1.01997	1.11206	1.1422	1.0247	0.886737	1.35737	1.01517	1.30532	0.498589	0.581409	1.12008	1.78871
	Cl44 144Nd_CD19	0.219865	0.243493	0.287382	0.325525	0.187306	0.138842	0.11308	0.179804	0.375004	0.131236	0.342041	0.360596	0.427315	0.298504	0.164182	0.0983906	0.153782	0.154122	0.485896	0.285933	0.171147	0.0922879	0.291958	0.243769	0.171415	0.265199	0.158052	0.291239	0.230859	0.116129	0.205601	0.198326	0.221309	0.230861	0.239988	0.211278	0.0832001	0.219769	0.254413	0.214025	0.221954	0.179872	0.1636	0.425448	0.13167	0.175852	0.154028	0.650368
	Cl45 144Nd_CD19	0.182146	0.214674	0.107752	0.229092	0.127081	0.146832	0.190931	0.17117	0.206533	0.334069	0.298383	0.215188	0.22388	0.269209	0.198162	0.297022	0.210419	0.259558	2.9848	0.293726	0.239742	0.0423151	0.173588	0.133752	0.182034	0.109435	0.20959	0.129222	0.151096	0.147885	0.0375507	0.0838068	0.0981817	0.103553	0	0.0676804	0.148737	0.153405	0.093488	0.172939	0.109255	0.149355	0.105199	0.294804	0.265473	0.188952	0.181864	2.91727
	Cl46 144Nd_CD19	0.344271	0.449742	0.337167	0.443182	0.303902	0.338079	0.264654	0.320695	0.553516	0.472884	0.400202	0.470658	0.365215	0.44495	0.419601	0.441547	0.368138	0.489597	2.72216	0.543057	0.305717	0.139448	0.325521	0.351779	0.327212	0.202397	0.36538	0.18958	0.220353	0.351164	0.141731	0.147749	0.299523	0.198215	0.136446	0.143196	0.194723	0.27113	0.29529	0.247696	0.111442	0.407804	0.24043	0.349874	0.476492	0.354252	0.340756	2.53443
	Cl47 144Nd_CD19	0.418949	0.161361	0.860842	4.41845	0.392991	0.485885	0.342889	0.584666	0.666896	0.800333	0.491533	0.576054	0.334894	0.24137	0.630614	0.332041	0.371723	0.430846	3.25566	0.655126	0.37108	0.20717	0.115044	0.0976922	0.305817	0.207439	0.525965	0.164385	0.238346	0.229996	0.164677	0.204754	0.511051	0.364835	0.254748	0.142152	0.244928	0.204476	0.443035	0.31292	0.143556	0.129124	0.573104	0.672723	0.576548	0.329404	0.593644	2.30211
	Cl48 144Nd_CD19	0.0762373	0.110251	0.105829	0.109883	0.0545433	0.0913357	0.0278193	0.167382	0.213405	0.478328	0.271426	0.172668	0.110404	0.109419	0	0.186532	0.126416	0.0163092	3.14103	0.99365	0.0661926	0	0.262667	0.0227223	0	0.446116	0	0.0530611	0.17916	0.457598	0	0.0104965	0.0699356	0.114691	0.0087872	0	0.219791	0	0.0128595	0.0193194	0.0421828	0.175737	0	0.021025	0.108682	0.37975	0	2.49289
	Cl49 144Nd_CD19	0.271463	0.269762	0.118665	0.247017	0.154272	0.221292	0.173031	0.23378	0.304288	0.465367	0.267434	0.320359	0.263001	0.278662	0.316657	0.26362	0.240537	0.180301	3.15321	0.516909	0.151473	0.0617506	0.109362	0.109692	0.0837808	0.113218	0.13211	0.152537	0.0577217	0.188611	0.0934935	0.044348	0.141399	0.117394	0	0.0187152	0.137811	0.0950655	0.147967	0.119634	0.0894496	0.22167	0.140893	0.213529	0.224511	0.298288	0.215075	2.90586
	Cl50 144Nd_CD19	0.730884	0.878212	0.544932	0.945958	0.574408	0.973499	0.799236	1.8271	0.593917	0.84104	0.568193	0.707253	0.68009	0.60155	0.313478	0.46435	0.416221	0.450156	4.25244	0.701007	0.417181	0.234961	0.501347	0.822366	0.989747	0.650681	0.478695	0.750715	0.628835	0.738838	0.895521	0.918941	0.37507	0.866752	0.655768	0.61357	1.74953	1.43753	0.632867	0.794147	0.273946	0.24501	0.312916	1.25794	0.512949	0.463105	1.38993	3.81879
	Cl51 144Nd_CD19	0.808425	1.1003	0.934097	1.25552	1.0518	1.06804	0.807853	0.852365	1.08175	1.02427	0.883964	0.516818	0.867532	0.78977	0.481618	0.7172	0.61112	0.556248	0.81943	0.466384	0.301279	0.564236	1.10241	0.838556	0.956104	1.13961	0.676449	1.27945	1.14598	1.15925	0.357157	0.579353	1.26967	0.8633	0.843354	#N/A	0.157161	#N/A	#N/A	#N/A	1.37735	1.83918	1.3618	1.6223	0.422011	0.574355	0.883674	1.45243
	Cl52 144Nd_CD19	0.696427	0.66787	0.840748	0.692405	0.964755	0.634096	0.361469	0.24987	1.10902	1.28444	1.2772	0	1.70827	1.54567	0.747883	0.850261	1.06796	0.425975	1.4311	0.589447	0.24121	0.889499	0.838188	#N/A	0.672191	0.989734	0.919932	1.57504	0.456876	0.757102	0.60244	0.278909	0.886731	0.229315	0.897471	0.411899	0.730723	0.529464	1.39119	0.963786	0.835019	1.39444	0.879352	1.18959	0.138178	0.703884	1.03461	0.925987
	Cl53 144Nd_CD19	0	0	0.020639	0.104694	0	0.113208	0.107665	0.0886628	#N/A	0.0902556	#N/A	#N/A	#N/A	#N/A	0.278195	#N/A	#N/A	#N/A	#N/A	#N/A	#N/A	0.173129	0	#N/A	#N/A	0.0706597	#N/A	#N/A	0.167749	#N/A	0.23333	0.245203	0.223578	0.188238	0.390233	0.202615	0.237742	0.224533	0.146299	0.123333	0.169528	0.224548	0.0964081	0.332226	#N/A	0.258488	0.396618	0.265334
	Cl54 144Nd_CD19	0.0787362	0.112626	0.124373	0.100847	0.107638	0.0447185	0.0457523	0.0871565	0.282107	0.238858	0.241056	0.375233	0.255333	0.157942	0.09228	0.0512035	0.0598824	0.0739712	0.223428	0.103177	0.0811292	0.0998566	0.138461	0.0642303	0.0741466	0.0956135	0.0528565	0.16797	0.150783	0.0823507	0.123596	0.0716924	0.0748806	0.133262	0.258754	0.109961	0.115138	0.11292	0.11971	0.116081	0.170433	0.175972	0.0344408	0.262207	0.0291856	0.0824761	0.0953864	0.483878
	Cl55 144Nd_CD19	0.109628	0.131432	0.120392	0.136107	0.176853	0.176986	0.0652059	0.22415	0.177538	0.147118	0.221944	0.0867025	0.10232	0	0.146796	0	0	0.00177815	0.148797	0	0.000338717	0	0	0.0118566	0	0	0.0286605	0.0100263	0.118248	0.0109303	0.0235241	0.0362783	0	0.048283	0.0435125	0.0706847	0.0805114	0.150955	0.0100264	0.210292	0.0916006	0.172213	0.000139739	0.0289763	0	0	0.0752563	0.108959
	Cl56 144Nd_CD19	1.14167	0.741661	1.63893	1.57458	1.79431	1.50562	1.03347	1.3999	2.84937	2.23637	2.87469	2.07328	2.28036	1.8623	1.27683	1.26818	0.937356	1.02986	1.48176	0.833523	0.91058	0.825678	1.66047	1.63473	1.67097	1.25291	1.06537	1.75272	1.28198	1.64053	1.22871	1.72371	1.55664	1.13886	1.39805	1.42173	1.52171	1.25509	1.6217	1.66314	1.84729	2.21009	1.50765	1.96727	0.804447	1.15968	1.18577	1.54218
	Cl57 144Nd_CD19	0	0.0282696	0	0	0.0237563	0	0	0	0.189382	0.424883	0.144557	0.0950973	0.0121053	0.173444	0	0.00105712	0.0022002	0	2.5629	0.767627	0	0	0.00270091	0	0	0	0	0	0	0.302567	0	0	0	0	0.0354607	0	0	0	0	0	0	0.0657123	0	0.172394	0.0728526	0	0.179086	2.39446
	Cl58 144Nd_CD19	0.318546	0.184047	0.163025	0.189518	0.185961	0.191939	0.0665861	0.0805958	0.117203	0.324188	0.113432	0.205366	0.244061	0.243804	0	0.175959	0.174484	0.184143	2.70042	0.396382	0.0928801	0.11778	0.10943	0.134916	0.0120144	0.0313158	0.0208287	0.213556	0.0611552	0.312974	0	0	0.126522	0.0797991	0.118986	0.0569175	0.127538	0.0854488	0.0946502	0.140143	0.06618	0.0350042	0.0478644	0.0394401	0.0514414	0.0157048	0.171333	2.27349
	Cl59 144Nd_CD19	0.631834	0.506923	0.372124	0.620438	0.380085	0.635823	0.419547	0.880411	0.862293	0.956559	0.664301	0.699055	0.455102	0.50645	0.988278	0.555625	0.512157	0.490549	3.66561	1.20761	0.320696	0.198187	0.496842	0.67613	0.335815	0.353719	0.269495	0.357801	0.348847	0.625701	0.725945	0.328941	0.43472	0.436154	0.0441119	0.333097	0.819129	0.839083	0.472924	0.54841	0.251323	0.511509	0.278769	1.28543	0.800163	0.387636	0.756259	3.03577
	Cl60 144Nd_CD19	0.51383	0.843219	0.42594	0.76507	0.433097	0.817667	0.521854	1.32381	0.520869	0.86266	0.746857	0.800422	0.757258	0.701697	0.435123	0.483245	0.328434	0.465865	4.15837	0.55873	0.362559	0.195698	0.418503	0.900807	1.04837	0.741236	0.497301	0.882433	0.73725	0.762323	1.85091	0.70963	0.528947	0.777744	0.543124	0.806047	2.03347	1.69486	0.842015	0.532689	0.301243	0.374371	0.315236	1.80097	0.471485	0.354609	1.39273	3.91583
	Cl61 144Nd_CD19	2.29072	2.27537	1.59264	2.6793	3.5278	2.97091	2.40244	2.96833	3.45665	3.16894	3.08923	2.99007	3.47652	3.29945	2.46478	2.22674	2.42439	2.46958	3.05903	2.7297	2.355	2.42103	2.68448	2.64927	2.81279	2.85771	2.28941	3.09111	2.29957	2.70546	2.81289	2.69368	2.47606	2.72949	2.73518	2.65737	2.99296	2.70362	3.00092	2.94775	3.10117	3.3642	3.68034	3.54194	2.58705	2.60638	3.05341	3.04728
	Cl62 144Nd_CD19	1.92096	1.29287	1.7526	2.19645	1.921	2.34354	2.2418	2.01698	2.23819	1.9599	2.58405	2.08491	2.3796	3.0325	1.50306	1.49085	1.3345	1.33416	1.83077	1.58148	1.32817	1.60646	2.01459	1.426	1.72167	2.16303	1.37211	2.21858	1.52048	1.97843	1.20098	1.37919	1.9173	1.50352	1.62662	2.54579	1.75838	2.24378	2.5742	2.29037	2.2002	2.37688	2.30121	2.22056	1.2133	1.43137	2.17402	2.29557
	Cl63 144Nd_CD19	0.710608	0.721651	0.486596	0.427622	0.867451	0.506081	0.340037	0.299683	0.812407	0.624582	1.6614	0.572426	1.21631	0.709921	0.228777	0.246124	0.2678	0.280786	0.94552	0.29964	0.207558	0.385778	0.562925	0.69472	0.37987	0.491204	0.499134	0.710702	0.62743	0.437672	0.586436	0.403801	0.600366	0.510407	0.727028	0.472944	0.652637	0.568936	0.588128	0.471939	0.396667	0.987777	0.884055	1.05146	0.222144	0.36075	0.730079	1.19502
	Cl64 144Nd_CD19	0	0.008455	0.172375	0.109955	0	0	0.0653183	0.184269	0.786712	0.387963	0	0	0.365092	0.751021	0.642098	1.87821	0.964011	0.110221	0.96249	0.119161	0	0.45745	0.283129	1.56391	0.395235	0.167504	2.26127	0.614096	0.982891	0.102242	0.835277	0	2.21606	0	0.167158	1.22497	0.128383	0.725145	0.0388342	0.0103068	0.3448	0.505926	0.567439	0.862439	0.705787	0.0863777	1.4621	2.31
	Cl65 144Nd_CD19	0.0546193	0.159851	0.0757106	0.128721	0.109799	0	0	0.0353443	0.135396	0.192207	0.306219	0.0751496	0.218929	0.0400425	0.037916	0.00579407	0	0.0722699	0.227086	0.104745	0	0.0914423	0	0.0010061	0.0325662	0.0731058	0.101809	0.00596434	0.058641	0.0213756	0.0824944	0.0147176	0.080351	0	0.146913	0.058384	0.0610721	0.0282129	0.00721731	0.0459135	0.0253349	0.0953981	0	0.114846	0	0.0400724	0.104506	0.207924
	Cl66 144Nd_CD19	0	0	0	0	0	0	0	0	0	0	0	0	0	0	0	0	0	0	0	0	0	0	0	0	0	0	0	0	0	0	0	0	0	0	0	0	0	0	0	0	0	0	0	0	0	0	0.00204301	0
	Cl67 144Nd_CD19	0	0.0289322	0.0122981	0	0.016079	0.00215906	0.0516183	0.059619	0	0.0201325	0.0692878	0.020426	0.0993516	0	0	0.0109692	0	0	0.239809	0.12309	0.0596821	0	0.0726387	0.117953	0.0576297	0.0695213	0.0646438	0	0.0705768	0.0816229	0.105521	0	0.0460489	0.0107194	0	0.0323216	0.0378082	0.0794283	0	0.0956475	0.0323009	0.0272948	0	0	0	0.0849682	0.046555	1.03002
	Cl68 144Nd_CD19	0.293352	0.225779	0.119236	0.267953	0.223028	0.311365	0.160111	0.150485	0.421519	0.470228	0.367999	0.373921	0.311947	0.303042	0.357603	0.329499	0.27154	0.315019	2.98384	0.634403	0.145877	0.101634	0.273686	0.116633	0.0480763	0.126793	0.0498874	0.101196	0.0962999	0.154263	0.00583885	0.0444074	0.119132	0.1425	0.117793	0.0540616	0.108091	0.0903882	0.171546	0.158796	0.0624178	0.362615	0	0.302743	0.308237	0.160084	0.22954	2.53946
	Cl69 144Nd_CD19	1.15196	0.951793	1.03027	1.41519	0.52261	1.19671	0.768644	1.47048	1.21072	1.20656	1.09951	0.96753	0.920085	1.15977	1.14957	0.834649	0.706465	0.749003	3.47098	1.02419	0.63485	0.346131	0.72057	0.994619	0.647087	0.747831	0.645406	0.956726	0.894838	0.96649	2.45522	0.747725	1.15427	1.1043	0.819167	0.78571	0.963008	2.07495	1.10061	0.893841	0.341449	0.638904	0.613294	2.10945	1.0269	0.482169	2.24455	3.10969
	Cl70 144Nd_CD19	1.65587	0.911893	0.189709	1.25085	1.43862	1.32959	0.987151	1.57293	0.574731	1.19711	2.094	1.00853	0.664806	0.927243	0.985621	0.577262	0.0768344	0.400982	3.66109	0.502282	0.795049	0.061105	1.08842	1.40539	1.07947	0.95892	0.345883	0.812522	0.199512	0.657863	2.01254	0.710088	0.60816	0.426268	1.11303	0.906536	1.75899	2.39457	0.667305	0.693366	0.97141	0.170157	0.896167	1.74638	0.608292	0.234244	1.63581	3.97323
	Cl71 144Nd_CD19	5.16252	5.53988	5.06778	5.47261	5.00139	5.13726	5.08264	4.97786	5.14594	5.13568	5.2421	5.29663	4.98724	5.11753	4.3786	4.68151	4.60461	4.50503	5.64607	5.11954	4.96239	4.64661	4.91006	4.78801	4.98642	4.72921	4.60174	4.93286	4.59156	4.94566	5.02054	5.24011	4.89049	5.1274	5.13629	4.64001	5.31461	4.96199	5.11967	5.31072	4.46114	4.91025	4.94364	4.83287	4.65943	4.34663	4.85	5.44759
	Cl72 144Nd_CD19	3.5434	4.32065	#N/A	#N/A	5.44465	#N/A	4.77539	2.57445	4.4171	5.02466	#N/A	#N/A	4.32678	3.70979	3.49802	4.61662	#N/A	#N/A	#N/A	#N/A	4.77745	4.16591	#N/A	3.76938	4.11685	4.09633	4.81826	#N/A	3.71649	4.07754	4.826	#N/A	#N/A	4.92899	4.62535	3.91371	#N/A	#N/A	4.02684	4.8704	3.58341	4.54053	4.75643	#N/A	3.80387	2.89579	4.7661	#N/A
	Cl73 144Nd_CD19	3.78496	4.61823	4.30856	3.7902	4.28879	4.34406	4.40908	2.75367	2.36016	4.52509	4.42675	4.3951	4.11487	4.47261	3.68058	3.13527	2.92915	2.49984	4.08431	2.4885	4.08222	4.23214	3.51575	3.53292	4.16309	3.47674	3.37956	3.42224	3.77137	3.58519	3.51592	3.99019	4.00984	4.26225	4.37717	4.00577	4.00261	4.12037	4.05641	4.7012	3.67485	4.30398	3.77969	4.12676	3.71848	3.30272	3.81726	4.66985
	Cl74 144Nd_CD19	0.270627	0.633938	1.03732	1.17545	0.634271	1.21093	0.70475	0.896049	1.0131	1.2522	1.14331	1.13828	0.905162	0.849608	1.65474	1.39467	1.16312	0.67564	1.63331	1.15525	1.25751	0.783384	0.379038	0.924191	0.91674	0.486436	0.82563	0.539012	1.31956	0.530063	1.30516	0.784698	0.581668	1.17612	0.767236	0.754533	0.618834	0.386874	1.13251	0.860638	0.814653	0.437627	1.00187	0.902636	0.325199	0.685446	0.493747	1.52718
	Cl75 144Nd_CD19	0.433101	0.581937	0.146962	0.75192	0.517653	0.51672	0.340344	0.171985	0.576293	0.614254	0.484085	0.377494	0.54217	0.38689	0.162475	0.321633	0.474765	0.344771	0.412125	0.175417	0.108141	0.0779252	0.564726	0.656393	0.295367	0.631496	0.320419	0.83123	0.468006	0.737226	0.383785	0.227322	0.940898	0.308079	0.31136	#N/A	#N/A	#N/A	#N/A	#N/A	0.34104	0.643285	0.385606	0.208944	0.153223	0.233034	0.553054	0.509337
	Cl76 144Nd_CD19	3.88559	4.614	3.81336	4.30534	3.10055	3.92017	3.38282	3.02211	2.88899	2.77673	3.08481	3.73433	2.38856	2.97214	2.68065	2.82878	2.58395	2.93551	4.65032	3.49868	3.91417	1.87641	3.05167	2.87311	2.88576	2.95541	2.91065	2.91204	2.42731	2.85908	3.22742	3.42777	3.1606	3.43544	3.04301	2.97168	3.33749	2.92708	3.2208	4.39548	1.71855	2.91194	3.43453	2.89324	2.82459	2.49291	2.99623	3.89311
	Cl77 144Nd_CD19	0.358136	0.293274	0.0768976	0.29489	0.215563	0.300419	0.210713	0.276723	0.564334	0.624697	0.362334	0.54239	0.257118	0.31259	0.327012	0.271696	0.219535	0.117362	1.95696	0.536947	0.2278	0.142611	0.352686	0.182516	0.0943215	0.193462	0.0352292	0.063162	0.137871	0.161893	0.00916938	0.115505	0.108567	0.144651	0.0689739	0.168224	0.360564	0.213022	0.164278	0.282234	0.347261	0.200081	0.0598781	0.107219	0.371692	0.207749	0.19069	2.12769
	Cl78 144Nd_CD19	0.334798	0.27834	0.224118	0.313036	0.198944	0.287459	0.247209	0.269541	0.375766	0.475677	0.460735	0.531735	0.19054	0.382245	0.376857	0.35079	0.235149	0.333518	2.25255	0.562685	0.32736	0.0840746	0.12442	0.219445	0.146046	0.15797	0.0959729	0.170866	0.17838	0.173475	0.0289531	0.186665	0.214105	0.248926	0.148766	0.200048	0.261444	0.176056	0.274749	0.166505	0.110277	0.13043	0.275492	0.346159	0.327741	0.181565	0.297976	2.19131
	Cl79 144Nd_CD19	0.991984	1.25801	0.713355	0.880015	0.882614	0.9235	0.551475	0.805052	1.32246	1.30648	1.54887	1.37025	0.953366	0.941403	0.814067	0.441896	0.464259	0.523334	2.59848	0.819979	0.365451	0.224023	0.93162	1.19708	0.582148	1.11619	0.212917	0.822524	0.592407	0.574284	0.897792	0.754703	0.617593	1.24505	0.868543	1.16183	0.941936	1.73954	1.12874	1.24045	0.593775	1.74603	0.847811	1.17511	0.556043	0.296396	1.47921	2.52013
	Cl80 144Nd_CD19	1.87608	1.63986	1.27479	1.57497	1.28877	1.54052	0.966443	1.49626	1.66915	1.93094	1.94877	1.88092	1.47237	1.72005	1.39172	0.949926	0.827959	0.657682	3.57425	1.24148	0.753298	0.507182	1.38998	1.45444	1.04734	1.24265	0.497411	1.12344	0.997355	1.3632	1.97213	1.23679	1.31997	1.83901	1.1866	1.55484	1.23386	2.60187	1.74065	1.76154	0.819936	1.79723	1.50872	2.0654	1.08784	0.509267	2.11165	3.19318
	Cl81 144Nd_CD19	5.24924	5.38145	5.49952	5.41475	5.20275	5.54652	5.16188	5.48851	5.2351	5.32515	5.33977	5.18836	5.12316	5.267	4.57859	4.81056	4.69398	4.68409	5.69442	5.26979	5.01796	4.87603	5.08662	4.97817	4.81148	4.93006	4.8173	4.90176	5.04125	5.13944	5.1879	5.06202	5.2087	5.58869	5.09822	4.8392	5.35869	5.13186	4.9742	5.20419	5.17171	#N/A	5.08173	5.03246	4.74586	4.73972	4.9867	5.48012
	Cl82 144Nd_CD19	4.52532	4.78546	4.72016	4.8488	4.48733	4.55664	4.69578	3.76064	4.62023	4.95068	4.75927	4.8378	4.50837	4.7609	3.95351	3.76676	3.41993	3.28598	4.98647	4.62098	4.53297	4.31618	4.02532	4.17061	4.3015	4.20432	4.13215	4.1987	4.16273	4.39302	4.42176	4.36125	4.52012	4.4334	4.50547	4.37404	4.93436	4.65954	4.3874	4.91417	4.01827	4.69896	4.45086	4.36897	4.29981	3.69209	4.48232	4.77071
	Cl83 144Nd_CD19	5.05828	5.24249	5.35481	5.25781	4.84411	5.04592	4.84127	4.77633	4.99161	4.96995	4.90063	4.97555	4.89613	5.0963	4.38918	4.56605	4.47059	4.52095	5.42326	4.84666	4.851	4.57915	4.59588	4.75277	4.48731	4.65469	4.58673	4.67932	4.48834	4.83593	5.12985	4.9101	4.79793	5.406	4.61479	4.75996	5.28655	5.11892	4.82372	5.13644	4.55846	5.36571	4.91283	4.78972	4.62437	3.93164	4.77941	5.26409
	Cl84 144Nd_CD19	1.2668	1.4213	1.32117	1.56748	1.27415	1.53583	1.1758	1.46638	1.18892	1.4344	1.42985	1.50533	1.21331	1.27881	1.38486	1.36738	1.01848	1.20009	3.18376	1.39926	1.30601	1.39374	1.40546	1.33782	1.26702	1.18617	1.59889	2.01227	1.12991	1.5628	1.00885	1.16693	0.955433	1.65846	1.10411	1.09257	1.54796	1.32161	1.26953	1.32476	0.786536	1.23017	1.14383	1.12878	1.32404	1.23403	1.37508	3.22567
	Cl85 144Nd_CD19	0.666445	0.708334	0.596325	0.733764	0.434492	0.862472	0.592211	0.906697	0.927417	0.479704	0.704919	0.55846	0.259626	0.373241	0.438255	0.151558	0.0754849	0.412315	3.79729	0.34008	0.183696	0.0811138	0.468491	0.372487	0.659967	0.154028	0.283599	0.124049	0.344992	0.196138	1.43747	0.41797	0.79606	0.496184	0.446556	0.611586	0.746752	1.211	0.419046	0.447263	0.144989	0.18821	0.255586	1.04658	0.386549	0.1792	1.01659	3.42013
	Cl86 144Nd_CD19	0	0.105632	0	0.145742	0.0617206	0.089524	0.0135106	0.170646	0.279036	0.48159	0.136057	0.189065	0.105466	0.155776	0.0814703	0.101925	0.0245868	0.0495587	1.46804	0.146828	0.0344404	0	0.103915	0.139026	0.0363972	0	0.139887	0.15557	0.168787	0.127212	0.248098	0.0286591	0.35831	0.0963821	0.130652	0.0235019	0.145435	0.294117	0.00424593	0.261722	0.145868	0.0415428	0.00290515	0.406915	0.0889624	0	0.202999	1.02493
	Cl87 144Nd_CD19	1.15684	1.02102	0.768856	1.00788	0.776978	1.06703	0.937956	1.63317	1.24828	1.26268	1.21045	0.967349	0.572885	1.06232	0.678006	0.564514	0.401406	0.504946	4.01098	0.360175	0.367966	0.296545	0.983124	0.967346	0.853128	0.453361	0.459166	0.817738	0.490845	0.595427	1.56607	0.785343	1.18701	1.02344	0.846652	1.09456	1.37699	1.70183	1.01467	0.905591	0.455162	0.908458	0.735978	1.41339	0.569469	0.293027	1.41774	3.41275
	Cl88 144Nd_CD19	0.722852	0.866583	0.625303	0.97394	0.785899	1.09123	0.88561	0.584442	1.14842	1.00408	1.22066	0.971623	0.746474	0.797252	0.54479	0.152682	0.0905826	0.366957	#N/A	0.223037	0.334139	0.18284	0.550444	0.600598	0.847622	0.355847	0.332892	0.351485	0.35226	0.384129	1.58325	0.900045	1.08142	0.953668	0.585662	1.10401	0.993905	1.6775	0.897513	0.960323	0.464828	0.679634	0.677189	1.28786	0.59284	0.195011	1.36664	3.26777
	Cl89 144Nd_CD19	2.15466	0.952108	0.796963	1.64869	1.26262	1.2523	1.35909	1.63279	1.12526	1.76434	2.16677	1.76047	1.992	0.896062	0.765307	0.590064	0.0972608	0.59992	3.64634	0.752978	0.790735	0.0454103	1.74293	1.84742	0.791023	1.01491	0.33263	0.515193	0.190612	0.711192	2.38683	1.31275	0.851242	1.00507	1.46065	1.6614	2.62652	1.99325	1.47079	1.32286	0.500776	1.64054	1.54352	1.76135	0.631079	0.235551	1.80713	2.06817
	Cl90 144Nd_CD19	1.33401	1.02433	0.831936	0.886147	1.03358	1.21835	0.723224	0.929683	1.39411	1.56323	1.68666	1.64013	0.858281	1.09192	0.56519	0.553647	0.51861	0.552394	2.61964	0.93511	0.39405	0.0338779	0.945762	0.705392	1.03672	0.828914	0.283379	0.683834	0.716447	1.30401	0.611771	0.888863	1.02097	1.1393	#N/A	1.16933	#N/A	2.06553	1.61626	1.63264	0.430923	1.34089	1.6089	1.36016	0.638346	0.419538	1.55713	2.94885
	Cl91 144Nd_CD19	5.17401	5.34375	4.83813	5.27712	4.87429	5.19251	4.98629	4.62426	5.11971	5.09987	5.23578	5.09266	4.95077	4.89737	4.43648	4.57544	4.56068	4.77083	5.67741	5.34535	4.96466	4.86036	5.15849	4.71555	4.47175	4.68563	4.6022	4.76102	4.34047	4.82904	4.73368	4.80926	4.64387	5.19545	4.8843	4.50325	5.33505	5.06805	4.89848	5.08128	4.25909	4.67941	4.74404	4.81934	4.72712	3.81565	4.76128	5.56362
	Cl92 144Nd_CD19	5.68934	5.93929	5.50326	6.0335	5.83931	6.10646	5.93002	5.78433	5.90525	5.82803	6.2895	5.82974	5.55587	6.24844	4.98917	5.64256	5.28325	5.27927	6.28566	6.25597	5.788	5.3496	5.88793	5.56993	5.82599	5.67432	5.36741	5.96563	5.53041	5.99893	5.45196	5.84993	5.39147	6.14615	5.64479	5.39724	6.36352	5.86853	5.68731	5.8505	5.33476	5.66228	5.81635	5.43491	5.42911	5.09455	5.87347	6.13583
	Cl93 144Nd_CD19	5.14575	5.49044	5.13149	5.44448	5.00288	5.26011	5.03409	5.09154	5.2276	5.17354	5.37362	5.05839	5.14389	5.48898	4.43833	4.87203	4.67013	4.78522	5.75451	5.2323	5.03734	4.76751	5.15594	4.91026	4.90362	4.83128	4.75203	5.24581	4.81854	5.16923	4.99018	5.08379	4.96961	5.29346	5.09422	4.62943	5.51837	5.25361	4.94854	5.25209	4.4304	4.92998	4.98167	4.81242	4.5732	4.27653	5.03076	5.46988
	Cl94 144Nd_CD19	4.33793	4.83874	4.05181	4.76651	4.35207	4.51688	4.02736	4.17041	3.61721	3.38091	4.59742	3.57206	2.94433	3.68764	3.51075	3.29396	3.06461	3.57873	5.12755	4.16858	4.10379	2.89127	3.45095	3.25063	3.53834	3.17699	3.28492	3.46603	3.1933	3.77139	3.88663	4.26493	3.7781	4.50582	3.78238	3.62748	3.904	3.72957	3.94446	4.42255	3.12833	3.67325	4.35178	3.6895	3.44473	3.21023	3.96558	4.56345
	Cl95 144Nd_CD19	#N/A	#N/A	#N/A	#N/A	#N/A	#N/A	0.820656	#N/A	0.805207	0.786102	0.988188	0.708955	0.469681	0.679843	0.61634	0.525788	0.372201	0.516172	3.99829	0.543514	0.271683	0.21395	0.563512	0.762343	0.631551	0.343986	0.421091	0.816042	0.475768	0.642625	2.12541	0.658871	#N/A	#N/A	#N/A	#N/A	#N/A	#N/A	#N/A	#N/A	0.212442	0.259796	0.424389	1.15178	0.444942	0.206456	0.95351	3.48612
	Cl96 144Nd_CD19	0.987244	0.965791	0.864352	0.853153	0.698788	0.938528	0.822223	1.31633	0.875046	0.747724	0.82906	0.711267	0.452321	0.581628	0.626284	0.562135	0.343977	0.501078	3.81208	0.538094	0.272825	0.240626	0.717974	0.708422	0.672678	0.321645	0.439484	0.841277	0.463279	0.445148	1.61233	0.643288	0.95179	0.690209	0.550672	0.635218	1.22234	1.47106	0.63871	0.666747	0.187078	0.4242	0.364437	0.768887	0.450049	0.304645	1.29679	3.39122
	Cl97 144Nd_CD19	1.1683	1.24178	1.07031	1.19854	0.814016	1.27079	0.99425	1.42989	1.35067	1.33495	1.23493	1.03332	0.703412	1.14477	0.72236	0.68908	0.490135	0.643333	3.95509	0.400166	0.367436	0.348212	1.06847	1.10649	1.22925	0.418611	0.675026	1.16249	0.698909	0.766287	1.78219	1.00138	1.22899	1.13874	0.896907	1.07747	1.40709	1.82232	1.13309	1.06639	0.408576	0.798633	0.741601	1.41158	0.68676	0.315494	1.67152	3.44148
	Cl98 144Nd_CD19	#N/A	0.497017	#N/A	1.37269	#N/A	#N/A	#N/A	3.95335	4.01451	#N/A	4.66318	4.00593	#N/A	3.12278	2.30314	0.709377	3.06216	2.07425	4.52722	3.16416	2.39153	#N/A	#N/A	#N/A	0.826888	#N/A	3.53398	4.50334	#N/A	3.59634	#N/A	#N/A	#N/A	2.89649	3.16863	#N/A	3.41259	2.75677	#N/A	#N/A	3.93298	#N/A	5.22524	4.49957	3.20416	3.02348	2.58285	4.95384
	Cl99 144Nd_CD19	1.79991	1.82575	1.8222	1.87045	1.69626	1.91755	1.82649	2.46404	2.01685	2.12611	2.3864	1.8846	1.85228	2.01388	1.05358	0.719682	0.784627	0.756629	4.22469	1.19464	0.642726	0.72712	1.90296	1.77961	2.11478	1.5597	1.07144	1.8725	1.97727	1.51725	2.49082	1.83705	1.69631	1.98216	#N/A	1.98715	2.42791	2.49705	1.95568	1.80618	1.62599	2.02813	1.83259	2.40548	1.05596	0.996006	2.32386	3.88018
	Cl100 144Nd_CD19	2.02732	1.62608	1.60636	2.03211	1.34064	1.51225	1.05954	1.6358	1.75981	2.06249	2.02314	1.91264	1.74878	1.90665	1.46642	0.869126	0.726739	0.794618	4.14844	1.55976	0.86586	0.50957	1.39558	1.32549	1.0269	1.36265	0.481174	1.0532	1.46871	1.5762	2.70036	1.48017	1.57901	2.08199	1.43456	1.6969	1.33086	2.65186	2.04169	2.02788	1.1899	1.77209	1.67545	1.81926	1.31796	0.486471	2.56786	3.59809
	Cl101 144Nd_CD19	#N/A	#N/A	#N/A	3.551	2.47341	2.594	#N/A	#N/A	#N/A	#N/A	#N/A	#N/A	#N/A	#N/A	#N/A	#N/A	#N/A	#N/A	5.00245	3.31716	#N/A	#N/A	#N/A	#N/A	#N/A	#N/A	#N/A	#N/A	#N/A	#N/A	3.29018	#N/A	#N/A	#N/A	#N/A	#N/A	3.07092	#N/A	#N/A	2.33422	#N/A	#N/A	#N/A	#N/A	#N/A	1.77473	#N/A	#N/A
	Cl102 144Nd_CD19	#N/A	#N/A	#N/A	#N/A	#N/A	#N/A	#N/A	#N/A	#N/A	#N/A	4.54323	#N/A	#N/A	2.58122	#N/A	3.30619	2.5499	0.774507	3.94289	3.05485	5.93865	#N/A	0.770734	#N/A	#N/A	#N/A	#N/A	2.51726	2.20355	#N/A	#N/A	#N/A	#N/A	#N/A	#N/A	#N/A	2.72011	#N/A	#N/A	3.18049	#N/A	#N/A	#N/A	#N/A	#N/A	2.60098	1.55288	4.05108
	Cl103 144Nd_CD19	0.296766	0.424273	0	0.22222	0.345881	0.293432	0.427175	0.356153	0.626225	0.628949	0.396674	0.372831	0.478802	0.567861	0.646189	0.45509	0.479837	0.588973	2.45306	0.838229	0.495492	0.616363	0.323763	0.157014	0.375914	0.169285	0.473758	0.233095	0.307199	0.385828	0.191535	0.211054	0.421781	0.283199	0.360493	0.320858	0.561419	0.343341	0.296044	0.367959	0.228849	0.453854	0.595209	0.906557	0.435179	0.497812	0.40954	2.1048
	Cl104 144Nd_CD19	0.325091	0.353499	0.302398	0.356388	0.334572	0.27077	0.343673	0.346478	0.403789	0.556398	0.387449	0.330358	0.438231	0.553621	0.743603	0.456815	0.358621	0.501757	2.69365	0.588871	0.35805	0.33152	0.280262	0.250381	0.308467	0.277559	0.454713	0.321767	0.229127	0.391839	0.0531211	0.19537	0.379196	0.348623	0.177701	0.271854	0.393375	0.367184	0.293011	0.173686	0.287762	0.352983	0.300521	0.599038	0.519413	0.418626	0.329255	2.49108
	Cl105 144Nd_CD19	0.437819	0.706151	0.0487337	0.311997	0.0334345	0.361522	0.157441	0.536978	0.717125	0.779933	0.508351	0.7219	0.408114	0.682042	0.494046	0.52497	0.577247	0.0567565	2.87557	0.603078	0.606017	0.36846	0.485454	0.322049	0.501136	0.109537	0.764861	0.353038	0.366817	0.342841	0.339633	0.328936	0.480326	0.547232	0.525901	0.299571	0.550795	0.222689	0.474599	0.351982	0.450594	0.628547	0.700593	1.06759	0.580957	0.550088	0.542088	2.56126
	Cl106 144Nd_CD19	0.304722	0.399497	0.300888	0.460482	0.368072	0.290419	0.21313	0.388	0.558416	0.652299	0.397443	0.516801	0.291492	0.44046	0.599157	0.442522	0.434537	0.615816	3.60937	0.471242	0.525565	0.242744	0.358045	0.308689	0.384534	0.204275	0.516576	0.313439	0.272942	0.368276	0.140831	0.246516	0.34423	0.279756	0.400048	0.231867	0.483811	0.3511	0.351841	0.276511	0.236382	0.440294	0.351044	0.41556	0.485328	0.454698	0.311022	3.33466
	Cl107 144Nd_CD19	0.339652	0.359174	0.292185	0.333529	0.245049	0.273453	0.265798	0.282306	0.361749	0.479074	0.378362	0.326373	0.304045	0.425656	0.387387	0.475558	0.398648	0.485502	3.40811	0.429375	0.396263	0.27026	0.305464	0.280978	0.284648	0.228317	0.38745	0.328367	0.250315	0.371468	0.458059	0.147163	0.288302	0.202651	0.0477054	0.146698	0.246374	0.173271	0.22454	0.304891	0.168148	0.102971	0.241748	0.605199	0.409061	0.409302	0.281379	3.29329
	grCl1 144Nd_CD19	0.167605	0.138553	0.193908	0.326457	0.316057	0.266061	0.292809	0.444855	0.369031	0.724569	0.472151	0.261005	0.326499	0.26839	1.78336	0.330052	0.300507	0.424784	0.486579	0.26229	0.230319	0.997213	0.262969	0.323421	0.524702	0.301712	0.540117	0.410277	1.45172	0.372801	0.219802	0.23836	0.280403	0.314711	0.938458	0.137273	0.126672	0.0348836	0.129979	0.103016	0.245487	0.173292	0.0686468	0.110136	0.181108	0.219207	0.0872432	0.434339
	grCl2 144Nd_CD19	0.409506	0.647999	0.518323	0.509091	0.609806	0.500742	0.616617	0.82475	0.494488	0.511578	1.47323	0.534413	1.08231	0.417795	0.559386	0.419711	0.396468	0.633106	1.28844	0.52115	0.445901	0.346299	0.424971	0.461082	0.575182	0.511665	0.379736	0.613048	0.940998	0.437816	0.528576	0.557764	0.192389	0.608404	1.1581	#N/A	0.821726	#N/A	1.66699	#N/A	0.891801	0.470348	1.07231	1.2745	0.426653	0.486363	0.440733	1.0136
	grCl3 144Nd_CD19	0.913434	0.943305	0.630706	1.16165	0.805688	0.90964	0.707642	0.875507	1.22813	1.40664	2.2768	1.15764	0.962419	0.988317	0.784691	0.922108	0.770116	0.785179	1.19839	0.77931	0.626038	0.554694	0.84597	0.817795	0.636083	0.775922	0.765208	1.23691	0.948182	0.998346	0.758367	0.697821	0.921083	0.967933	1.00867	1.27901	1.05786	1.64543	#N/A	#N/A	0.952564	1.02987	0.957593	1.05793	0.723882	0.606113	0.859983	1.0469
	grCl4 144Nd_CD19	1.21506	1.15571	0.891666	1.26856	1.2661	1.39046	1.10905	1.23566	1.53358	1.42647	2.24411	1.16966	1.42057	1.24523	0.88519	1.16159	1.13379	1.07803	1.49236	0.92056	0.85645	0.762983	1.22009	0.968622	1.04572	1.07713	1.13356	1.06298	1.25419	1.1905	1.40651	1.06046	1.42422	1.27872	1.49686	0.919282	0.845051	1.19046	0	#N/A	1.34719	1.1389	1.35477	1.23172	0.837393	0.818356	1.20345	1.26982
	grCl5 144Nd_CD19	1.0137	0.240697	1.80219	0.869763	1.17767	1.12377	0.659322	0.901062	0.937035	0.748394	2.27443	0.714131	1.5149	0.767379	0.441224	0.352314	0.271162	0.466743	1.83058	0.778372	0.314551	0.410601	0.441081	#N/A	0.768121	0.947293	0.637176	1.97171	0.718579	0.614457	1.1727	0.537655	0.722113	0.3193	1.08933	0.990462	0.666918	1.20146	0.820437	0.689603	1.58017	0.255384	1.51883	2.27874	0.354821	0.894408	1.2124	1.18465
	grCl6 144Nd_CD19	1.90131	1.9746	#N/A	1.90785	#N/A	1.30469	#N/A	#N/A	2.06447	2.03411	3.22457	1.65879	2.67119	1.58803	1.27534	1.56439	1.51887	1.34049	2.86684	1.60351	1.22456	#N/A	1.84949	1.90144	1.82385	1.93677	1.75045	1.9933	1.69688	1.98872	2.07847	1.76897	1.81811	1.74325	#N/A	1.71777	2.02388	1.74214	2.04713	1.92488	2.70695	#N/A	#N/A	3.00329	1.19165	1.57412	1.99128	2.27386
	grCl7 144Nd_CD19	1.91482	2.07583	#N/A	2.18957	#N/A	4.47964	#N/A	2.74453	2.10467	2.08941	2.77022	1.77158	2.50226	1.85984	1.56827	1.68881	1.66916	1.60647	2.73602	1.92466	1.49691	#N/A	#N/A	#N/A	1.88062	1.97171	2.17264	2.03352	4.78671	2.07708	2.73697	3.61952	2.05655	3.08823	2.62487	2.06143	1.81093	2.16129	2.1435	1.7009	2.72252	#N/A	#N/A	2.63502	1.51183	3.31615	2.25473	2.46322
	grCl8 144Nd_CD19	0.570943	0.497949	0.550215	0.59986	0.553738	0.634291	0.446783	0.74433	0.605786	0.536432	0.807532	0.795188	0.691112	0.411209	0.556774	0.556027	0.598404	0.54231	0.610279	0.460941	0.468545	0.559189	1.03696	#N/A	0.340726	0.395518	0.533963	0	0.65295	0.795307	0.514686	0.490978	0.170702	0.528885	0.38474	0.375494	0.474398	0.51569	0.595401	0.491757	0.401492	0.499502	0.384261	0.650716	0.416682	0.256065	0.520908	0.503349
	grCl9 144Nd_CD19	#N/A	1.57843	#N/A	2.8419	2.44313	2.44378	1.63486	2.35186	2.42505	2.63758	3.25997	1.09011	2.86597	2.11759	1.33558	1.90884	1.90794	1.07275	3.46942	1.97715	0.9389	1.66218	4.14172	#N/A	2.21549	3.29273	1.95249	2.51588	2.98772	1.90618	2.38723	1.8859	1.50952	2.17107	2.89733	2.64788	1.90937	2.47832	#N/A	2.44502	2.95929	1.86971	2.32824	2.64455	1.09068	1.54551	#N/A	2.391
	grCl10 144Nd_CD19	2.57199	1.86835	1.71522	2.07185	3.28739	1.87454	1.25468	2.77795	1.72277	2.11057	3.05804	1.44225	2.07357	1.99082	1.21421	2.27606	2.29751	1.62301	2.40094	1.38055	1.26533	1.28331	2.30831	2.45264	1.50939	2.8108	1.69354	1.96913	1.67441	1.89804	1.99507	2.478	1.66002	3.12944	2.01493	2.01785	2.01362	2.2235	2.12576	1.71133	2.17793	2.15234	2.12109	2.28101	1.40148	1.55434	1.95546	2.00162
	grCl11 144Nd_CD19	0.301485	0.461372	0.36383	0.494609	0.631883	0.56635	0.514095	0.906057	0.586374	0.688393	1.27279	0.394373	1.08524	0.433771	0.347074	0.35532	0.442268	0.579344	0.953798	0.421675	0.430472	0.288989	0.210374	0.244885	0.651172	0.394588	0.468697	0.522497	0.883843	0.272655	0.378962	0.460097	0.202956	0.515731	#N/A	0.347911	0.304586	0.224821	0.265711	0.260537	0.368223	0.413051	0.446489	0.336704	0.396454	0.353505	0.366677	0.867978
	grCl12 144Nd_CD19	1.23022	1.29906	1.70244	1.36938	1.01496	1.46004	1.17264	1.51846	1.89564	1.73022	2.55172	1.36268	1.09474	2.18562	1.36679	1.02798	0.996934	1.31118	4.12649	1.21474	0.962068	1.11915	1.34759	1.14662	0.912551	0.881616	1.20481	1.38157	1.08205	1.10124	1.70803	1.29012	1.35081	1.38203	1.15862	1.25467	1.62661	2.25367	1.24287	1.28766	1.62194	1.65182	1.39656	2.05232	0.911176	0.67951	2.34098	3.2646
	grCl13 144Nd_CD19	0.447767	0.428541	0.444595	0.356036	0.433091	0.528006	0.391934	0.496083	0.565803	0.515472	0.598175	0.463217	0.475214	0.42419	0.285842	0.283669	0.222536	0.113245	0.566615	0.26395	0.251598	0.441389	0.258725	0.136884	0.278493	0.267033	0.230938	0.112176	0.50719	0.259115	0.424719	0.316632	0.127015	0.393359	0.368711	0.703919	0.157373	0.374586	#N/A	0.647402	0.471103	0.295237	0.262499	0.365257	0.24025	0.246554	0.290817	0.398535
	grCl14 144Nd_CD19	0.929526	0.815077	0.814324	0.954175	0.946319	0.986683	0.932193	0.979956	1.13616	1.21761	1.93113	0.793589	1.3059	1.01199	0.678207	0.565234	0.754507	0.668842	1.72807	0.681676	0.610824	0.74459	0.9399	0.784238	0.790002	0.834113	0.766786	1.00356	1.00053	0.920433	0.913666	0.904717	0.84754	0.916354	1.02085	0.827307	0.962665	0.883565	0.923094	0.929516	1.01983	0.947781	1.06677	1.14308	0.609152	0.620253	0.8527	1.07198
	grCl15 144Nd_CD19	#N/A	#N/A	#N/A	0.626919	1.0231	#N/A	#N/A	0.712795	0.355705	0.723503	2.19368	0.810532	1.61184	1.01983	0.489978	0.317588	0.393755	0.434521	2.08758	0.747133	0.447755	0.555619	0.429144	1.06565	0.738934	0.712369	0.687119	1.13114	0.891812	0.494764	0.914645	0.885339	0.842652	0.750993	1.32219	0.434592	0.578209	0.998847	0.866599	0.706172	1.41413	0.947924	1.02646	2.17547	0.425575	0.815663	1.24694	0.686793
	grCl16 144Nd_CD19	1.39633	1.29781	2.51677	1.5338	1.61068	1.30935	1.98872	1.47193	1.64692	1.41818	2.23359	1.21885	1.69056	1.09906	0.927405	1.01498	1.14546	0.971051	2.41701	1.11585	0.877523	#N/A	1.5944	1.42485	1.37864	1.32405	1.05911	1.65313	1.86005	1.33159	1.61621	1.35389	1.46161	1.41816	1.70199	1.21473	1.6246	1.44977	1.46478	1.37617	2.79406	#N/A	3.30549	1.76022	1.09693	1.19091	1.53852	1.80952
	grCl17 144Nd_CD19	1.37582	1.33706	1.40203	1.33178	1.72123	0.962865	1.21772	1.42912	1.46292	1.3327	1.84121	1.26475	1.6346	1.27044	1.05447	1.16304	1.21836	1.22303	1.54582	0.943235	1.01121	1.38278	1.34745	1.19109	1.2258	1.23799	1.24484	#N/A	1.40916	1.21729	1.27324	1.15316	1.59194	1.35948	1.33843	1.27701	1.29386	1.25993	1.32714	1.27036	1.45837	#N/A	1.39486	1.51037	1.10531	#N/A	1.43066	1.42343
	grCl18 144Nd_CD19	1.46421	1.35533	0.807997	1.36386	1.55491	#N/A	1.47115	1.52052	1.41902	1.42681	2.74198	1.25843	1.62593	1.39538	0.899899	0.889764	1.10934	0.927607	2.14674	0.960917	0.814944	1.16406	1.4445	1.18453	1.32988	1.29855	1.14273	1.25537	1.34465	1.38074	1.28743	1.28551	1.23956	1.37251	1.37283	1.30455	1.17003	1.33752	1.26194	1.32911	1.93273	1.37064	1.49574	1.47197	0.767167	0.99406	1.26642	1.4617
	grCl19 144Nd_CD19	0.909826	0.919649	1.4162	1.1951	1.20115	#N/A	1.00461	1.10399	1.47712	0.776625	1.7068	1.09394	0.230037	1.1037	0.857877	1.05019	1.07703	1.04378	1.16758	0.893184	0.805986	0.917677	1.25285	1.05538	1.0873	0.660196	0.995891	0.365565	0.926632	#N/A	1.39437	1.03624	0.351312	0.948935	1.22189	0.485562	0.431898	0.691554	0.980062	1.02777	1.03667	1.25089	0.435579	0.803825	0.81364	0.696561	0.944653	1.04312
	grCl20 144Nd_CD19	1.58976	1.55487	1.74294	0.549114	3.04927	2.17482	#N/A	#N/A	1.60097	1.59195	3.06764	1.33132	2.46508	1.4172	0.879788	1.04057	1.12289	1.02528	2.76093	1.12091	0.708834	1.03638	1.44541	1.32908	1.26499	1.40997	1.2094	1.45534	1.43148	1.58917	1.42553	1.3816	1.42185	1.44324	1.82306	1.21569	1.43314	1.40546	1.36882	1.28633	1.91549	1.36758	1.68248	1.75439	0.907718	1.25398	1.38545	1.53342
	grCl21 144Nd_CD19	1.17489	1.10207	1.49065	1.21676	1.06542	1.31873	1.05407	1.22107	1.4199	1.68384	1.95935	1.12711	1.53858	1.44739	0.922965	0.921991	0.922555	0.935255	1.51256	0.934155	0.800874	1.04765	1.49166	0.568173	1.10556	1.07049	1.12652	1.20903	1.39092	1.02314	1.25913	1.11784	0.748735	1.25206	1.84911	1.07383	1.15535	1.20241	1.27267	1.19028	1.34335	1.07026	1.44012	1.23606	0.842211	1.07476	1.29283	1.36841
	grCl22 144Nd_CD19	0.870528	0.831365	0.865158	0.922781	0.979322	0.934628	0.835896	0.925523	0.871089	1.10699	1.24333	0.927241	0.91491	0.86813	0.734264	0.770474	0.747102	0.689969	0.997734	0.697745	0.701727	0.792866	0.890055	0.469973	0.721126	0.606091	0.687532	0.737155	0.981462	0.850304	0.924719	0.848297	0.821716	0.860974	1.05046	0.787618	0.844391	0.847175	0.893501	0.869854	1.02192	0.892398	0.985557	0.926851	0.678981	0.665906	0.788448	0.864103
	grCl23 144Nd_CD19	0.593758	0.604003	0.717929	0.457351	0.498434	0.496058	1.47609	0.910896	0.857405	0.783072	1.79024	0.632307	0.745238	0.818513	0.516305	0.316357	0.316094	0.445697	0.673653	0.463163	0.401842	0.302154	0.346296	0.31314	1.06142	0.419008	0.423257	0.717292	1.11157	0.347158	0.664638	0.648509	0.276149	0.740942	1.00993	0.907553	0.956084	0.872427	0.759485	0.653826	0.907356	0.735975	0.574866	0.635624	0.295918	0.580373	0.680389	0.822312
	grCl24 144Nd_CD19	0.455103	0.439796	0.394531	0.401708	0.472792	0.496811	0.402586	0.533225	0.495501	0.41356	0.496511	0.457633	0.466216	0.465274	0.462165	0.302807	0.321839	0.324977	0.554648	0.281484	0.325831	0.40522	0.591782	#N/A	0.347458	0.589803	0.410871	0.276443	0.526542	0.425209	0.441588	0.398241	0.293333	0.471653	0.407592	0.373661	0.430327	0.416471	0.477822	0.442027	0.526032	0.392379	0.359483	0.461179	0.291942	0.378785	0.425512	0.374609
	grCl25 144Nd_CD19	0.389987	0.388897	0.34262	0.439712	0.38056	0.411539	0.349429	0.435484	0.434034	0.483639	0.664779	0.409373	0.433254	0.397451	0.240628	0.139804	0.188277	0.201011	0.442364	0.107634	0.23659	0.302161	0.331225	0.18061	0.233651	0.288662	0.290687	0.244421	0.40411	0.331913	0.38142	0.358078	0.197677	0.410692	0.400124	0.318062	0.375443	0.344716	0.358371	0.406963	0.406433	0.256275	0.368232	0.211648	0.206762	0.234951	0.299578	0.346185
	grCl26 144Nd_CD19	0.801841	0.729663	0.758484	0.845468	0.864135	0.850246	0.742149	0.914609	1.01033	0.920965	1.3854	0.762305	0.918206	0.819008	0.66878	0.644833	0.755627	0.664347	0.926891	0.640347	0.632157	0.746565	0.914686	0.715742	0.675789	0.667132	0.795591	1.13468	0.916667	0.795036	0.803111	0.743861	0.626809	0.787579	0.787527	0.699547	0.787554	0.751032	0.792842	0.817299	0.843894	0.874811	0.867267	0.819567	0.55682	0.582904	0.76158	0.796651
	grCl27 144Nd_CD19	1.28529	1.21106	1.10378	1.29113	1.4221	1.39581	1.25488	1.38471	1.52762	1.41107	1.72992	1.20516	1.47452	1.2528	0.956849	1.131	1.19113	1.08811	1.42697	1.04687	0.967407	1.27687	1.36117	1.02449	1.1524	1.10996	1.18542	1.1805	1.24332	1.23293	1.24202	1.23689	1.11636	1.30069	1.16043	1.16063	1.18168	1.29334	1.25095	1.31632	1.41316	1.30468	1.42898	1.31457	0.818858	1.11897	1.16113	1.2324
	grCl28 144Nd_CD19	1.70278	1.5613	1.79001	1.67481	1.6796	1.71939	1.37855	1.67532	1.89875	1.86202	2.19957	1.53879	2.05805	1.6764	1.30382	1.57865	1.57376	1.4661	1.96674	1.40081	1.34683	1.38936	1.83394	1.5312	1.56505	1.61844	1.56456	1.65572	1.91425	1.6656	1.63809	1.50897	1.61707	1.6091	2.81	1.43647	1.57505	1.53428	1.58896	1.63297	2.38418	2.12792	#N/A	3.25648	1.36149	1.47079	1.54613	1.6715
	grCl29 144Nd_CD19	1.3313	1.31829	1.23392	1.46192	1.54486	1.2336	1.28366	1.68716	1.59377	1.58879	2.13548	1.32368	1.71689	1.42254	1.02491	1.30298	1.31641	1.10949	1.60758	1.06031	1.05307	1.13622	1.42921	1.22547	1.28581	1.27455	1.26359	1.31817	1.44764	1.39877	1.38092	1.34727	0.994054	1.35187	1.37762	1.24681	1.33419	1.37721	1.36728	1.28515	1.41728	1.38562	1.44611	1.42948	1.18081	0.923811	1.32367	1.4313
	grCl30 144Nd_CD19	1.68292	1.69143	1.2812	1.57254	1.68358	2.02888	#N/A	1.82462	2.07625	1.99631	2.98344	1.88246	2.27363	1.9133	1.2835	1.67594	1.49176	1.4882	2.53192	1.33208	1.19837	1.41495	1.84955	1.60601	1.4055	1.46418	1.51667	1.79447	1.63194	1.78223	1.70972	1.60844	1.68743	1.68516	1.53184	1.65738	1.78306	1.62061	1.81803	1.70323	1.88019	1.70976	1.79654	1.6818	1.19074	1.31359	1.76439	1.86578
	grCl31 144Nd_CD19	1.04439	1.06278	1.26	1.13863	1.08246	1.21494	1.15183	1.17259	1.30935	1.40963	1.99075	1.20263	#N/A	1.22003	0.837696	1.05681	1.00319	0.961367	1.84481	0.853652	0.768203	0.959231	1.1814	0.911004	0.949334	0.989017	0.984241	1.02875	1.17042	1.08587	1.09699	1.06689	1.05697	1.10633	1.0148	0.957449	1.09842	1.09446	1.12104	1.10978	1.15565	1.09281	1.29923	1.03687	0.766424	0.934288	1.04908	1.19545
	grCl32 144Nd_CD19	0.675409	0.630592	0.5486	0.704379	0.726739	0.627063	0.589614	0.775744	0.720171	#N/A	0.731516	0.823949	0.610293	0.746753	0.6568	0.589499	0.206828	0.657354	0.735856	0.557875	0.518985	0.583407	0.0699805	0.904408	0.288049	0.594795	0.565738	0.348738	0.757558	0.969697	0.664913	0.541492	0.385469	0.672681	0.548878	0.559795	0.548265	0.623688	0.661737	0.63911	0.755595	0.696143	1.05516	0.69563	0.465013	0.613806	0.424929	0.5486
	grCl33 144Nd_CD19	1.01285	0.95945	1.02669	1.03666	1.10833	1.07758	0.992449	1.0959	1.06326	1.03294	1.60293	0.923704	1.23653	0.987051	0.861584	0.79058	0.961007	0.795437	1.19302	0.943917	0.863405	0.935719	1.06241	0.73274	0.981416	0.999663	0.980216	0.741419	1.11348	0.951145	1.01987	1.01955	0.956751	1.00978	1.02597	0.968611	1.01427	0.995086	1.03712	1.04491	1.07454	1.0711	1.38819	1.16124	0.774475	1.09667	1.02442	1.07707
	grCl34 144Nd_CD19	0.763926	0.682388	0.734858	0.801633	0.817032	0.760276	0.703634	0.816482	0.887514	0.756171	1.32468	0.649197	#N/A	0.755568	0.632804	0.731947	0.688427	0.589432	0.952892	0.686618	0.598113	0.667306	1.55247	#N/A	0.67601	0.701161	1.13063	1.27823	0.755795	#N/A	0.785243	0.698767	0.338925	0.746254	0.729695	0.684542	0.757149	0.711982	0.77649	0.738682	0.636501	1.00734	#N/A	#N/A	0.448951	0.636428	0.809977	0.777075
	grCl35 144Nd_CD19	0.600379	0.538752	0.515532	0.640887	0.63183	0.659229	0.535885	0.675039	0.748432	0.656447	1.19354	0.60329	0.707359	0.647569	0.449546	0.47391	0.459621	0.363706	0.751162	0.416952	0.397584	0.559254	0.71677	0.611658	0.487402	0.568945	0.462888	0.574142	0.722125	0.35181	0.621761	0.569994	0.5112	0.608114	0.619726	0.532492	0.528658	0.580648	0.553936	0.59062	0.639516	0.545314	0.56166	0.593408	0.339217	0.346974	0.576749	0.598497
	grCl36 144Nd_CD19	0.620099	0.558369	0.621226	0.667836	0.610249	0.202143	0.542644	0.662327	0.733167	0.67377	0.940797	0.615039	0.713559	0.667023	0.455519	0.52582	0.612982	0.419658	0.65261	0.40586	0.436325	0.579162	0.754489	0.553687	0.544288	0.571026	0.614706	0.453234	0.71233	0.653544	0.677788	0.482196	0.437423	0.623552	0.706404	0.531023	0.466357	0.596883	0.62526	0.552395	0.687508	0.61307	0.685931	0.663479	0.430981	0.213553	0.579486	0.612111
	grCl37 144Nd_CD19	0.820425	0.796023	0.681654	0.871005	0.90228	1.07281	0.554381	1.04484	1.01963	1.05784	1.15023	0.926598	1.12898	0.760025	0.64618	0.689144	0.675955	0.646502	0.819785	0.691754	0.633121	1.69055	2.63543	2.70923	1.84198	2.36545	1.80628	1.85989	0.76955	2.79889	0.744872	0.67582	1.30024	0.751454	0.734934	0.645091	0.685049	0.744352	0.829215	0.721791	0.754537	0.585958	0.614358	0.57651	1.00848	1.81057	1.12168	0.840565
	grCl38 144Nd_CD19	1.26397	1.20243	1.41903	1.30329	1.40934	1.33326	1.16507	1.37745	1.53002	1.45799	1.74668	1.31412	1.68623	1.34719	1.13542	1.23504	1.23023	1.15704	1.51401	1.17197	1.0955	1.18574	1.32119	1.30066	1.29077	1.26748	1.23142	1.24995	1.41868	1.30533	1.36998	1.26071	1.39038	1.29456	1.42018	1.24847	1.24366	1.32143	1.31813	1.29334	1.40795	1.38722	1.66625	1.33216	1.07787	1.11999	1.29549	1.29889
	grCl39 144Nd_CD19	1.16219	1.12109	1.1395	1.20908	1.30833	1.21495	1.15292	1.25964	1.45844	1.38165	1.43023	1.30191	1.32158	1.24303	1.07238	1.21321	1.19055	1.11949	1.3199	1.02174	1.1132	1.12554	1.22545	0.362548	1.12008	1.128	1.13347	1.20387	1.32612	1.19578	1.20797	1.12692	0.401212	1.20001	1.34601	1.14502	1.16531	1.20398	1.19515	1.2623	1.22125	1.22041	1.28244	1.23554	1.09235	1.08533	1.15132	1.21821
	grCl40 144Nd_CD19	0.758829	0.690442	0.922832	0.953909	0.357047	0.988223	0.963057	0.49021	0.61041	0.784294	2.0558	0.632196	1.28559	0.709837	0.520507	0.348983	0.47874	0.437239	0.887377	0.480916	0.390515	0.559822	0.764528	0.660225	0.656802	0.682075	0.609087	0.681851	0.796022	0.736535	0.794105	0.805682	0.626449	0.735164	0.823782	0.640914	0.620052	0.732211	0.871843	0.710616	0.958653	0.736612	0.837144	0.838017	0.686344	0.487311	0.77312	0.799809
	grCl41 144Nd_CD19	0.686069	0.670898	0.784232	0.793471	0.680384	0.545356	0.65092	0.756929	0.375485	0.966969	1.65151	0.664425	0.660828	0.667865	0.494834	0.335033	0.513674	0.414028	1.01075	0.481434	0.43164	0.6012	0.762242	0.584037	0.624792	0.632344	0.572561	0.637391	0.765032	0.697553	0.671591	0.771903	0.630678	0.710121	0.807184	0.672936	0.655148	0.695164	0.718621	0.60556	0.852842	0.712027	0.764468	0.765882	0.409576	0.434595	0.615049	0.792838
	grCl42 144Nd_CD19	0.812694	0.826553	0.765695	0.921568	1.2912	1.23842	0.733156	0.803549	1.21025	1.31196	1.35059	1.01813	0.94455	1.00048	0.754364	1.09346	0.864103	0.843059	0.914361	0.661633	0.728532	0.75269	0.886192	0.673479	0.725907	0.732808	0.955025	0.786485	0.925565	0.848835	0.896146	0.748443	1.01373	0.914357	0.619215	0.716572	1.20826	0.831137	0.888946	1.05596	0.960764	0.935725	1.12541	0.864375	0.57531	0.760838	0.741278	0.891223
	grCl43 144Nd_CD19	0.594514	0.544507	0.57368	0.650839	0.585468	0.668024	0.543871	0.685048	0.730233	0.687285	0.856424	0.618087	0.659188	0.62678	0.543991	0.530271	0.514916	0.467467	0.69421	0.527366	0.460066	0.521517	0.664578	0.539358	0.383155	0.508126	0.575588	0.772409	0.62358	0.591577	0.601446	0.533197	0.441898	0.616314	0.622081	0.51398	0.567482	0.553994	0.606224	0.584911	0.609996	0.581057	0.606464	0.564478	0.451738	0.587996	0.543048	0.589478
	grCl44 144Nd_CD19	0.810886	0.792094	0.789276	0.87378	0.827368	0.859107	0.7258	0.864852	1.10117	1.04871	1.29087	0.887802	0.861346	0.878823	0.635797	0.723996	0.766755	0.685105	1.01358	0.618762	0.659805	0.731626	0.903423	0.695291	0.660183	0.66507	0.733933	0.553929	0.833527	0.759731	0.831256	0.788225	0.548758	0.855073	0.756902	0.655303	0.817515	0.778446	0.844126	0.854695	0.838011	0.717862	0.804401	0.769175	0.642685	0.639734	0.728004	0.763218
	grCl45 144Nd_CD19	0.510796	0.489512	0.504546	0.568068	0.526723	0.558046	0.456168	0.573527	0.665353	0.671249	0.598115	0.538271	0.693205	0.565414	0.553122	0.701647	0.51464	0.376154	0.707689	0.424183	0.396032	0.472334	0.361078	#N/A	0.391358	0.422734	0.343105	0.512117	0.590126	0.0130848	0.339871	0.450458	0.33198	0.506279	0.495405	0.411074	0.523993	0.471747	0.503749	0.518382	0.536469	0.440737	0.654197	0.450683	0.353827	0.376712	0.435701	0.498896
	grCl46 144Nd_CD19	0.987904	0.897779	0.942899	0.950072	1.0273	1.04743	0.889026	1.00931	1.12232	1.14737	1.0462	0.961336	0.910608	0.933665	1.00646	0.959132	0.926632	0.842954	1.06994	0.856054	0.892463	0.879531	0.973116	#N/A	0.879938	0.833793	0.933263	0.530802	0.989654	0.950268	0.944058	0.856232	#N/A	0.937046	0.967256	0.788495	0.972867	0.940334	0.964766	1.08234	0.904692	0.914292	0.897506	0.925898	0.782134	0.966117	0.916497	0.970551
	grCl47 144Nd_CD19	1.05456	0.976274	1.07673	1.02612	1.28591	1.40408	0.896542	1.28251	1.23653	1.14557	1.30918	1.04769	1.04898	1.0976	1.00788	1.01835	1.02462	0.943492	1.16434	0.859445	0.832883	0.977226	1.07134	0.617756	1.01933	0.94803	1.01372	#N/A	1.12347	0.969978	1.01738	0.923137	0.869302	1.03265	1.08804	1.02587	1.04984	1.0088	1.04568	1.09234	1.10602	1.10059	1.13781	1.08582	0.966587	#N/A	1.12227	1.06316
	grCl48 144Nd_CD19	0.786102	0.779815	0.782591	0.87827	0.799884	0.83015	0.686938	0.843912	0.996515	0.924671	1.34217	0.826557	0.801508	0.779826	0.560196	0.651679	0.675045	0.536633	0.933624	0.53997	0.596053	0.656008	0.729992	0.116047	0.560667	0.573756	0.680613	0.435393	0.816858	0.701869	0.782724	0.664883	0.42754	0.722989	0.808708	0.26183	1.06452	0.685565	0.617818	0.2253	0.793869	0.705265	0.772523	0.739231	0.523682	0.45263	0.644005	0.766749
	grCl49 144Nd_CD19	1.10346	1.06965	1.15761	1.23697	1.03742	0.526621	0.710711	1.23991	1.06496	1.07136	1.77454	0.998611	1.7395	1.01843	0.787427	0.822733	0.823268	0.836241	1.66281	0.953343	0.732105	1.18737	1.10201	1.14672	0.931067	1.0745	1.14452	1.18106	1.12872	1.47068	1.2659	1.18155	1.1947	1.13593	0.91918	1.04438	1.08072	1.22888	1.17952	0.99927	1.80067	0.789151	0.76382	1.91884	0.683265	#N/A	1.38894	1.28525
	grCl50 144Nd_CD19	0.950572	0.878748	0.927972	1.07228	0.890508	1.24276	0.843944	1.02185	1.10799	0.952174	1.25253	0.976024	1.02238	1.01765	0.783056	0.865137	0.937093	0.759269	1.06572	0.68891	0.725838	0.90316	1.02468	0.776913	0.905997	0.855717	0.897244	0.840179	1.03793	0.913413	0.953249	0.872571	0.769959	0.98161	1.00369	0.837405	0.928458	0.920455	0.938418	0.88589	1.09996	0.928308	1.08072	1.00835	0.77675	0.539775	0.967644	0.978979
	grCl51 144Nd_CD19	0.968009	0.866799	0.886476	0.951018	0.984102	0.98816	0.956342	1.07397	0.838218	0.876327	1.37502	0.890273	0.933982	0.921149	0.720281	0.694168	0.799819	0.689048	0.999753	0.707207	0.699751	0.529111	1.07024	0.932507	0.813754	0.895163	0.836513	0.837709	1.03757	0.983981	1.05622	0.899548	0.816961	0.916687	1.03352	0.841719	0.847974	0.939589	0.953698	0.931459	1.0389	0.944239	1.10588	0.967724	0.669102	0.765746	0.908426	0.965998
	grCl52 144Nd_CD19	0.564258	0.450962	0.501682	0.597919	0.627568	0.57223	0.554348	0.599849	0.488865	0.573752	1.38446	0.436111	0.804261	0.508842	0.36517	0.264132	0.258891	0.277972	0.747921	0.406713	0.321626	0.527161	0.446433	0.444998	0.490836	0.528753	0.332652	0.544706	0.590345	0.581253	0.532814	0.523441	0.483256	0.566313	0.607585	0.512473	0.522682	0.520136	0.541162	0.518753	0.635449	0.666233	0.51517	0.7512	0.283515	0.45903	0.486292	0.550247
	grCl53 144Nd_CD19	0.689453	0.607872	0.442035	0.744086	0.713457	0.755844	0.644238	0.844414	0.921011	#N/A	1.19901	0.587263	#N/A	1.00428	0.539446	0.546189	0.568786	0.55935	0.923509	0.577842	0.511212	0.447134	#N/A	0.617532	0.583586	0.525625	0.580358	0.672275	0.564776	0.523667	0.512543	0.67933	0.661702	0.697342	0.788862	0.510831	0.61182	0.656155	0.77056	0.723079	0.380059	0.642361	0.670585	1.18719	0.436642	0.553106	0.703096	0.749977
	grCl54 144Nd_CD19	0.812888	0.765281	0.755694	0.857531	0.858689	0.856426	0.755771	0.895618	0.881572	0.851216	1.04939	0.833619	0.854666	0.873596	0.716178	0.703393	0.772743	0.707059	0.851005	0.699362	0.712846	0.765848	1.01404	1.10596	0.714943	0.688188	0.753863	0.684773	0.863602	0.772926	0.863322	0.74595	0.751489	0.825323	0.84567	0.721873	0.803924	0.787397	0.81065	0.822831	0.806031	0.835936	0.87186	0.816342	0.654741	0.688343	0.766582	0.806005
	grCl55 144Nd_CD19	0.388221	0.317136	0.390629	0.403866	0.41828	0.412802	0.355456	0.426603	0.455023	0.575327	0.44119	0.447477	0.425695	0.454328	0.251896	0.337097	0.232747	0.281916	0.450348	0.235948	0.269546	0.343977	0.314217	0.299002	0.236902	0.287648	0.241591	0.272056	0.440266	0.314625	0.355914	0.390941	0.212667	0.402134	0.373436	0.309858	0.396116	0.337123	0.412737	0.387769	0.465384	0.266014	0.299878	0.286159	0.226617	0.215008	0.314857	0.300807
	grCl56 144Nd_CD19	0.515761	0.514597	0.468974	0.564575	0.527781	0.548738	0.481541	0.615155	0.537023	0.521899	0.642199	0.524328	0.577024	0.544317	0.482893	0.430158	0.439562	0.354666	0.556038	0.361853	0.42021	0.427038	0.491529	0.469966	0.42969	0.361463	0.468339	0.292024	0.565707	0.503044	0.43276	0.472122	0.280496	0.521601	0.528788	0.423676	0.472678	0.456581	0.499361	0.519264	0.533795	0.389112	0.413546	0.463264	0.360945	0.362897	0.452621	0.498927
	grCl57 144Nd_CD19	1.06908	0.984363	1.13993	1.00921	1.18257	1.07298	1.01174	1.14832	1.23762	1.2629	1.14517	1.08638	1.06203	1.07901	0.932393	1.09134	1.00522	0.917383	1.18673	0.922625	0.919107	1.10338	1.04198	#N/A	0.872273	1.04561	0.995874	0.952508	1.17221	0.879208	0.934486	1.08747	0.766004	1.0662	1.1423	1.10373	1.01165	1.03582	1.09138	1.10682	1.05818	1.09217	1.24034	1.08481	0.924322	0.939961	1.01378	1.06521
	grCl58 144Nd_CD19	#N/A	#N/A	#N/A	#N/A	#N/A	#N/A	#N/A	0.362133	#N/A	#N/A	2.75631	1.3702	#N/A	#N/A	1.22968	1.1123	1.24243	1.06154	3.12136	1.1151	1.38128	1.08965	#N/A	1.02892	#N/A	1.58996	2.03462	#N/A	1.67863	#N/A	#N/A	#N/A	#N/A	#N/A	#N/A	#N/A	2.21422	#N/A	1.86324	#N/A	#N/A	1.23233	#N/A	#N/A	0.722279	#N/A	0.278837	#N/A
	grCl59 144Nd_CD19	0.841873	0.734099	0.763677	0.798059	0.864303	0.881155	0.714726	0.8224	0.818562	0.775579	1.27373	0.730215	0.90298	0.818643	0.633855	0.61145	0.689307	0.509519	0.879114	0.572422	0.575769	0.697273	0.850394	0.728043	0.643332	0.713862	0.742272	0.712718	0.852797	0.756244	0.781246	0.765631	0.642518	0.799245	0.823757	0.750407	0.75299	0.747846	0.798163	0.695297	0.847357	0.789713	0.862485	0.81094	0.563981	0.398089	0.736123	0.775539
	grCl60 144Nd_CD19	1.11039	1.08256	0.892948	1.33889	1.38821	1.43084	1.24145	1.25931	1.23742	1.31392	2.30156	1.01354	1.53689	1.15574	0.80919	0.814123	1.01211	0.801388	1.7962	0.763936	0.75517	0.944215	1.20231	0.955358	1.01835	1.05064	1.01243	1.06353	1.19857	1.1418	1.15811	1.17238	1.06384	1.14783	1.18732	1.08658	1.20642	1.15687	1.16638	1.01906	1.21985	1.06545	1.22703	1.11365	0.848698	1.1866	1.16857	1.23328
	grCl61 144Nd_CD19	0.484089	0.499969	0.506891	0.472223	0.802999	0.839375	0.411886	0.560157	0.478419	0.508962	1.1219	0.433558	0.584344	0.515091	0.339296	0.269649	0.371685	0.311192	0.54224	0.306251	0.252299	0.37396	0.503149	0.403612	0.442113	0.41534	0.413987	0.450718	0.590856	0.485805	0.470958	0.301376	0.372264	0.49991	0.568904	0.423066	0.477678	0.4415	0.505886	0.409455	0.530866	0.506701	0.513412	0.499692	0.303747	0.108772	0.455314	0.499063
	grCl62 144Nd_CD19	0.535733	0.48323	0.402535	0.690877	0.457832	0.396285	0.460159	0.564228	0.479529	0.418881	1.05538	0.597403	0.695113	0.565744	0.38515	0.198197	0.373516	0.261031	0.693318	0.344693	0.354234	0.345719	0.69125	0.400218	0.419325	0.409435	0.427923	0.412715	0.585598	0.359956	0.507152	0.461958	0.399308	0.533536	0.567584	0.373638	0.421845	0.487048	0.41886	0.447706	0.53063	0.468545	0.513267	0.532843	0.273167	0.334866	0.419039	0.477321
	grCl63 144Nd_CD19	0.0110493	0	0.116905	#N/A	0.309373	0.14341	0.314024	0.573718	0.828457	0.952592	1.06967	0.527183	0.675495	0.382998	0.179747	0.231192	0.283285	0.280523	0.885465	0.179566	0.580776	0.327132	0.298369	0.486114	0.40776	0.373119	0.347466	0.433633	0.626084	0.542975	0.499213	0	0.528061	0.0620387	0.522974	0.292236	0.579134	0.342827	0.376356	0.216459	0.274202	0.490752	0.10311	0.709361	0.383911	0.2348	0.549038	1.02464
	grCl64 144Nd_CD19	0.530631	0.498041	0.517778	0.57064	0.574663	0.58237	0.485893	0.601984	0.565431	0.642017	1.10304	0.477054	0.680996	0.53327	0.445513	0.311578	0.365094	0.291479	0.578306	0.402126	0.382849	0.451715	0.364639	0.40416	0.436667	0.410758	0.411155	0.425433	0.59201	0.527406	0.548481	0.521558	0.454455	0.563734	0.563285	0.463264	0.521951	0.503887	0.512243	0.534348	0.670955	0.535255	0.514781	0.505549	0.339419	0.432963	0.452491	0.527197
	grCl65 144Nd_CD19	1.1104	0.987439	1.08041	1.10506	1.09436	1.15305	1.11327	1.13515	1.32381	1.03592	1.53991	1.04429	1.38431	1.13149	0.830006	0.887771	1.00428	0.956814	1.46596	0.916401	0.86384	0.986925	1.15943	0.935499	0.958213	1.0364	1.00694	1.21078	1.1929	1.00598	1.08156	1.05103	1.02451	1.04953	1.13768	0.975199	1.09285	1.05162	1.0387	1.04531	1.20077	1.07175	1.25446	1.13689	0.779612	1.03799	1.09174	1.14136
	grCl66 144Nd_CD19	0.529792	0.49299	0.479593	0.603336	0.558296	0.585928	0.50868	0.622477	0.57826	#N/A	0.733987	0.542591	0.591927	0.558359	0.474223	0.447768	0.486545	0.425005	0.649164	0.424568	0.446069	0.478745	0.736373	#N/A	0.43513	0.46357	0.448289	0.255224	0.548249	0.575432	0.544187	0.503053	0.386601	0.550489	0.542067	0.446163	0.527835	0.516635	0.549658	0.526332	0.542159	0.445107	0.432527	0.503238	0.416688	0.425717	0.471896	0.516536
	grCl67 144Nd_CD19	1.14132	0.90416	#N/A	1.77222	0.0438408	1.62234	1.7122	1.03954	1.38813	1.8475	1.27431	1.7723	1.27933	1.16246	#N/A	1.28062	1.09616	0.999063	#N/A	0.650959	1.07024	0.892483	1.51597	#N/A	0	1.46447	1.47106	0.366694	1.51373	0.915225	#N/A	1.54999	0.523466	1.30012	0.88056	0.447105	#N/A	#N/A	#N/A	1.17403	1.58748	1.52227	#N/A	1.05023	0.579998	1.88119	#N/A	1.61284
	grCl68 144Nd_CD19	0.586552	0.530546	0.522773	0.564377	0.778058	0.550538	0.631144	0.65405	0.773427	0.765483	0.887516	0.672815	0.653627	0.679073	0.458101	0.607492	0.594181	0.417551	0.655699	0.391025	0.409573	0.484894	0.646788	0.401891	0.508113	0.492854	0.577414	0.449349	0.66345	0.58922	0.552751	0.511141	0.400378	0.583552	0.595885	0.430511	0.511531	0.524503	0.57828	0.508649	0.644713	0.526278	0.581507	0.600419	0.454553	0.257823	0.540619	0.58657
	grCl69 144Nd_CD19	0.648595	0.583912	0.67794	0.749416	0.734726	0.731568	0.709012	0.705649	0.715577	0.700936	1.02015	0.712278	0.710402	0.675556	0.576747	0.539636	0.579933	0.513293	0.773079	0.533973	0.545243	0.606392	0.718914	0.692547	0.500422	0.575134	0.623736	0.510603	0.686018	0.472724	0.659968	0.572441	0.54387	0.642977	0.702359	0.568816	0.621364	0.616752	0.684649	0.662116	0.712672	0.699076	0.777618	0.644717	0.502061	0.491839	0.644452	0.654851
	grCl70 144Nd_CD19	0.202018	0.0489706	1.08889	0.614819	0.497386	0.392714	#N/A	0.448044	0.258411	0.31053	3.50119	0.381817	0.986763	0.310342	0.16776	0.0814295	0.104097	0.337817	1.2222	0.323387	0.0558581	0.188928	0.332773	0.347492	0.21512	0.406392	0.226851	0.627106	0.407286	0.466341	0.333983	0.277429	0.290002	0.320958	0.407384	0.426039	0.243349	0.133666	0.169864	0.30183	0.527205	0.456775	0.587309	0.856413	0.0578302	0.297823	0.377684	0.521699
	grCl71 144Nd_CD19	0.138271	0.250863	0.478461	0.721665	0.48605	0.793249	0.189602	0.539083	0.10798	1.11013	0.71007	0.206396	0.17074	0.223871	0.236422	0.108676	0.147127	0.0576278	0.212986	0.170291	0.101973	0.256356	0.174422	0.173769	0.209046	0.24828	0.186056	0.260412	0.362484	0.208786	0.4151	0.269315	0.207227	0.257995	0.321784	0.253409	0.0788693	0.285013	0.384689	0.30895	0.432477	0.291554	0.234867	0.294487	0.000164008	0.171974	0.195989	0.258206
	grCl72 144Nd_CD19	0.359286	0.387145	0.322315	0.439091	0.401809	0.417417	0.360467	0.441834	0.30645	0.624076	0.696086	0.290728	0.158593	0.376017	0.339667	0.160676	0.293695	0.216581	0.451554	0.306494	0.282032	0.289846	0.360285	0.11437	0.245398	0.41655	0.0692248	0.568759	0.39529	0.300408	0.340064	0.353076	0.279613	0.385781	0.380475	0.315626	0.359425	0.322446	0.365689	0.398644	0.460498	0.408925	0.465955	0.402831	0.228767	0.251003	0.312996	0.383613
	grCl73 144Nd_CD19	0.290217	0.232883	0.206023	0.312497	0.268919	0.202086	0.265899	0.30247	0.0402668	0	0.458311	0.280881	0.313643	0.293321	0.199514	0.12408	0.140154	0.123338	0.333459	0.168469	0.192993	0.186807	0.179331	0.183812	0.185609	0.202445	0.137236	0.183118	0.32357	0.233728	0.266186	0.215953	0.204379	0.304731	0.339071	0.206606	0.213884	0.258178	0.232454	0.233964	0.318336	0.267442	0.241928	0.278304	0.152308	0.133848	0.219803	0.243806
	grCl74 144Nd_CD19	0.174033	0.226742	0.236568	0.413613	0.336845	0.411693	0.297393	0.388404	0.362971	0.712496	0.471455	0.180012	#N/A	0.40659	0.325318	0.231936	0.434601	0.193799	0.321956	0.262479	0.235327	0.313826	#N/A	0.333557	0.202001	0.313721	0.356458	0.288702	0.279443	0.640363	0.121889	0.334842	0.166801	0.31427	0.420072	0.292132	0.346169	0.3481	0.225639	0.298201	0.16024	0.348399	0.928306	0.00419423	0.138521	0.265445	0.196217	0.303243
	grCl75 144Nd_CD19	0.179634	0.250671	0.166023	0.172787	0.177397	0.179712	0.171369	0.222673	0.054669	0.913824	0.253545	0.179299	0.0429812	0.169064	0.167664	0.0437066	0.0593116	0.0186293	0.538538	0.10113	0.123296	0.119923	0.194504	0	0.0788456	0.0655333	0.0451504	0.0888579	0.175538	0.138209	0.0959135	0.179135	0.0707752	0.182057	0.174751	0.114322	0.24826	0.167293	0.0919292	0.234817	0.269359	0.129362	0.0861118	0.0620427	0.0874463	0.0623986	0.0819152	0.124667
	grCl76 144Nd_CD19	0.275961	0.2108	0.287928	0.269313	0.174983	0.547993	0.353175	0.35164	0.332816	0.557929	0.397443	0.383263	0.342737	0.349526	0.240936	0.230359	0.214182	0.178908	0.39397	0.129871	0.188836	0.258567	0.258231	0.169562	0.169579	0.234684	0.204327	0.224145	0.355474	0.267112	0.267132	0.231097	0.1667	0.320278	0.31128	0.255978	0.244122	0.271285	0.298919	0.290311	0.333498	0.246533	0.246612	0.281625	0.205654	0.284891	0.259023	0.327208
[truncated: 6,027 more rows]
[truncated: 6 more columns]

[truncated: 2 more sheets: Suppl. fig. 6, Suppl. fig. 7]
