# Supplementary material for: Monocyte-driven atypical cytokine storm and aberrant neutrophil activation as key mediators of COVID-19 disease severity
Source: Nat Commun. 2021 Jul 5;12:4117. doi: 10.1038/s41467-021-24360-w (PMC8257697; doi:10.1038/s41467-021-24360-w)
Supplement: Supplementary file 4 — Source Data [file 41467_2021_24360_MOESM4_ESM.zip › Source Data 2.xlsx]

## Sheet: Figure 2c
2c. Expression level of key cytokine/chemokine/chemokine receptor coding genes in the cell types identified in PBMCs from COVID-19 patients.
Sample ID	CellType	IL1B	IL18	TNF	CXCL8	CCL2	CCR2	IFNG	IL10
CCC3	Classical monocytes	0	0	0	0	0	0	0	0
CCC3	Classical monocytes	0	0	0	0	0	0	0	0
CCC3	Classical monocytes	0	0	1.76277	0	0	0	0	0
CCC3	Classical monocytes	0	0	0	0	0	0	0	0
CCC3	Classical monocytes	1.34697	1.34697	0	0	0	0	0	0
CCC3	Classical monocytes	0	0	0	0	0	0	0	0
CCC3	Classical monocytes	0	0	0	0	0	0	0	0
CCC3	Classical monocytes	0	0	0	0	0	0	0	0
CCC3	Classical monocytes	0	1.01286	0	0	0	2.08117	0	0
CCC3	Classical monocytes	0	0	0	1.05499	0	1.55686	0	0
CCC3	Classical monocytes	0	0	0	0	0	0	0	0
CCC3	Classical monocytes	0	0	0	0	0	0	0	0
CCC3	Classical monocytes	0	0	0	0	0	0	0	0
CCC3	Classical monocytes	0	0	0	0	0	0	0	0
CCC3	Classical monocytes	0	0	0	0	0	0	0	0
CCC3	Classical monocytes	0	0	0	0	0	0	0	0
CCC3	Classical monocytes	0	0	0	0	0	0	0	0
CCC3	Classical monocytes	0	0	0	0	0	0	0	0
CCC3	Classical monocytes	0	0	0	0	0	0	0	0
CCC3	Classical monocytes	0	0	0	0	0	0	0	0
CCC3	Classical monocytes	0	0	0	0	0	0	0	0
CCC3	Classical monocytes	0	0	0	0	0	0	0	0
CCC3	Classical monocytes	0	0	0	0	0	0	0	0
CCC3	Classical monocytes	0	0	0	0	0	0	0	0
CCC3	Classical monocytes	1.13826	0	0	0	0	0.723031	0	0
CCC3	Classical monocytes	0	0	0	0	0	1.09808	0	0
CCC3	Classical monocytes	0	0	0	0	0	0	0	0
CCC3	Classical monocytes	0	0	0	0	0	1.25276	0	0
CCC3	Classical monocytes	0	0	0	2.20941	0	0	0	0
CCC3	Classical monocytes	0	0	0	0	0	0	0	0
CCC3	Classical monocytes	1.99514	0	0	0	0	1.13711	0	0
CCC3	Classical monocytes	0	0	0	0	0	0	0	0
CCC3	Classical monocytes	0	0	0	0	0	1.31561	0	0
CCC3	Classical monocytes	0	0	0	0	0	0	0	0
CCC3	Classical monocytes	0	0	0	0	0	0	0	0
CCC3	Classical monocytes	0.962058	0	0.962058	0	0	1.44318	0	0
CCC3	Classical monocytes	0	0	0	0	0	0	0	0
CCC3	Classical monocytes	0	0	0	0	0	0	0	0
CCC3	Classical monocytes	1.84023	0	0	0	0	0	0	0
CCC3	Classical monocytes	0	0	0	1.46839	0	1.46839	0	0
CCC3	Classical monocytes	0	0	0	0	0	1.68882	0	0
CCC3	Classical monocytes	0	0	0	0	0	0	0	0
CCC3	Classical monocytes	0	0	0	0	0	0	0	0
CCC3	Classical monocytes	0	0	0	0	0	0	0	0
CCC3	Classical monocytes	0	0	0	0	0	0	0	0
CCC3	Classical monocytes	0	0	0	0	0	0	0	0
CCC3	Classical monocytes	0	0	0	0	0	0	0	0
CCC3	Classical monocytes	0	0	0	0	0	0	0	0
CCC3	Classical monocytes	0	0	0	0	0	0	0	0
CCC3	Classical monocytes	0	0	0	0	0	0	0	0
CCC3	Classical monocytes	0	0	0	0	0	0	0	0
CCC3	Classical monocytes	0	0	0	0	0	0	0	0
CCC3	Classical monocytes	0	0	0	0	0	0	0	0
CCC3	Classical monocytes	0	2.27794	0	0	0	0	0	0
CCC3	Classical monocytes	2.16006	0	0	0	0	0	0	0
CCC3	Classical monocytes	0	0	0	0	0	0	0	0
CCC3	Classical monocytes	0	0.966173	0	0	0	0	0	0
CCC3	Classical monocytes	0	0	0	0	0	1.92345	0	0
CCC3	Classical monocytes	0	0	0	0	0	0	0	0
CCC3	Classical monocytes	0	0	0	0	0	0	0	0
CCC3	Classical monocytes	0	0	0	0	0	0	0	0
CCC3	Classical monocytes	0	0	0	0	0	0	0	0
CCC3	Classical monocytes	0	0	0	0	0	0	0	0
CCC3	Classical monocytes	0	0	0	0	0	0	0	0
CCC3	Classical monocytes	0	0	0	0	0	0	0	0
CCC3	Classical monocytes	0	0	0	0	0	0	0	0
CCC3	Classical monocytes	0	0	0	0	0	0	0	0
CCC3	Classical monocytes	0	0	0	0	0	0	0	0
CCC3	Classical monocytes	1.41341	0	0	0	0	0.93804	0	0
CCC3	Classical monocytes	0	0	0	0	0	0	0	0
CCC3	Classical monocytes	0	0	0	0	0	0	0	0
CCC3	Classical monocytes	0	0	0	0	0	0	0	0
CCC3	Classical monocytes	0	0	0	0	0	0	0	0
CCC3	Classical monocytes	1.61393	0	0	0	0	0	0	0
CCC3	Classical monocytes	0	0.908502	0	1.69411	0	0.908502	0	0
CCC3	Classical monocytes	0	0	0	0	0	0	0	0
CCC3	Classical monocytes	0	0	0	0	0	2.40704	0	0
CCC3	Classical monocytes	0	0	0	0	0	0	0	0
CCC3	Classical monocytes	0	0	0	0	0	0	0	0
CCC3	Classical monocytes	0	0	0	0	0	0	0	0
CCC3	Classical monocytes	0	0	0	0	0	0	0	0
CCC3	Classical monocytes	0	0	0	0	0	0	0	0
CCC3	Classical monocytes	0	0	0	0	0	2.27873	0	0
CCC3	Classical monocytes	1.31441	0	0	0	0	0	0	0
CCC3	Classical monocytes	0	0	0	0	0	1.21874	0	0
CCC3	Classical monocytes	0	0	0	0	0	0	2.54344	0
CCC3	Classical monocytes	0	0	0	0	0	0	0	0
CCC3	Classical monocytes	0	0	0	0	0	0	0	0
CCC3	Classical monocytes	0	0	0	1.96132	0	1.96132	0	0
CCC3	Classical monocytes	0	0	0	0	0	0	0	0
CCC3	Classical monocytes	0	0	0	0	0	0	0	0
CCC3	Classical monocytes	1.92096	0	0	1.92096	0	0	0	0
CCC3	Classical monocytes	0	0	0	0	0	0	0	0
CCC3	Classical monocytes	0	0	0	0	0	0	0	0
CCC3	Classical monocytes	0	0	0	0	0	0	0	0
CCC3	Classical monocytes	0	0	0	0	0	0	0	0
CCC3	Classical monocytes	0	0	0	0	0	0	0	0
CCC3	Classical monocytes	0	0	0	0	0	0	0	0
CCC3	Classical monocytes	0	0	0	0	0	0	0	0
CCC3	Classical monocytes	0	0	1.47642	0	0	1.47642	0	0
CCC3	Classical monocytes	0	0	0	0	0	0	0	0
CCC3	Classical monocytes	0	1.53966	0	0	0	0	0	0
CCC3	Classical monocytes	0	0	0	0	0	0	0	0
CCC3	Classical monocytes	0	0	0	0	0	0	0	0
CCC3	Classical monocytes	0	0	0	0	0	0	0	0
CCC3	Classical monocytes	0	0	0	0	0	0	0	0
CCC3	Classical monocytes	0	0	0	0	0	0	0	0
CCC3	Classical monocytes	0	0	0	0	0	0	0	0
CCC3	Classical monocytes	2.88196	0	0	0	0	0	0	0
CCC3	Classical monocytes	0	0	0	0	0	0	0	0
CCC3	Classical monocytes	0	0	0	0	0	1.79846	0	0
CCC3	Classical monocytes	0	0	0	0	0	0	0	0
CCC3	Classical monocytes	0	0	0	0	0	0	0	0
CCC3	Classical monocytes	1.77528	0	0	0	0	0	0	0
CCC3	Classical monocytes	0	0	0	0	0	0	0	0
CCC3	Classical monocytes	0	0	0	0	0	2.22324	0	0
CCC3	Classical monocytes	0	0	0	0	0	0	0	0
CCC3	Classical monocytes	0	0	0	0	0	0	0	0
CCC3	Classical monocytes	0	0	0	0	0	0	0	0
CCC3	Classical monocytes	0	0	0	0	0	0	0	0
CCC3	Classical monocytes	0	0	0	1.15705	0	0	0	0
CCC3	Classical monocytes	0	0	0	0	0	0	0	0
CCC3	Classical monocytes	0	0	0	0	0	0	0	0
CCC3	Classical monocytes	0	0	0	0	0	0	0	0
CCC3	Classical monocytes	0	0	0	0	0	0	0	0
CCC3	Classical monocytes	0	0	0	0	0	0	0	0
CCC3	Classical monocytes	0	0	0	0	0	0	0	0
CCC3	Classical monocytes	0	0	0	0	0	0	0	0
CCC3	Classical monocytes	0	0	0	0	0	0	0	0
CCC3	Classical monocytes	0	0	0	0	0	0.853285	0	0
CCC3	Classical monocytes	0	0	0	0	0	0	0	0
CCC3	Classical monocytes	0	0	0	0	0	1.12784	0	0
CCC3	Classical monocytes	0	0	0	0	0	0	0	0
CCC3	Classical monocytes	0	0	0	0	0	3.0541	0	0
CCC3	Classical monocytes	0	0	0	0	0	0	0	0
CCC3	CD4 T cell	0	0	0	0	0	0	0	0
CCC3	CD4 T cell	0	0	0	0	0	0	0	0
CCC3	CD4 T cell	0	0	0	0	0	0	0	0
CCC3	CD4 T cell	0	0	0	0	0	0	0	0
CCC3	CD4 T cell	0	0	0	0	0	0	0	0
CCC3	CD4 T cell	0	0	0	0	0	0	0	0
CCC3	CD4 T cell	0	0	0	0	0	0	0	0
CCC3	CD4 T cell	0	0	0	0	0	0	0	0
CCC3	CD4 T cell	0	0	0	0	0	0	0	0
CCC3	CD4 T cell	0	0	0	0	0	0	0	0
CCC3	CD4 T cell	0	0	0	0	0	0	0	0
CCC3	CD4 T cell	0	0	0	0	0	0	0	0
CCC3	CD4 T cell	0	0	0	0	0	0	0	0
CCC3	CD4 T cell	0	0	0	0	0	0	0	0
CCC3	CD4 T cell	0	0	0	0	0	0	0	0
CCC3	CD4 T cell	0	0	0	0	0	2.35364	0	0
CCC3	CD4 T cell	0	0	0	0	0	0	0	0
CCC3	CD4 T cell	0	0	0	0	0	0	0	0
CCC3	CD4 T cell	0	0	0	0	0	0	0	0
CCC3	CD4 T cell	0	0	0	0	0	0	0	0
CCC3	CD4 T cell	0	0	0	0	0	0	0	0
CCC3	CD4 T cell	0	0	0	0	0	0	0	0
CCC3	CD4 T cell	0	0	0	0	0	0	0	0
CCC3	CD4 T cell	0	0	0	0	0	0	0	0
CCC3	CD4 T cell	0	0	0	0	0	0	0	0
CCC3	CD4 T cell	0	0	0	0	0	0	0	0
CCC3	CD4 T cell	0	0	1.42926	0	0	0	0	0
CCC3	CD4 T cell	0	0	0	0	0	0	0	0
CCC3	CD4 T cell	0	0	0	0	0	0	0	0
CCC3	CD4 T cell	0	0	0	0	0	0	0	0
CCC3	CD4 T cell	0	0	0	0	0	0	0	0
CCC3	CD4 T cell	0	0	0	0	0	0	0	0
CCC3	CD4 T cell	0	0	0	0	0	0	0	0
CCC3	CD4 T cell	0	0	0	0	0	0	0	0
CCC3	CD4 T cell	0	0	0	0	0	0	0	0
CCC3	CD4 T cell	0	0	0	0	0	0	0	0
CCC3	CD4 T cell	0	0	0	0	0	0	0	0
CCC3	CD4 T cell	0	0	0	0	0	1.33633	0	0
CCC3	CD4 T cell	0	0	0	0	0	0	0	0
CCC3	CD4 T cell	0	0	0	0	0	0	0	0
CCC3	CD4 T cell	0	0	0	0	0	0	0	0
CCC3	CD4 T cell	0	0	0	0	0	0	0	0
CCC3	CD4 T cell	0	0	0	0	0	0	0	0
CCC3	CD4 T cell	0	0	0	0	0	0	0	0
CCC3	CD4 T cell	0	0	0	0	0	0	0	0
CCC3	CD4 T cell	0	0	0	0	0	0	0	0
CCC3	CD4 T cell	0	0	0	0	0	0	0	0
CCC3	CD4 T cell	0	0	0	0	0	0	0	0
CCC3	CD4 T cell	0	0	0	0	0	0	0	0
CCC3	CD4 T cell	0	0	0	0	0	0	0	0
CCC3	CD4 T cell	0	0	0	0	0	0	0	0
CCC3	CD4 T cell	0	0	0	0	0	0	0	0
CCC3	CD4 T cell	0	0	0	0	0	0	0	0
CCC3	CD4 T cell	0	0	0	0	0	0	0	0
CCC3	CD4 T cell	0	0	0	0	0	0	0	0
CCC3	CD4 T cell	0	0	0	0	0	0	0	0
CCC3	CD4 T cell	0	0	0	0	0	0	0	0
CCC3	CD4 T cell	0	0	0	0	0	0	0	0
CCC3	CD4 T cell	0	0	0	0	0	0	0	0
CCC3	CD4 T cell	0	0	0	0	0	0	0	0
CCC3	CD4 T cell	0	0	0	0	0	0	0	0
CCC3	CD4 T cell	0	0	0	0	0	0	0	0
CCC3	CD4 T cell	0	0	0	0	0	0	0	0
CCC3	CD4 T cell	0	0	0	0	0	0	0	0
CCC3	CD4 T cell	0	0	0	0	0	0	0	0
CCC3	CD4 T cell	0	0	0	0	0	0	0	0
CCC3	CD4 T cell	0	0	0	0	0	0	0	0
CCC3	CD4 T cell	0	0	0	0	0	0	0	0
CCC3	CD4 T cell	0	0	0	0	0	0	0	0
CCC3	CD4 T cell	0	0	0	0	0	0	0	0
CCC3	CD4 T cell	0	0	0	0	0	0	0	0
CCC3	CD4 T cell	0	0	0	0	0	0	0	0
CCC3	CD4 T cell	0	0	0	0	0	0	0	0
CCC3	CD4 T cell	0	0	0	0	0	0	0	0
CCC3	CD4 T cell	0	0	0	0	0	0	0	0
CCC3	CD4 T cell	0	0	0	0	0	0	0	0
CCC3	CD4 T cell	0	0	0	0	0	0	0	0
CCC3	CD4 T cell	0	0	0	0	0	0	0	0
CCC3	CD4 T cell	0	0	0	0	0	0	0	0
CCC3	CD4 T cell	0	0	0	0	0	0	0	0
CCC3	CD4 T cell	0	0	0	0	0	0	0	0
CCC3	CD4 T cell	0	0	0	0	0	0	0	0
CCC3	CD4 T cell	0	0	0	0	0	0	0	0
CCC3	CD4 T cell	0	0	0	0	0	0	0	0
CCC3	CD4 T cell	0	0	0	0	0	0	0	0
CCC3	CD4 T cell	0	0	0	0	0	0	0	0
CCC3	CD4 T cell	0	0	0	0	0	0	0	0
CCC3	CD4 T cell	0	0	0	0	0	0	0	0
CCC3	CD4 T cell	0	0	0	0	0	0	0	0
CCC3	CD4 T cell	0	0	0	0	0	0	0	0
CCC3	CD4 T cell	0	0	0	0	0	0	0	0
CCC3	CD4 T cell	0	0	0	0	0	0	0	0
CCC3	CD4 T cell	0	0	0	0	0	0	0	0
CCC3	CD4 T cell	0	0	0	0	0	0	0	0
CCC3	CD4 T cell	0	0	0	0	0	0	0	0
CCC3	CD4 T cell	0	0	0	0	0	0	0	0
CCC3	CD4 T cell	0	0	0	0	0	0	0	0
CCC3	CD4 T cell	0	0	0	0	0	0	0	0
CCC3	CD4 T cell	0	0	0	0	0	0	0	0
CCC3	CD4 T cell	0	0	0	0	0	0	0	0
CCC3	CD4 T cell	0	0	0	0	0	0	0	0
CCC3	CD4 T cell	0	0	0	0	0	0	0	0
CCC3	CD4 T cell	0	0	0	0	0	0	0	0
CCC3	CD4 T cell	0	0	0	0	0	1.13754	0	0
CCC3	CD4 T cell	0	0	0	0	0	0	0	0
CCC3	CD4 T cell	0	0	0	0	0	0	0	0
CCC3	CD4 T cell	0	0	0	0	0	1.62629	0	0
CCC3	CD4 T cell	0	0	0	0	0	0	0	0
CCC3	CD4 T cell	0	0	0	0	0	0	0	0
CCC3	CD4 T cell	0	0	3.12201	0	0	0	0	0
CCC3	CD4 T cell	0	0	0	0	0	0	0	0
CCC3	CD4 T cell	0	0	0	0	0	0	0	0
CCC3	CD4 T cell	0	0	0	0	0	0	0	0
CCC3	CD4 T cell	0	0	0	0	0	0	0	0
CCC3	CD4 T cell	0	0	0	0	0	0	0	0
CCC3	CD4 T cell	0	0	0	0	0	0	0	0
CCC3	CD4 T cell	0	0	0	0	0	0	0	0
CCC3	CD4 T cell	0	0	0	0	0	0	0	0
CCC3	CD4 T cell	0	0	0	0	0	0	0	0
CCC3	CD4 T cell	0	0	0	0	0	0	0	0
CCC3	CD4 T cell	0	0	0	0	0	0	0	0
CCC3	CD4 T cell	0	0	0	0	0	0	0	0
CCC3	CD4 T cell	0	0	1.29773	0	0	0	0	0
CCC3	CD4 T cell	0	0	0	0	0	0	0	0
CCC3	CD4 T cell	0	0	0	0	0	0	0	0
CCC3	CD4 T cell	0	0	0	0	0	0	0	0
CCC3	CD4 T cell	0	0	0	0	0	0	0	0
CCC3	CD4 T cell	0	0	0	0	0	0	0	0
CCC3	CD4 T cell	0	0	0	0	0	0	0	0
CCC3	CD4 T cell	0	0	0	0	0	0	0	0
CCC3	CD4 T cell	0	0	0	0	0	0	0	0
CCC3	CD4 T cell	0	0	0	0	0	0	0	0
CCC3	CD4 T cell	0	0	0	0	0	0	0	0
CCC3	CD4 T cell	0	0	0	0	0	0	0	0
CCC3	CD4 T cell	0	0	0	0	0	0.305654	0	0
CCC3	CD4 T cell	0	0	0	0	0	0	0	0
CCC3	CD4 T cell	0	0	0	0	0	0	0	0
CCC3	CD4 T cell	0	0	0	0	0	0	0	0
CCC3	CD4 T cell	0	0	0	0	0	0	0	0
CCC3	CD4 T cell	0	0	0	0	0	0	0	0
CCC3	CD4 T cell	0	0	0	0	0	0	0	0
CCC3	CD4 T cell	0	0	0	0	0	0	0	0
CCC3	CD4 T cell	0	0	0	0	0	0	0	0
CCC3	CD4 T cell	0	0	0	0	0	0	0	0
CCC3	CD4 T cell	0	0	0	0	0	0	0	0
CCC3	CD4 T cell	0	0	0	0	0	0	0	0
CCC3	CD4 T cell	0	0	0	0	0	0	0	0
CCC3	CD4 T cell	0	0	0	0	0	0	0	0
CCC3	CD4 T cell	0	0	0	0	0	0	0	0
CCC3	CD4 T cell	0	0	0	0	0	0	0	0
CCC3	CD4 T cell	0	0	1.18107	0	0	1.18107	0	0
CCC3	CD4 T cell	0	0	0	0	0	0	0	0
CCC3	CD4 T cell	0	0	0	0	0	0	0	0
CCC3	CD4 T cell	0	0	0	0	0	0	0	0
CCC3	CD4 T cell	0	0	0	0	0	0	0	0
CCC3	CD4 T cell	0	0	0	0	0	0	0	0
CCC3	CD4 T cell	0	0	0	0	0	0	0	0
CCC3	CD4 T cell	0	0	0	0	0	0	0	0
CCC3	CD4 T cell	0	0	0	0	0	0	0	0
CCC3	CD4 T cell	0	0	0	0	0	0	0	0
CCC3	CD4 T cell	0	0	0	0	0	0	0	0
CCC3	CD4 T cell	0	0	0	0	0	0	0	0
CCC3	CD4 T cell	0	0	0	0	0	0	1.09516	0
CCC3	CD4 T cell	0	0	0	0	0	0	0	0
CCC3	CD4 T cell	0	0	0	0	0	0	0	0
CCC3	CD4 T cell	0	0	0	0	0	0	0	0
CCC3	CD4 T cell	0	0	0	0	0	0	0	0
CCC3	CD4 T cell	0	0	0	0	0	0	0	0
CCC3	CD4 T cell	0	0	0	0	0	0	0	0
CCC3	CD4 T cell	0	0	0	0	0	0	0	0
CCC3	CD4 T cell	0	0	0	0	0	0	0	0
CCC3	CD4 T cell	0	0	0	0	0	0	0	0
CCC3	CD4 T cell	0	0	0	0	0	0	0	0
CCC3	CD4 T cell	0	0	0	0	0	0	0	0
CCC3	CD4 T cell	0	0	0	0	0	0	0	0
CCC3	CD4 T cell	0	0	1.12097	0	0	0	0	0
CCC3	CD4 T cell	0	0	0	0	0	0	0	0
CCC3	CD4 T cell	0	0	0	0	0	0	0	0
CCC3	CD4 T cell	0	0	0	0	0	0	0	0
CCC3	CD4 T cell	0	0	0	0	0	0	0	0
CCC3	CD4 T cell	0	0	0	0	0	0	0	0
CCC3	CD4 T cell	0	0	0	0	0	0	0	0
CCC3	CD4 T cell	0	0	0	0	0	0	0	0
CCC3	CD4 T cell	0	0	0	0	0	0	0	0
CCC3	CD4 T cell	0	0	0	0	0	0	0	0
CCC3	CD4 T cell	0	0	0	0	0	0	0	0
CCC3	CD4 T cell	0	0	0	0	0	0	0	0
CCC3	CD4 T cell	0	0	0	0	0	0	0	0
CCC3	CD4 T cell	0	0	0	0	0	0	0	0
CCC3	CD4 T cell	0	0	0	0	0	0	0	0
CCC3	CD4 T cell	0	0	0	0	0	0	0	0
CCC3	CD4 T cell	0	0	0	0	0	0	0	0
CCC3	CD4 T cell	0	0	0	0	0	0	0	0
CCC3	CD4 T cell	0	0	0	0	0	0	0	0
CCC3	CD4 T cell	0	0	0	0	0	0	0	0
CCC3	CD4 T cell	0	0	0	0	0	0	0	0
CCC3	CD4 T cell	0	0	0	0	0	0	0	0
CCC3	CD4 T cell	0	0	0	0	0	0	0	0
CCC3	CD4 T cell	0	0	0	0	0	0	0	0
CCC3	CD4 T cell	0	0	0	0	0	0	0	0
CCC3	CD4 T cell	0	0	0	0	0	0	0	0
CCC3	CD4 T cell	0	0	0	0	0	0	0	0
CCC3	CD4 T cell	0	0	0	0	0	0	0	0
CCC3	CD4 T cell	0	0	0	0	0	0	0	0
CCC3	CD4 T cell	0	0	0	0	0	0	0	0
CCC3	CD4 T cell	0	0	0	0	0	0	0	0
CCC3	CD4 T cell	0	0	0	0	0	0	0	0
CCC3	CD4 T cell	0	0	0	0	0	0	0	0
CCC3	CD4 T cell	0	0	0	0	0	0	0	0
CCC3	CD4 T cell	0	0	0	0	0	0	0	0
CCC3	CD4 T cell	0	0	0	0	0	0	0	0
CCC3	CD4 T cell	0	0	0	0	0	0	0	0
CCC3	CD4 T cell	0	0	0	0	0	0	0	0
CCC3	CD4 T cell	0	0	0	0	0	0	0	0
CCC3	CD4 T cell	0	0	0	0	0	0	0	0
CCC3	CD4 T cell	0	0	0	0	0	0	0	0
CCC3	CD4 T cell	0	0	0	0	0	0	0	0
CCC3	CD4 T cell	0	0	0	0	0	0	0	0
CCC3	CD4 T cell	0	0	0	0	0	0	0	0
CCC3	CD4 T cell	0	0	0	0	0	0	0	0
CCC3	CD4 T cell	0	0	0	0	0	0	0	0
CCC3	CD4 T cell	0	0	0	0	0	0	0	0
CCC3	CD4 T cell	0	0	0	0	0	0	0	0
CCC3	CD4 T cell	0	0	0	0	0	0	0	0
CCC3	CD4 T cell	0	0	0	0	0	0	0	0
CCC3	CD4 T cell	0	0	0	0	0	0	0	0
CCC3	CD4 T cell	0	0	0	0	0	0	0	0
CCC3	CD4 T cell	0	0	0	0	0	0	0	0
CCC3	CD4 T cell	0	0	0	0	0	0	0	0
CCC3	CD4 T cell	0	0	0	0	0	0	0	0
CCC3	CD4 T cell	0	0	0	0	0	0	0	0
CCC3	CD4 T cell	0	0	0	0	0	0	0	0
CCC3	CD4 T cell	0	0	0	0	0	0	0	0
CCC3	CD4 T cell	0	0	0	0	0	0	0	0
CCC3	CD4 T cell	0	0	0	0	0	0	0	0
CCC3	CD4 T cell	0	0	0	0	0	0	0	0
CCC3	CD4 T cell	0	0	0	0	0	0	0	0
CCC3	CD4 T cell	0	0	0	0	0	1.50113	0	0
CCC3	CD4 T cell	0	0	0	0	0	0	0	0
CCC3	CD4 T cell	0	0	2.70105	0	0	0	0	0
CCC3	CD4 T cell	0	0	0	0	0	0	0	0
CCC3	CD4 T cell	0	0	0	0	0	0	0	0
CCC3	CD4 T cell	0	0	0	0	0	0	0	0
CCC3	CD4 T cell	0	0	0	0	0	0	0	0
CCC3	CD4 T cell	0	0	0	0	0	0	0	0
CCC3	CD4 T cell	0	0	0	0	0	0	0	0
CCC3	CD4 T cell	0	0	0	0	0	0	0	0
CCC3	CD4 T cell	0	0	0	0	0	0	0	0
CCC3	CD4 T cell	0	0	0	0	0	0	0	0
CCC3	CD4 T cell	0	0	0	0	0	0	0	0
CCC3	CD4 T cell	0	0	0	0	0	0	0	0
CCC3	CD4 T cell	0	0	0	0	0	0	0	0
CCC3	CD4 T cell	0	0	0	0	0	0	0	0
CCC3	CD4 T cell	0	0	0	0	0	0	0	0
CCC3	CD4 T cell	0	0	0	0	0	0	0	0
CCC3	CD4 T cell	0	0	0	0	0	0	0	0
CCC3	CD4 T cell	0	0	0	0	0	0	0	0
CCC3	CD4 T cell	0	0	0	0	0	0	0	0
CCC3	CD4 T cell	0	0	0	0	0	0	0	0
CCC3	CD4 T cell	0	0	0	0	0	0	0	0
CCC3	CD4 T cell	0	0	0	0	0	0	0	0
CCC3	CD4 T cell	0	0	0	0	0	0	0	0
CCC3	CD4 T cell	0	0	0	0	0	0	0	0
CCC3	CD4 T cell	0	0	0	0	0	0	0	0
CCC3	CD4 T cell	0	0	0	0	0	0	0	0
CCC3	CD4 T cell	0	0	0	0	0	0	0	0
CCC3	CD4 T cell	0	0	0	0	0	0	0	0
CCC3	CD4 T cell	0	0	0	0	0	0	0	0
CCC3	CD4 T cell	0	0	0	0	0	0	0	0
CCC3	CD4 T cell	0	0	0	0	0	0	0	0
CCC3	CD4 T cell	0	0	0	0	0	0	0	0
CCC3	CD4 T cell	0	0	0	0	0	0	0	0
CCC3	CD4 T cell	0	0	0	0	0	0	0	0
CCC3	CD4 T cell	0	0	0	0	0	0	0	0
CCC3	CD4 T cell	0	0	0	0	0	0	0	0
CCC3	CD4 T cell	0	0	0	0	0	0	0	0
CCC3	CD4 T cell	0	0	0	0	0	0	0	0
CCC3	CD4 T cell	0	0	0	0	0	0	0	0
CCC3	CD4 T cell	0	0	0	0	0	0	0	0
CCC3	CD4 T cell	0	0	0	0	0	0	0	0
CCC3	CD4 T cell	0	0	0	0	0	0	0	0
CCC3	CD4 T cell	0	0	0	0	0	2.56532	0	0
CCC3	CD4 T cell	0	0	0	0	0	0	0	0
CCC3	CD4 T cell	0	0	0	0	0	0	0	0
CCC3	CD4 T cell	0	0	0	0	0	0	0	0
CCC3	CD4 T cell	0	0	0	0	0	0	0	0
CCC3	CD4 T cell	0	0	0	0	0	0	0	0
CCC3	CD4 T cell	0	0	2.47597	0	0	0	0	0
CCC3	CD4 T cell	0	0	0	0	0	0	0	0
CCC3	CD4 T cell	0	0	0	0	0	0	0	0
CCC3	CD4 T cell	0	0	0	0	0	0	0	0
CCC3	CD4 T cell	0	0	0	0	0	3.13875	0	0
CCC3	CD4 T cell	0	0	0	0	0	0	0	0
CCC3	CD4 T cell	0	0	0	0	0	0	0	0
CCC3	CD4 T cell	0	0	0	0	0	0	0	0
CCC3	CD4 T cell	0	0	0	0	0	0	0	0
CCC3	CD4 T cell	0	0	0	0	0	0	0	0
CCC3	CD4 T cell	0	0	0	0	0	0	0	0
CCC3	CD4 T cell	0	0	0	0	0	0	0	0
CCC3	CD4 T cell	0	0	0	0	0	0	0	0
CCC3	CD4 T cell	0	0	0	0	0	0	0	0
CCC3	CD4 T cell	0	0	0	0	0	0	0	0
CCC3	CD4 T cell	0	0	0	0	0	0	0	0
CCC3	CD4 T cell	0	0	0	0	0	0	0	0
CCC3	CD4 T cell	0	0	0	0	0	0	0	0
CCC3	CD4 T cell	0	0	0	0	0	0	0	0
CCC3	CD4 T cell	0	0	0	0	0	0	0	0
CCC3	CD4 T cell	0	0	0	0	0	0	0	0
CCC3	CD4 T cell	0	0	0	0	0	0	0	0
CCC3	CD4 T cell	0	0	0	0	0	0	0	0
CCC3	CD4 T cell	0	0	0	0	0	1.52402	0	0
CCC3	CD4 T cell	0	0	0	0	0	0	0	0
CCC3	CD4 T cell	0	0	0	0	0	0	0	0
CCC3	CD4 T cell	0	0	0	0	0	0	0	0
CCC3	CD4 T cell	0	0	0	0	0	0	0	0
CCC3	CD4 T cell	0	0	0	0	0	0	0	0
CCC3	CD4 T cell	0	0	0	0	0	0	0	0
CCC3	CD4 T cell	0	0	0	0	0	0	0	0
CCC3	CD4 T cell	0	0	0	0	0	0	0	0
CCC3	CD4 T cell	0	0	0	0	0	0	0	0
CCC3	CD4 T cell	0	0	0	0	0	0	0	0
CCC3	CD4 T cell	0	0	0	0	0	0	0	0
CCC3	CD4 T cell	0	0	0	0	0	0	0	0
CCC3	CD4 T cell	0	0	0	0	0	0	0	0
CCC3	CD4 T cell	0	0	0	0	0	0	0	0
CCC3	CD4 T cell	0	0	0	0	0	0	0	0
CCC3	CD4 T cell	0	0	0	0	0	0	0	0
CCC3	CD4 T cell	0	0	0	0	0	0	0	0
CCC3	CD4 T cell	0	0	0	0	0	0	0	0
CCC3	CD4 T cell	0	0	0	0	0	0	0	0
CCC3	CD4 T cell	0	0	0	0	0	0	0	0
CCC3	CD4 T cell	0	0	0	0	0	0	0	0
CCC3	CD4 T cell	0	0	0	0	0	0	0	0
CCC3	CD4 T cell	0	0	0	0	0	0	0	0
CCC3	CD4 T cell	0	0	0	0	0	0	0	0
CCC3	CD4 T cell	0	0	0	0	0	0	0	0
CCC3	CD4 T cell	0	0	0	0	0	0	0	0
CCC3	CD4 T cell	0	0	0	0	0	0	0	0
CCC3	CD4 T cell	0	0	0	0	0	0	0	0
CCC3	CD4 T cell	0	0	0	0	0	0	0	0
CCC3	CD4 T cell	0	0	0	0	0	0	0	0
CCC3	CD4 T cell	0	0	0	0	0	0	0	0
CCC3	CD4 T cell	0	0	0	0	0	0	0	0
CCC3	CD4 T cell	0	0	0	0	0	0	0	0
CCC3	CD4 T cell	0	0	0	0	0	0	0	0
CCC3	CD4 T cell	0	0	0	0	0	0	0	0
CCC3	CD4 T cell	0	0	0	0	0	0	0	0
CCC3	CD4 T cell	0	0	0	0	0	0	0	0
CCC3	CD4 T cell	0	0	0	0	0	0	0	0
CCC3	CD4 T cell	0	0	0	0	0	0	0	0
CCC3	CD4 T cell	0	0	0	0	0	0	0	0
CCC3	CD4 T cell	0	0	0	0	0	0	0	0
CCC3	CD4 T cell	0	0	0.88479	0	0	0.88479	1.66154	0
CCC3	CD4 T cell	0	0	0	0	0	0	0	0
CCC3	CD4 T cell	0	0	0	0	0	0	0	0
CCC3	CD4 T cell	0	0	0	0	0	0	0	0
CCC3	CD4 T cell	0	0	2.60038	0	0	0	0	0
CCC3	CD4 T cell	0	0	0	0	0	0	0	0
CCC3	CD4 T cell	0	0	0	0	0	0	0	0
CCC3	CD4 T cell	0	0	0	0	0	0	0	0
CCC3	CD4 T cell	0	0	0	0	0	0	0	0
CCC3	CD4 T cell	0	0	0	0	0	0	0	0
CCC3	CD4 T cell	0	0	0	0	0	0	0	0
CCC3	CD4 T cell	0	0	0	0	0	0	0	0
CCC3	CD4 T cell	0	0	0	0	0	0	0	0
CCC3	CD4 T cell	0	0	0	0	0	0	0	0
CCC3	CD4 T cell	0	0	0	0	0	0	0	0
CCC3	CD4 T cell	0	0	0	0	0	0	0	0
CCC3	CD4 T cell	0	0	0	0	0	0	0	0
CCC3	CD4 T cell	0	0	0	0	0	0	0	0
CCC3	CD4 T cell	0	0	0	0	0	0	0	0
CCC3	CD4 T cell	0	0	0	0	0	0	0	0
CCC3	CD4 T cell	0	0	0	0	0	0	0	0
CCC3	CD4 T cell	0	0	0	0	0	0	0	0
CCC3	CD4 T cell	0	0	0	0	0	0	0	0
CCC3	CD4 T cell	0	0	0	0	0	0	0	0
CCC3	CD4 T cell	0	0	0	0	0	0	0	0
CCC3	CD4 T cell	0	0	0	0	0	0	0	0
CCC3	CD4 T cell	0	0	0	0	0	0	0	0
CCC3	CD4 T cell	0	0	0	0	0	0	0	0
CCC3	CD4 T cell	0	0	0	0	0	0	0	0
CCC3	CD4 T cell	0	0	0	0	0	0	0	0
CCC3	CD4 T cell	0	0	0	0	0	0	0	0
CCC3	CD4 T cell	0	0	0	0	0	0	0	0
CCC3	CD4 T cell	0	0	0	0	0	0	0	0
CCC3	CD4 T cell	0	0	0	0	0	0	0	0
CCC3	CD4 T cell	0	0	0	0	0	0	0	0
CCC3	CD4 T cell	0	0	0	0	0	0	0	0
CCC3	CD4 T cell	0	0	0	0	0	0	0	0
CCC3	CD4 T cell	0	0	0	0	0	0	0	0
CCC3	CD4 T cell	0	0	0	0	0	0	0	0
CCC3	CD4 T cell	0	0	0	0	0	0	0	0
CCC3	CD4 T cell	0	0	0	0	0	0	0	0
CCC3	CD4 T cell	0	0	0	0	0	0	0	0
CCC3	CD4 T cell	0	0	0	0	0	0	0	0
CCC3	CD4 T cell	0	0	0	0	0	0	0	0
CCC3	CD4 T cell	0	0	0	0	0	0	0	0
CCC3	CD4 T cell	0	0	0	0	0	0	0	0
CCC3	CD4 T cell	0	0	0	0	0	0	0	0
CCC3	CD4 T cell	0	0	0	0	0	0	0	0
CCC3	CD4 T cell	0	0	0	0	0	0	0	0
CCC3	CD4 T cell	0	0	0	0	0	0	0	0
CCC3	CD4 T cell	0	0	0	0	0	0	0	0
CCC3	CD4 T cell	0	0	0	0	0	0	0	0
CCC3	CD4 T cell	0	0	0	0	0	0	0	0
CCC3	CD4 T cell	0	0	0	0	0	0	0	0
CCC3	CD4 T cell	0	0	0	0	0	0	0	0
CCC3	CD4 T cell	0	0	0	0	0	0	0	0
CCC3	CD4 T cell	0	0	0	0	0	0	0	0
CCC3	CD4 T cell	0	0	0	0	0	0	0	0
CCC3	CD4 T cell	0	0	0	0	0	0	0	0
CCC3	CD4 T cell	0	0	0	0	0	0	0	0
CCC3	CD4 T cell	0	0	0	0	0	0	0	0
CCC3	CD4 T cell	0	0	0	0	0	0	0	0
CCC3	CD4 T cell	0	0	0	0	0	0	0	0
CCC3	CD4 T cell	0	0	0	0	0	0	0	0
CCC3	CD4 T cell	0	0	0	0	0	0	0	0
CCC3	CD4 T cell	0	0	0	0	0	0	0	0
CCC3	CD4 T cell	0	0	0	0	0	1.57849	0	0
CCC3	CD4 T cell	0	0	0	0	0	0	0	0
CCC3	CD4 T cell	0	0	0	0	0	0	0	0
CCC3	CD4 T cell	0	0	0	0	0	0	0	0
CCC3	CD4 T cell	0	0	0	0	0	0	0	0
CCC3	CD4 T cell	0	0	0	0	0	0	0	0
CCC3	CD4 T cell	0	0	0	0	0	0	0	0
CCC3	CD4 T cell	0	0	0	0	0	0	0	0
CCC3	CD4 T cell	0	0	0	0	0	0	0	0
CCC3	CD4 T cell	0	0	0	0	0	0	0	0
CCC3	CD4 T cell	0	0	0	0	0	0	0	0
CCC3	CD4 T cell	0	0	0	0	0	0	0	0
CCC3	CD4 T cell	0	0	0	0	0	0	0	0
CCC3	CD4 T cell	0	0	0	0	0	0	0	0
CCC3	CD4 T cell	0	0	0	0	0	0	0	0
CCC3	CD4 T cell	0	0	0	0	0	0	0	0
CCC3	CD4 T cell	0	0	0	0	0	0	0	0
CCC3	CD4 T cell	0	0	0	0	0	0	0	0
CCC3	CD4 T cell	0	0	0	0	0	0	0	0
CCC3	CD4 T cell	0	0	0	0	0	0	0	0
CCC3	CD4 T cell	0	0	0	0	0	0	0	0
CCC3	CD4 T cell	0	0	0	0	0	0	0	0
CCC3	CD4 T cell	0	0	0	0	0	0	0	0
CCC3	CD4 T cell	0	0	0	0	0	0	0	0
CCC3	CD4 T cell	0	0	2.77353	0	0	0	0	0
CCC3	CD4 T cell	0	0	0	0	0	0	0	0
CCC3	CD4 T cell	0	0	0	0	0	0	0	0
CCC3	CD4 T cell	0	0	0	0	0	0	0	0
CCC3	CD4 T cell	0	0	0	0	0	0	0	0
CCC3	CD4 T cell	0	0	0	0	0	0	0	0
CCC3	CD4 T cell	0	0	0	0	0	0	0	0
CCC3	CD4 T cell	0	0	0	0	0	0	0	0
CCC3	CD4 T cell	0	0	0	0	0	0	0	0
CCC3	CD4 T cell	0	0	0	0	0	0	0	0
CCC3	CD4 T cell	0	0	0	0	0	0	0	0
CCC3	CD4 T cell	0	0	0	0	0	0	0	0
CCC3	CD4 T cell	0	0	0	0	0	0	0	0
CCC3	CD4 T cell	0	0	0	0	0	0	0	0
CCC3	CD4 T cell	0	0	0	0	0	0	0	0
CCC3	CD4 T cell	0	0	0	0	0	0	0	0
CCC3	CD4 T cell	0	0	0	0	0	0	0	0
CCC3	CD4 T cell	0	0	0	0	0	0	0	0
CCC3	CD4 T cell	0	0	0	0	0	0	0	0
CCC3	CD4 T cell	0	0	0	0	0	0	0	0
CCC3	CD4 T cell	0	0	0	0	0	0	0	0
CCC3	CD4 T cell	0	0	0	0	0	0	0	0
CCC3	CD4 T cell	0	0	0	0	0	0	0	0
CCC3	CD4 T cell	0	0	0	0	0	0	0	0
CCC3	CD4 T cell	0	0	0	0	0	0	0	0
CCC3	Non-classical monocytes	0	0	0	0	0	0	0	0
CCC3	Non-classical monocytes	0	0	0	0	0	0	0	0
CCC3	Non-classical monocytes	0	0	0	0	0	0	0	0
CCC3	Non-classical monocytes	0	0	0	0	0	0	0	0
CCC3	Non-classical monocytes	0	0	0	0	0	0	0	0
CCC3	Non-classical monocytes	0	0	1.53966	0	0	0	0	0
CCC3	Platelet	0	0	0	0	0	0	0	0
CCC3	Platelet	0	0	0	0	0	0	0	0
CCC3	Platelet	0	0	0	0	0	0	0	0
CCC3	Platelet	0	0	0	0	0	0	0	0
CCC3	Platelet	0	0	0	0	0	0	0	0
CCC3	Platelet	0	0	0	0	0	0	0	0
CCC3	Platelet	0	0	0	0	0	0	0	0
CCC3	Platelet	0	0	2.33658	0	0	0	0	0
CCC3	Platelet	0	0	0	0	0	0	0	0
CCC3	Platelet	2.68013	0	0	0	0	0	0	0
CCC3	Platelet	0	0	1.30249	0	0	0	0	0
CCC3	Platelet	0	0	0	0	0	0	0	0
CCC3	Platelet	0	0	0	0	0	0	0	0
CCC3	Platelet	0	0	0	0	0	0	0	0
CCC3	Platelet	0	0	0	0	0	0	0	0
CCC3	Platelet	0	0	0	0	0	0	0	0
CCC3	Platelet	0	0	0	0	0	0	0	0
CCC3	Platelet	0	0	1.81033	0	0	0	0	0
CCC3	Platelet	0	0	0	0	0	0	0	0
CCC3	Platelet	0	0	0	0	0	0	0	0
CCC3	Platelet	0	0	0	0	0	0	0	0
CCC3	Platelet	0	0	0	0	0	0	0	0
CCC3	Platelet	0	0	0	0	0	0	0	0
CCC3	Platelet	0	0	0	0	0	0	0	0
CCC3	Platelet	0	0	0	0	0	0	0	0
CCC3	Platelet	0	0	0	0	0	0	0	0
CCC3	Platelet	0	0	0	0	0	0	0	0
CCC3	Platelet	0	0	0	0	0	0	0	0
CCC3	Platelet	0	0	0	0	0	0	0	0
CCC3	Platelet	0	0	0	0	0	0	0	0
CCC3	Platelet	0	0	0	0	0	0	0	0
CCC3	Platelet	0	0	0	0	0	0	0	0
CCC3	Platelet	0	0	0	0	0	0	0	0
CCC3	Platelet	0	0	0	0	0	0	0	0
CCC3	Platelet	0	0	0	0	0	0	0	0
CCC3	Platelet	0	0	0	0	0	0	0	0
CCC3	Platelet	0	0	0	0	0	0	0	0
CCC3	Platelet	0	0	0	0	0	0	0	0
CCC3	Platelet	0	0	0	0	0	0	0	0
CCC3	Platelet	0	0	0	0	0	0	0	0
CCC3	Platelet	0	0	0	0	0	0	0	0
CCC3	Eryhrocytes	0	0	0	0	0	0	0	0
CCC3	Eryhrocytes	0	0	0	0	0	0	0	0
CCC3	Eryhrocytes	0	0	0	0	0	0	0	0
CCC3	Eryhrocytes	0	0	0	0	0	0	0	0
CCC3	Eryhrocytes	0	0	0	0	0	0	0	0
CCC3	Eryhrocytes	0	0	0	0	0	0	0	0
CCC3	Eryhrocytes	0	0	0	0	0	0	0	0
CCC3	Eryhrocytes	0	0	0	0	0	0	0	0
CCC3	Eryhrocytes	0	0	0	0	0	0	0	0
CCC3	Eryhrocytes	0	0	0	0	0	1.75087	0	0
CCC3	Eryhrocytes	0	0	0	0	0	0	0	0
CCC3	Eryhrocytes	0	0	0	0	0	0	0	0
CCC3	Eryhrocytes	0	0	0	0	0	0	0	0
CCC3	Eryhrocytes	0	0	0	0	0	0	0	1.10182
CCC3	Eryhrocytes	0	0	0	0	0	0	0	0
CCC3	Plasma	0	0	0	0	0	0	0	0
CCC3	Plasma	0	0	0	0	0	0	0	0
CCC3	Plasma	0	0	0	0	0	0	0	0
CCC3	Plasma	0	0	0	0	0	0	0	0
CCC3	Plasma	0	0	0.444488	0	0	0.444488	0	0
CCC3	Plasma	0	0	0	0	0	0	0	0
CCC3	Plasma	0	0	0	0	0	0	0	0
CCC3	Plasma	0	0	0	0	0	0.94084	0	0
CCC3	Plasma	0	0	0	0	0	1.00882	0	0
CCC3	Plasma	0	0	0	0	0	0	0	0
CCC3	Plasma	0	0	0	0	0	0	0	0
CCC3	Plasma	0	0	0	0	0	0	0	0
CCC3	Plasma	0	0	0	0	0	0.359688	0	0
CCC3	Plasma	0	0	1.42968	0	0	0.58464	0	0
CCC3	Plasma	0	0	0	0	0	0	0	0
CCC3	Plasma	0	0	0	0	0	0	0	0
CCC3	Plasma	0	0	0	0	0	0	0	0
CCC3	Plasma	0	0	0	0	0	0	0	0
CCC3	Plasma	0	0	0	0	0	0.397334	0	0
CCC3	Plasma	0	0	0	0	0	0	0	0
CCC3	Plasma	0	0	0	0	0	0	0	0
CCC3	Plasma	0	0	0	0	0	0	0	0
CCC3	Plasma	0	0	0	0	0	0	0	0
CCC3	Plasma	0	0	0	0	0	0	0	0
CCC3	Plasma	0	0	0	0	0	0	0	0
CCC3	Plasma	0	0	0	0	0	0	0	0
CCC3	Plasma	0	0	0	0	0	0	0	0
CCC3	Plasma	0	2.10787	0	0	0	0	0	0
CCC3	Plasma	0	0	0	0	0	0	0	0
CCC3	Plasma	0	0	0	0	0	0	0	0
CCC3	Plasma	0	0	0	0	0	0	0	0
CCC3	Plasma	0	0	0	0	0	0	0	0
CCC3	Plasma	0	0	0	0	0	0	0	0
CCC3	Plasma	0	0	0	0	0	0	0	0
CCC3	Plasma	0	0	0	0	0	0	0	0
CCC3	Plasma	0	0	0	0	0	0	0	0
CCC3	Plasma	0	0	0	0	0	0	0	0
CCC3	Plasma	0	0	0	0	0	0	0	0
CCC3	Plasma	0	0	0	0	0	0	0	0
CCC3	Plasma	0	0	0	0	0	0	0	0
CCC3	Plasma	0	0	0	0	0	0	0	0
CCC3	Plasma	0	0	0	0	0	1.14446	0	0
CCC3	Plasma	0	0	0	0	0	0	0	0
CCC3	Plasma	0	0	0	0	0	0	0	0
CCC3	Plasma	0	0	0	0	0	0	0	0
CCC3	Plasma	0	0	0	0	0	0.572963	0	0
CCC3	Plasma	0	0	0	0	0	0	0	0
CCC3	Plasma	0	0	0	0	0	0	0	0
CCC3	Plasma	0	0	0	0	0	0	0	0
CCC3	Plasma	0	0	0	0	0	0	0	0
CCC3	Plasma	0	0	0	0	0	0	0	0
CCC3	Plasma	0	0	0	0	0	0.712387	0	0
CCC3	Plasma	0	0	0	0	0	0	0	0
CCC3	Plasma	0	0	0	0	0	0	0	0
CCC3	Plasma	0	0	0	0	0	0	0	0
CCC3	Plasma	0	0	0	0	0	0	0	0
CCC3	Plasma	0	0	0	0	0	0	0	0
CCC3	Plasma	0	0	0	0	0	0	0	0
CCC3	Plasma	0	0	0	0	0	0	0	0
CCC3	Plasma	0	0	0	0	0	0.330943	0	0
CCC3	Plasma	0	0	0	0	0	0	0	0
CCC3	Plasma	0	0	0	0	0	0	0	0
CCC3	Plasma	0	0	0	0	0	0	0	0
CCC3	Plasma	0	0	0	0	0	0	0	0
CCC3	Plasma	0	0	0	0	0	0	0	0
CCC3	Plasma	0	0	0	0	0	0	0	0
CCC3	Plasma	0	0	0	0	0	0	0	0
CCC3	Plasma	0	0	0	0	0	1.82328	0	0
CCC3	Plasma	0	0	0.325316	0	0	0	0	0
CCC3	Plasma	0	0	0	0	0	0	0	0
CCC3	Plasma	0	0	0	0	0	0.990515	0	0
CCC3	Plasma	0	0	0	0	0	0.397574	0	0
CCC3	Plasma	0	0	0	0	0	1.45819	0	0
CCC3	Plasma	0	0	0	0	0	0	1.20035	0
CCC3	Plasma	0	0	0	0	0	0.419383	0	0
CCC3	Plasma	0	0	0	0	0	1.15442	0	0
CCC3	Plasma	0	0	0	0	0	0	0	0
CCC3	Plasma	0	0	0	0	0	0	0	0
CCC3	Plasma	0	0	0	0	0	0	0	0
CCC3	Plasma	0	0	0	0	0	0	0	0
CCC3	Plasma	0	0	0	0	0	0	0	0
CCC3	Plasma	0	0	0	0	0	0	0	0
CCC3	Plasma	0	0	0	0	0	0.980257	0	0
CCC3	Plasma	0	0	0	0	0	0.45925	0	0
CCC3	Plasma	0	0	0	0	0	0	0	0
CCC3	Plasma	0	0	0	0	0	0	0	0
CCC3	Plasma	0	0	0	0	0	0	0	0
CCC3	Plasma	0	0	0	0	0	0.54848	0	0
CCC3	Plasma	0	0	0	0	0	0.254302	0	0
CCC3	Plasma	0	0	0	0	0	0	0	0
CCC3	Plasma	0	0	0	0	0	0	0	0
CCC3	Plasma	0	0	0	0	0	0.734717	0	0
CCC3	Plasma	0	0	0	0	0	0	0	0
CCC3	Plasma	0	0	0	0	0	0	0	0
CCC3	Plasma	0	0	0	0	0	0	0	0
CCC3	Plasma	0	0	0	0	0	0	0	0
CCC3	Plasma	0	0	0	0	0	0	0	0
CCC3	Plasma	0	0	0	0	0	0.48219	0	0
CCC3	Plasma	0	0	0	0	0	0	0	0
CCC3	Plasma	0	0	0	0	0	0	0	0
CCC3	Plasma	0	0	0	0	0	0	0	0
CCC3	Plasma	0	1.92046	1.92046	0	0	0	0	0
CCC3	Plasma	0	0	0	0	0	0	0	0
CCC3	Plasma	0	0	0	0	0	0	0	0
CCC3	Plasma	0	0	0	0	0	0	0	0
CCC3	Plasma	0	0	0	0	0	0	0	0
CCC3	Plasma	0	0	0	0	0	0	0	0
CCC3	Plasma	0	0	0	0	0	0	0	0
CCC3	Plasma	0	0	0	0	0	1.44715	0	0
CCC3	Plasma	0	0	0	0	0	0	0	0
CCC3	Plasma	0	0	0	0	0	0	0	0
CCC3	Plasma	0	0	0	0	0	0	0	0
CCC3	Plasma	0	0	0	0	0	0	0	0
CCC3	Plasma	0	0	0	0	0	0	0	0
CCC3	Plasma	0	0	0	0	0	0	0	0
CCC3	Plasma	0	0	0	0	0	0	0	0
CCC3	Plasma	0	0	0	0	0	0	0	0
CCC3	Plasma	0	0	0	0	0	0	0	0
CCC3	Plasma	0	0	0	0	0	0	0	0
CCC3	Plasma	0	0	0	0	0	0	0	0
CCC3	Plasma	0	0	0	0	0	1.22085	0	0
CCC3	Plasma	0	0	0	0	0	0	0	0
CCC3	Plasma	0	0	0	0	0	0	0	0
CCC3	Plasma	0	0	0	0	0	0	0	0
CCC3	Plasma	0	0	0	0	0	0	0	0
CCC3	Plasma	0	0	0	0	0	0	0	0
CCC3	Plasma	0	0	0	0	0	0	0	0
CCC3	Plasma	0	0	0	0	0	0	0	0
CCC3	Plasma	0	0	0	0	0	0	0	0
CCC3	Plasma	0	0	0	0	0	0	0	0
CCC3	Plasma	0	0	0	0	0	0.495221	0	0
CCC3	Plasma	0	0	0	0	0	0	0	0
CCC3	Plasma	0	0	0	0	0	0.806614	0	0
CCC3	Plasma	0	0	0	0	0	0	0	0
CCC3	Plasma	0	0	0	0	0	0	0	0
CCC3	Plasma	0	0	0	0	0	0	0	0
CCC3	Plasma	0	0	0	0	0	1.02749	0	0
CCC3	Plasma	0	0	0	0	0	1.19606	0	0
CCC3	Plasma	0	0	0	0	0	0	0	0
CCC3	Plasma	0	0	0	0	0	0	0	0
CCC3	Plasma	0	0	0	0	0	0	0	0
CCC3	Plasma	0	0	0	0	0	0	0	0
CCC3	Plasma	0	0	0	0	0	0	0	0
CCC3	Plasma	0	0	0	0	0	0	0	0
CCC3	Plasma	0	0	0	0	0	0	0	0
CCC3	Plasma	0	0	0	0	0	0	0	0
CCC3	Plasma	0	0	0	0	0	0	0	0
CCC3	Plasma	0	0	0	0	0	0.398529	0	0
CCC3	Plasma	0	0	0	0	0	0	0	0
CCC3	Plasma	0	0	0	0	0	0	0	0
CCC3	Plasma	0	0	0	0	0	0.451259	0.451259	0
CCC3	Plasma	0	0	0	0	0	0	0	0
CCC3	Plasma	0	0	0	0	0	0	0	0
CCC3	Plasma	0	0	0	0	0	0	0	0
CCC3	Plasma	0	0	0	0	0	0	0	0
CCC3	Plasma	0	0	0	0	0	0	0	0
CCC3	Plasma	0	0	0	0	0	0	0	0
CCC3	Plasma	0	0	0	0	0	0	0	0
CCC3	Plasma	0	0	0	0	0	0	0	0
CCC3	Plasma	0	0	0	0	0	0	0	0
CCC3	Plasma	0	0	0	0	0	0	0	0
CCC3	Plasma	0	0	0	0	0	0.287957	0.287957	0
CCC3	Plasma	0	0	0	0	0	0	0	0
CCC3	Plasma	0	0	0	0	0	0	0	0
CCC3	Plasma	0	0	0	0	0	0	0	0
CCC3	Plasma	0	0	0	0	0	0	0	0
CCC3	Plasma	0	0	0	0	0	0	0	0
CCC3	Plasma	0	0	0	0	0	0.739578	0	0
CCC3	Plasma	0	0	0	0	0	0	0	0
CCC3	Plasma	0	0	0	0	0	0	0	0
CCC3	Plasma	0	0	0	0	0	0	0	0
CCC3	Plasma	0	0	0	0	0	0.410905	0	0
CCC3	Plasma	0	0	0	0	0	0	0	0
CCC3	Plasma	0	0	0	0	0	0	0	0
CCC3	Plasma	0	0	0	0	0	0.540624	0	0
CCC3	Plasma	0	0	0	0	0	0	0	0
CCC3	Plasma	0	0	0	0	0	0	0	0
CCC3	Plasma	0	0	0	0	0	0	0	0
CCC3	Plasma	0	0	0	0	0	0.818292	0	0
CCC3	Plasma	0	0	0	0	0	2.2748	0	0
CCC3	Plasma	0	0	0	0	0	0	0	0
CCC3	Plasma	0	0	0	0	0	0.907046	0	0
CCC3	Plasma	0	0	0	0	0	0	0	0
CCC3	Plasma	0	0	0	0	0	1.08183	0	0
CCC3	Plasma	0	0	0	0	0	1.16382	0	0
CCC3	Plasma	0	0	0	0	0	0.487305	0	0
CCC3	Plasma	0	0	0	0	0	0	0	0
CCC3	Plasma	0	0	0	0	0	0	0	0
CCC3	Plasma	0	0	0	0	0	0	0	0
CCC3	Plasma	0	0	0	0	0	0.572357	0	0
CCC3	Plasma	0	0	0	0	0	0	0	0
CCC3	Plasma	0	0	0	0	0	0	0	0
CCC3	Plasma	0	0	0	0	0	0	0	0
CCC3	Plasma	0	0	0	0	0	0	0	0
CCC3	Plasma	0	0	0	0	0	0.439877	0	0
CCC3	Plasma	0	0	0	0	0	0.441179	0	0
CCC3	Plasma	0	0	0	0	0	0	0	0
CCC3	Plasma	0	0	0	0	0	0	0	0
CCC3	Plasma	0	0	0	0	0	0	0	0
CCC3	Plasma	0	0	0	0	0	0	0	0
CCC3	Plasma	0	0	0	0	0	1.83734	0	0
CCC3	Plasma	0	0	0	0	0	0	0	0
CCC3	Plasma	0	0	0	0	0	1.5576	0	0
CCC3	Plasma	0	0	0	0	0	0	0	0
CCC3	Plasma	0	0	0	0	0	0	0	0
CCC3	Plasma	0	0	0	0	0	0	0	0
CCC3	Plasma	0	0	0	0	0	0	0	0
CCC3	Plasma	0	0	0	0	0	0	0	0
CCC3	Plasma	0	0	0	0	0	0	0	0
CCC3	Plasma	0	0	0	0	0	0	0	0
CCC3	Plasma	0	0	0	0	0	0.245431	0	0
CCC3	Plasma	0	0	0	0	0	0	0	0
CCC3	Plasma	0	0	0	0	0	0	0	0
CCC3	Plasma	0	0	0	0	0	1.05232	0	0
CCC3	Plasma	0	0	0	0	0	0	0	0
CCC3	Plasma	0	0	0	0	0	0.810236	0	0
CCC3	Plasma	0	0	0	0	0	1.08209	0	0
CCC3	Plasma	0	0	0	0	0	1.00155	0	0
CCC3	Plasma	0	0	0	0	0	0	0	0
CCC3	Plasma	0	0	0	0	0	0	0	0
CCC3	Plasma	0	0	0	0	0	0	0	0
CCC3	Plasma	0	0	0	0	0	0.974827	0	0
CCC3	Plasma	0	0	0	0	0	0	0	0
CCC3	Plasma	0	0	0	0	0	0	0	0
CCC3	Plasma	0	0	0	0	0	0	0	0
CCC3	Plasma	0	0	0	0	0	0	0	0
CCC3	Plasma	0	0	0	0	0	0	0	0
CCC3	Plasma	0	0	0	0	0	0	0	0
CCC3	Plasma	0	0	0	0	0	0	0	0
CCC3	Plasma	0	0	0	0	0	0	0	0
CCC3	Plasma	0	0	0	0	0	0	0	0
CCC3	Plasma	0	0	0	0	0	0	0	0
CCC3	Plasma	0	0	0	0	0	0	0	0
CCC3	Plasma	0	0	0	0	0	0.405782	0	0
CCC3	Plasma	0	0	0	0	0	0	0	0
CCC3	Plasma	0	0	0	0	0	0	0	0
CCC3	Plasma	0	0	0	0	0	0	0	0
CCC3	Plasma	0	0	0	0	0	1.20849	0	0
CCC3	Plasma	0	0	0	0	0	0	0	0
CCC3	Plasma	0	0	0	0	0	0	0	0
CCC3	Plasma	0	0	0	0	0	0	0	0
CCC3	Plasma	0	0	0	0	0	0	0	0
CCC3	Plasma	0	0	0	0	0	0	0	0
CCC3	Plasma	0	0	0	0	0	0	0	0
CCC3	Plasma	0	0	0	0	0	0.639502	0	0
CCC3	Plasma	0	0	0	0	0	0	0	0
CCC3	Plasma	0	0	0	0	0	0	0	0
CCC3	Plasma	0	0	0	0	0	0	0	0
CCC3	Plasma	0	0	0	0	0	0	0	0
CCC3	Plasma	0	0	0	0	0	0	0	0
CCC3	Plasma	0	0	0	0	0	0	0	0
CCC3	Plasma	0	0	0	0	0	0	0	0
CCC3	Plasma	0	0	0	0	0	0	0	0
CCC3	Plasma	0	0	0	0	0	0	0	0
CCC3	Plasma	0	0	0	0	0	0	0	0
CCC3	Plasma	0	0	0	0	0	0	0	0
CCC3	Plasma	0	0	0	0	0	0	0	0
CCC3	Plasma	0	0	0	0	0	0	0	0
CCC3	Plasma	0	0	0	0	0	0	0	0
CCC3	Plasma	0	0	0	0	0	0	0	0
CCC3	Plasma	0	0	0	0	0	0	0	0
CCC3	Plasma	0	0	0	0	0	0	0	0
CCC3	Plasma	0	0	0	0	0	0	0	0
CCC3	Plasma	0	0	0	0	0	0	0	0
CCC3	Plasma	0	0	0	0	0	0	0	0
CCC3	Plasma	0	0	0	0	0	0.422712	0	0
CCC3	Plasma	0	0	0	0.333415	0	0	0.333415	0
CCC3	Plasma	0	0	0	0	0	0.716381	0	0
CCC3	Plasma	0	0	0	0	0	0	0	0
CCC3	Plasma	0	0	0	0	0	0	0	0
CCC3	Plasma	0	0	0	0	0	0	0	0
CCC3	Plasma	0	0	0	0	0	0	0	0
CCC3	Plasma	0	0	0	0	0	0	0	0
CCC3	Plasma	0	0	0	0	0	1.69039	0	0
CCC3	Plasma	0	0	0	0	0	0.936151	0	0
CCC3	Plasma	0	0	0	0	0	0.777609	0	0
CCC3	Plasma	0	0	0	0	0	0	0	0
CCC3	Plasma	0	0	0	0	0	0	0	0
CCC3	Plasma	0	0	0	0	0	0	0	0
CCC3	Plasma	0	0	0	0	0	0	0	0
CCC3	Plasma	0	0	0	0	0	0	0	0
CCC3	Plasma	0	0	0	0	0	0	0	0
CCC3	Plasma	0	0	0	0	0	0	0	0
CCC3	CD8 T cell	0	0	0	0	0	0	0	0
CCC3	CD8 T cell	0	0	0	0	0	0	0	0
CCC3	CD8 T cell	0	0	0	0	0	1.72804	0	0
CCC3	CD8 T cell	0	0	0	0	0	0	0	0
CCC3	CD8 T cell	0	0	0	0	0	0	0	0
CCC3	CD8 T cell	0	0	0	0	0	0	0	0
CCC3	CD8 T cell	0	0	0	0	0	0	0	0
CCC3	CD8 T cell	0	0	0	0	0	0	0	0
CCC3	CD8 T cell	0	0	0	0	0	0	0	0
CCC3	CD8 T cell	0	0	0	0	0	0	0	0
CCC3	CD8 T cell	0	0	0	0	0	0	1.35183	0
CCC3	CD8 T cell	0	0	0	0	0	0	0	0
CCC3	CD8 T cell	0	0	0	0	0	0	0	0
CCC3	CD8 T cell	0	0	0	0	0	0	0	0
CCC3	CD8 T cell	0	0	0	0	0	0	0	0
CCC3	CD8 T cell	0	0	0	0	0	0	0	0
CCC3	CD8 T cell	0	0	0	0	0	0	0	0
CCC3	CD8 T cell	0	0	0	0	0	0	0	0
CCC3	CD8 T cell	0	0	0	0	0	0	0	0
CCC3	CD8 T cell	0	0	0	0	0	0	0	0
CCC3	CD8 T cell	0	0	0	0	0	0	0	0
CCC3	CD8 T cell	0	0	0	0	0	0	0	0
CCC3	CD8 T cell	0	0	0	0	0	0	0	0
CCC3	CD8 T cell	0	0	0	0	0	0	0	0
CCC3	CD8 T cell	0	0	0	0	0	0	0	0
CCC3	B cell	0	0	0	0	0	0	0	0
CCC3	B cell	0	0	0	0	0	0	0	0
CCC3	B cell	0	0	0	0	0	0	0	0
CCC3	B cell	0	0	0	0	0	0	0	0
CCC3	B cell	0	0	0	0	0	0	0	0
CCC3	B cell	0	0	0	0	0	0	0	0
CCC3	B cell	0	0	0	0	0	0	0	0
CCC3	B cell	0	0	0	0	0	0	0	0
CCC3	B cell	0	0	0	0	0	0	0	0
CCC3	B cell	0	0	0	0	0	0	0	0
CCC3	B cell	0	0	0	0	0	0	0	0
CCC3	B cell	0	0	0	0	0	0	0	0
CCC3	B cell	0	0	0	0	0	0	0	0
CCC3	B cell	0	0	0	0	0	0	0	0
CCC3	B cell	0	0	0	0	0	0	0	0
CCC3	B cell	0	0	0	0	0	0	0	0
CCC3	B cell	0	0	0	0	0	0	0	0
CCC3	B cell	0	0	0	0	0	0	0	0
CCC3	B cell	0	0	0	0	0	0	0	0
CCC3	B cell	0	0	0	0	0	0	0	0
CCC3	B cell	0	0	0	0	0	0	0	0
CCC3	B cell	0	0	0	0	0	0	0	0
CCC3	B cell	0	0	0	0	0	0	0	0
CCC3	B cell	0	0	0	0	0	0	0	0
CCC3	B cell	0	0	0	0	0	0	0	0
CCC3	B cell	0	0	0	0	0	0	0	0
CCC3	B cell	0	0	0	0	0	0	0	0
CCC3	B cell	0	0	0	0	0	0	0	0
CCC3	B cell	0	0	0	0	0	0	0	0
CCC3	B cell	0	0	0	0	0	0.316519	0	0
CCC3	B cell	0	0	0	0	0	0	0	0
CCC3	B cell	0	0	0	0	0	0	0	0
CCC3	B cell	0	0	0	0	0	0	0	0
CCC3	B cell	0	0	0	0	0	0	0	0
CCC3	B cell	0	0	0	0	0	0	0	0
CCC3	B cell	0	0	0	0	0	0	0	0
CCC3	B cell	0	0	0	0	0	0	0	0
CCC3	B cell	0	0	0	0	0	0	0	0
CCC3	B cell	0	0	0	0	0	0	0	0
CCC3	B cell	0	0	0	0	0	0	0	0
CCC3	B cell	0	0	0	0	0	0	0	0
CCC3	B cell	0	0	1.08235	0	0	0	0	0
CCC3	B cell	0	0	0	0	0	0	0	0
CCC3	B cell	0	0	0	0	0	0	0	0
CCC3	B cell	0	0	0	0	0	0	0	0
CCC3	B cell	0	0	0	0	0	0	0	0
CCC3	B cell	0	0	0	0	0	0	0	0
CCC3	B cell	0	0	0	0	0	0	0	0
CCC3	B cell	0	0	0	0	0	0	0	0
CCC3	B cell	0	0	0	0	0	0	0	0
CCC3	B cell	0	0	0	0	0	0	0	0
CCC3	B cell	0	0	0	0	0	0	0	0
CCC3	B cell	0	0	0	0	0	0	0	0
CCC3	B cell	0	0	0	0	0	0	0	0
CCC3	B cell	0	0	0	0	0	0	0	0
CCC3	B cell	0	0	0	0	0	0	0	0
CCC3	B cell	0	0	0	0	0	0	0	0
CCC3	B cell	0	0	0	0	0	0	0	0
CCC3	B cell	0	0	0	0	0	0	0	0
CCC3	B cell	0	0	0	0	0	0	0	0
CCC3	B cell	0	0	0	0	0	0	0	0
CCC3	B cell	0	0	0	0	0	0	0	0
CCC3	B cell	0	0	0	0	0	0	0	0
CCC3	B cell	0	0	0	0	0	0	0	0
CCC3	B cell	0	0	0	0	0	0	0	0
CCC3	B cell	0	0	0	0	0	0	0	0
CCC3	B cell	0	0	0	0	0	0	0	0
CCC3	B cell	0	0	0	0	0	0	0	0
CCC3	B cell	0	0	0	0	0	0	0	0
CCC3	B cell	0	0	0	0	0	0	0	0
CCC3	B cell	0	0	0	0	0	0	0	0
CCC3	B cell	0	0	0	0	0	0	0	0
CCC3	B cell	0	0	0	0	0	0	0	0
CCC3	B cell	0	0	0	0	0	0	0	0
CCC3	B cell	0	0	0	0	0	0	0	0
CCC3	B cell	0	0	1.57544	0	0	0	0	0
CCC3	B cell	0	0	0	0	0	0	0	0
CCC3	B cell	0	0	0	0	0	0	0	0
CCC3	B cell	0	0	0	0	0	0	0	0
CCC3	B cell	0	0	0	0	0	0	0	0
CCC3	B cell	0	0	0	0	0	0	0	0
CCC3	B cell	0	0	0	0	0	0	0	0
CCC3	B cell	0	0	0	0	0	0	0	0
CCC3	B cell	0	0	0	0	0	0	0	0
CCC3	B cell	0	0	0	0	0	0	0	0
CCC3	B cell	0	0	0	0	0	0	0	0
CCC3	B cell	0	0	0	0	0	0	0	0
CCC3	B cell	0	0	0	0	0	0	0	0
CCC3	B cell	0	0	0	0	0	0	0	0
CCC3	B cell	0	0	0	0	0	0	0	0
CCC3	B cell	0	0	0	0	0	0	0	0
CCC3	B cell	0	0	0	0	0	0	0	0
CCC3	B cell	0	0	0	0	0	0	0	0
CCC3	B cell	0	0	0	0	0	0	0	0
CCC3	B cell	0	0	0	0	0	0	0	0
CCC3	B cell	0	0	0	0	0	0.980205	0	0
CCC3	B cell	0	0	0	0	0	0	0	0
CCC3	B cell	0	0	0	0	0	0	0	0
CCC3	B cell	0	0	0	0	0	0	0	0
CCC3	B cell	0	0	0	0	0	0	0	0
CCC3	B cell	0	0	0	0	0	0	0	0
CCC3	B cell	0	0	0	0	0	0	0	0
CCC3	B cell	0	0	0	0	0	0	0	0
CCC3	B cell	0	0	0	0	0	0	0	0
CCC3	B cell	0	0	0	0	0	0	0	0
CCC3	B cell	0	0	0	0	0	0	0	0
CCC3	B cell	0	0	0	0	0	0	0	0
CCC3	B cell	0	0.872041	0	0	0	0	0	0
CCC3	B cell	0	0	0	0	0	0	0	0
CCC3	B cell	0	0	0	0	0	0	0	0
CCC3	B cell	0	0	0	0	0	0	0	0
CCC3	B cell	0	0	0	0	0	0	0	0
CCC3	B cell	0	0	0	0	0	0	0	0
CCC3	B cell	0	0	0	0	0	0	0	0
CCC3	B cell	0	0	0	0	0	0	0	0
CCC3	B cell	0	0	0	0	0	0	0	0
CCC3	B cell	0	0	0	0	0	0	0	0
CCC3	B cell	0	0	0	0	0	0	0	0
CCC3	B cell	0	0	0	0	0	0	0	0
CCC3	B cell	0	0	0	0	0	0	0	0
CCC3	B cell	0	0	0	0	0	0	0	0
CCC3	B cell	0	0	0	0	0	0	0	0
CCC3	B cell	0	0	0	0	0	0	0	0
CCC3	B cell	0	0	0	0	0	0	0	0
CCC3	B cell	0	0	0	0	0	0	0	0
CCC3	B cell	0	0	0	0	0	0	0	0
CCC3	B cell	0	0	0	0	0	0	0	0
CCC3	B cell	0	0	0	0	0	0	0	0
CCC3	B cell	0	0	0	0	0	0	0	0
CCC3	B cell	0	0	0	0	0	0	0	0
CCC3	B cell	0	0	0	0	0	0	0	0
CCC3	B cell	0	0	0	0	0	1.38021	0	0
CCC3	B cell	0	0	0	0	0	0	0	0
CCC3	B cell	0	1.27064	0	0	0	0	0	0
CCC3	B cell	0	0	0	0	0	0	0	0
CCC3	B cell	0	0	0	0	0	0	0	0
CCC3	B cell	0	0	0	0	0	0	0	0
CCC3	B cell	0	0	0	0	0	0	0	0
CCC3	B cell	0	0	0	0	0	0	0	0
CCC3	B cell	0	0	1.44183	0.96096	0	0	0	0
CCC3	B cell	0	0	0	0	0	0	0	0
CCC3	B cell	0	0	0	0	0	0	0	0
CCC3	B cell	0	0	0	0	0	0	0	0
CCC3	B cell	0	0	0	0	0	0	0	0
CCC3	B cell	0	0	0	0	0	0	0	0
CCC3	B cell	0	0	0	0	0	0	0	0
CCC3	B cell	0	0	0	0	0	0	0	0
CCC3	DC	0	0	0	0	0	0	0	0
CCC3	DC	0	0	0	0	0	0	0	0
CCC3	DC	0	0	0	0	0	0	0	0
CCC3	DC	1.44678	0	0	0	0	0	0	0
CCC3	DC	0	0	0	0	0	0	0	0
CCC3	DC	1.2364	0	0	1.77264	0	0	0	0
CCC3	DC	0	0	0	0	0	0	0	0
CCC3	DC	0	1.12027	1.12027	0	0	1.63537	0	0
CCC3	DC	1.25169	0	0	0	0	0	0	0
CCC3	DC	0	1.67141	0	0	0	0	0	0
CCC3	DC	0	1.21866	0	0	0	0	0	0
CCC3	DC	0	0	0	0	0	0	0	0
CCC3	DC	1.03445	0	0	0	0	0	0	0
CCC3	DC	0	0.961159	0	0	0	0	0	0
CCC3	Proliferative	0	0	0	0	0	0	0	0
CCC3	Proliferative	0	0	0	0	0	0	0	0
CCC3	Proliferative	0	0	0	0	0	0	0	0
CCC3	Proliferative	0	0	0	0	0	0	0	0
CCC3	Proliferative	0	0	0	0	0	0	0.263151	0
CCC3	Proliferative	0	0	0	0	0	0	0	0
CCC3	Proliferative	0	0	0	0	0	0	0	0
CCC3	Proliferative	0	0	0	0	0	0	1.50228	0
CCC3	Proliferative	0	0	0	0	0	0	0	0
CCC3	Proliferative	0	0	0	0	0	0	0.397943	0
CCC3	Proliferative	0	0	0	0	0	0	0	0
CCC3	Proliferative	0	0	0	0	0	0	0	0
CCC3	Proliferative	0	0.97596	0	0	0	0	0	0
CCC3	Proliferative	0	0	0.308458	0	0	0	0	0
CCC3	Proliferative	0	0	0	0	0	0	0	0
CCC3	Proliferative	0	0	0	0	0	0	0	0
CCC3	Proliferative	0	0	0	0	0	0	0	0
CCC3	Proliferative	0	0	0	0	0	0	0	0
CCC3	Proliferative	0	0	0	0	0	0	0	0
CCC3	Proliferative	0	0	0	0	0	0	0	0
CCC3	Proliferative	0	0	0	0	0	0	0	0
CCC3	NK	0	0	0	0	0	0	0	0
CCC3	NK	0	1.36082	1.36082	0	0	0	0	0
CCC3	NK	0	0	0	0	0	0	0	0
CCC3	NK	0	0	0	0	0	0	0	0
CCC3	NK	0	0	0	0	0	0	0	0
CCC3	NK	0	1.55716	0	0	0	0	0	0
CCC3	NK	0	0	0	0	0	0	0	0
CCC3	NK	0	0	0	0	0	0	0	0
CCC3	NK	0	0	0	0	0	0	0	0
CCC3	NK	0	0	0	0	0	0	0	0
CCC3	NK	0	0	0	0	0	0	0	0
CCC3	NK	0	0	0	0	0	0	0	0
CCC3	NK	0	0	0	0	0	0	0	0
CCC3	NK	0	0	0	0	0	0	0	0
CCC3	NK	0	0	0	0	0	0	0	0
CCC3	NK	0	0	0	0	0	0	0	0
CCC3	NK	0	0	0	0	0	0	0	0
CCC3	NK	0	0	0	0	0	0	0	0
CCC3	NK	0	0	0	0	0	0	0	0
CCC3	NK	0	1.17222	0	0	0	0	0	0
CCC3	NK	0	0	0	0	0	0	0	0
CCC3	NK	0	0.900796	0	0	0	0	0	0
CCC3	NK	0	0	0	0	0	0	0	0
CCC3	NK	0	0	0	0	0	0	0	0
CCC3	NK	0	0	0	0	0	0	0	0
CCC3	NK	0	0	0	0	0	0	0	0
CCC3	NK	0	1.03434	0	0	0	0	0	0
CCC3	NK	0	0	0	0	0	0	0	0
CCC3	NK	0	0	0	0	0	0	0	0
CCC3	NK	0	0	0	0	0	0	0	0
CCC3	NK	0	0.843959	0	0	0	0	0	0
CCC3	NK	0	0	0	0	0	0	0	0
CCC3	NK	0	0	0	0	0	0	0	0
CCC3	NK	0	0	0	0	0	0	1.40302	0
CCC3	NK	0	0	0	0	0	0	0	0
CCC3	NK	0	0	0	0	0	0	0	0
CCC3	NK	0	0	0	0	0	0	0	0
CCC3	NK	0	0	0	0	0	0	0	0
CCC3	NK	0	0	0	0	0	0	0	0
CCC3	NK	0	0	0	0	0	0	0	0
CCC3	NK	0	0	0	0	0	0	0	0
CCC3	NK	0	0	0	0	0	0	0	0
CCC3	NK	0	0	0	0	0	0	0	0
CCC3	NK	0	1.36667	0	0	0	0	0	0
CCC3	NK	0	0	0	0	0	0	0	0
CCC3	NK	0	0	0	0	0	0	0	0
CCC3	NK	0	0	0	0	0	0	0	0
CCC3	NK	0	0	0	0	0	0	0	0
CCC3	NK	0	0	0	0	0	0	0	0
CCC3	NK	0	0	0	0	0	0	0	0
CCC3	NK	0	0	0	0	0	0	0	0
CCC3	NK	0	0	0	0	0	0	0	0
CCC3	NK	0	0	0	0	0	0	0	0
CCC3	NK	0	0	0	0	0	0	0	0
CCC3	NK	0	0	0	0	0	0	0	0
CCC3	NK	0	0	0	0	0	0	0	0
CCC3	NK	0	0	0	0	0	0	0	0
CCC3	NK	0	0	1.15556	0	0	0	0	0
CCC3	NK	0	0	0	0	0	0	0	0
CCC3	NK	0	0	0	0	0	0	0	0
CCC3	NK	0	0	0	0	0	0	0	0
CCC3	NK	0	0	0	0	0	0	0	0
CCC3	NK	0	1.17593	0	0	0	0	0	0
CCC3	NK	0	0	0	0	0	0	0	0
CCC3	NK	0	0	0	0	0	0	0	0
CCC3	NK	0	0	0	0	0	0	0	0
CCC1	Classical monocytes	0	0	0	1.50276	0	1.50276	0	0
CCC1	Classical monocytes	0	0	0	0	0	0	0	0
CCC1	Classical monocytes	1.15318	0	0	0	0	0	0	0
CCC1	Classical monocytes	0	0	0	0	0	0.915631	0	0
CCC1	Classical monocytes	0	0	0	0	0	0	0	0
CCC1	Classical monocytes	1.26632	0	0	0	0	1.26632	0	0
CCC1	Classical monocytes	0	0	0	0	0	0	0	0
CCC1	Classical monocytes	0	0	0	0	0	0	0	0
CCC1	Classical monocytes	0	0	0	0	0	0	0	0
CCC1	Classical monocytes	0	0	0	0	0	1.34424	0	0
CCC1	Classical monocytes	0	0	0	0	0	0	0	0
CCC1	Classical monocytes	0	0	0	0	0	0	0	0
CCC1	Classical monocytes	0	0	0	0	0	0	0	0
CCC1	Classical monocytes	0	2.0392	0	0	0	0	0	0
CCC1	Classical monocytes	0	0	0	0	0	0	0	0
CCC1	Classical monocytes	0	0	0	0	0	0	0	0
CCC1	Classical monocytes	0	0	0	0	0	0	0	0
CCC1	Classical monocytes	0	0	0	0	0	0	0	0
CCC1	Classical monocytes	0	0	0	0	0	0	0	0
CCC1	Classical monocytes	0	0	0	0	0	1.36082	0	0
CCC1	Classical monocytes	0.601029	0.973801	0	0	0	0.601029	0	0.601029
CCC1	Classical monocytes	0	0	0	0	0	0	0	0
CCC1	Classical monocytes	0	0	0	0	0	1.53308	0	0
CCC1	Classical monocytes	0	0	0	1.36298	0	0	0	0
CCC1	Classical monocytes	0	0	0	0	0	0	0	0
CCC1	Classical monocytes	0	0	0	0	0	0	0	0
CCC1	Classical monocytes	0	0	0	0	0	0	0	0
CCC1	Classical monocytes	0	0	0	0	0	0	0	0
CCC1	Classical monocytes	0	0	0	0	0	0	0	0
CCC1	Classical monocytes	0	0	0	1.35226	0	0	0	0
CCC1	Classical monocytes	0	0	0	0	0	0	0	0
CCC1	Classical monocytes	0	0	0	0	0	0	0	0
CCC1	Classical monocytes	0	0	0	0	0	1.99734	0	0
CCC1	Classical monocytes	0	0	0	0	0	0	0	0
CCC1	Classical monocytes	0	0	0	0	0	0	0	0
CCC1	Classical monocytes	0	0	0	0	0	1.02006	0	0
CCC1	Classical monocytes	0	0	0	0	0	0	0	0
CCC1	Classical monocytes	0	0	0	0	0	0	0	0
CCC1	Classical monocytes	0	0	0	0	0	0	0	0
CCC1	Classical monocytes	0	0	0	0	0	0	0	0
CCC1	Classical monocytes	0	0	0	0	0	0	0	0
CCC1	Classical monocytes	0	0	0	0	0	0	0	0
CCC1	Classical monocytes	0	0	0	0	0	0	0	0
CCC1	Classical monocytes	0	0	0	0	0	1.29148	0	0
CCC1	Classical monocytes	0	0	0	0	0	0	0	0
CCC1	Classical monocytes	1.69732	0	0	0	0	0	0	0
CCC1	Classical monocytes	0	0	0	0	0	0	0	0
CCC1	Classical monocytes	0	0	0	0	0	0	0	0
CCC1	Classical monocytes	0	0	0	0	0	0	0	0
CCC1	Classical monocytes	0	0	0	0	0	0	0	0
CCC1	Classical monocytes	0	0	0	0	0	0	0	0
CCC1	Classical monocytes	0	0	0	0	0	0	0	0
CCC1	Classical monocytes	0	0	0	0	0	0	0	0
CCC1	Classical monocytes	0	0	0	0	0	0	0	0
CCC1	Classical monocytes	0	0	0	0	0	0	0	0
CCC1	Classical monocytes	0	0	0	0	0	0	0	0
CCC1	Classical monocytes	0	0	0	0	0	0	0	0
CCC1	Classical monocytes	0	0	0	0.913212	0	0	0	0
CCC1	Classical monocytes	0	0	0	0	0	0	0	0
CCC1	Classical monocytes	0	0	0	0	0	0	0	0
CCC1	Classical monocytes	0	2.28822	0	0	0	0	0	0
CCC1	Classical monocytes	0	0	0	0	0	0	0	0
CCC1	Classical monocytes	0	0	0	0	0	0	0	0
CCC1	Classical monocytes	0	1.33757	0	0	0	1.33757	0	0
CCC1	Classical monocytes	0	0	0	0	0	0	0	0
CCC1	Classical monocytes	0	0	0	0	0	0	0	0
CCC1	Classical monocytes	0	0	0	0	0	0	0	0
CCC1	Classical monocytes	1.35247	0	0	0.889325	0	0.889325	0	0
CCC1	Classical monocytes	0	0	0	0	0	0	0	0
CCC1	Classical monocytes	0	0	0	0	0	0	0	0
CCC1	Classical monocytes	0	0	0	0	0	0	0	0
CCC1	Classical monocytes	0	0	0	0	0	0	0	0
CCC1	Classical monocytes	0	0	0	0	0	0	0	0
CCC1	Classical monocytes	0	0	0	0	0	0	0	0
CCC1	Classical monocytes	0	0	0	0	0	0	0	0
CCC1	Classical monocytes	0	0	0	0	0	0	0	0
CCC1	Classical monocytes	0	0	0	0	0	0	0	0
CCC1	Classical monocytes	2.78466	1.15392	0	1.15392	0	1.15392	0	0
CCC1	Classical monocytes	0.663934	0	0	0	0	0	0	0
CCC1	Classical monocytes	0	0	0	0	0	0	0	0
CCC1	Classical monocytes	0	0	0	0	0	0	0	0
CCC1	Classical monocytes	0	0	0	0	0	0	0	0
CCC1	Classical monocytes	0	0	0	0	0	1.27965	0	0
CCC1	Classical monocytes	0	0	0	0	0	0	0	0
CCC1	Classical monocytes	0	0	0	0	0	0	0	0
CCC1	Classical monocytes	0	0	0	0	0	0	0	0
CCC1	Classical monocytes	0	0	0	0	0	0	0	0
CCC1	Classical monocytes	0	0	0	0	0	0	0	0
CCC1	Classical monocytes	0	1.34069	0	0	0	1.34069	0	0
CCC1	Classical monocytes	0	0	0	0	0	0	0	0
CCC1	Classical monocytes	0	0	0	0	0	1.68201	0	0
CCC1	Classical monocytes	0	0	0	0	0	0	0	0
CCC1	Classical monocytes	0	0.871556	0	0	0	0.871556	0	0
CCC1	Classical monocytes	0	0	0	0	0	0	0	0
CCC1	Classical monocytes	2.41349	1.47955	0	0	0	0	0	0
CCC1	Classical monocytes	0	0	0	0	0	0	0	0
CCC1	Classical monocytes	0	0	0	0	0	0	0	0
CCC1	Classical monocytes	0	0	0	0	0	0	0	0
CCC1	Classical monocytes	0	0	0	0	0	0	0	0
CCC1	Classical monocytes	0	0	0	0	0	1.96132	0	0
CCC1	Classical monocytes	0	1.23657	0	0	0	0	0	0
CCC1	Classical monocytes	0	0	0	0	0	0	0	0
CCC1	Classical monocytes	2.64458	0	0	0	0	0	0	0
CCC1	Classical monocytes	0	0	0	0	0	0	0	0
CCC1	Classical monocytes	0	0	0	0	0	0	0	0
CCC1	Classical monocytes	0	0	0	1.85396	0	0	0	0
CCC1	Classical monocytes	0	0	0	1.58309	0	0	0	0
CCC1	Classical monocytes	0	0	0	0	0	2.24785	0	0
CCC1	Classical monocytes	0	0	0	0	0	0	0	0
CCC1	Classical monocytes	0	0	0.567584	0	0	1.4002	0	0
CCC1	Classical monocytes	0	0	0	0	0	1.50086	0	0
CCC1	Classical monocytes	0	0	0	0	0	0	0	0
CCC1	Classical monocytes	0	0	0	0	0	0	0	0
CCC1	Classical monocytes	0	0	0	0	0	2.04577	0	0
CCC1	Classical monocytes	0	0	0	0	0	0	0	0
CCC1	Classical monocytes	0	1.28662	0	0	0	0	0	0
CCC1	Classical monocytes	0	0	0	0	0	0	0	0
CCC1	Classical monocytes	0	1.07213	0	0	0	1.07213	0	0
CCC1	Classical monocytes	0	0	0	0	0	1.59176	0	0
CCC1	Classical monocytes	0	0	0	0	0	0	0	0
CCC1	Classical monocytes	0	0	0	0	0	1.95975	0	0
CCC1	Classical monocytes	0	0	0	0	0	0	0	0
CCC1	Classical monocytes	0	0	0	0	0	0	0	0
CCC1	Classical monocytes	0	0	0	0	0	0	0	0
CCC1	Classical monocytes	0	0	0	0	0	0	0	0
CCC1	Classical monocytes	0	0	0	0	0	0.555416	0	0
CCC1	Classical monocytes	0	0	0	0	0	0	0	0
CCC1	Classical monocytes	0	0	0	0	0	1.34267	0	0
CCC1	Classical monocytes	0	0	0	0	0	0	0	0
CCC1	Classical monocytes	0	0	0	0	0	0	0	0
CCC1	Classical monocytes	0	0	0	0	0	0	0	0
CCC1	Classical monocytes	0	0	0	0	0	0	0	0
CCC1	Classical monocytes	0	0	0	0	0	0	0	0
CCC1	Classical monocytes	0	0	0	0	0	0	0	0
CCC1	Classical monocytes	0	0	0	0	0	0	0	0
CCC1	Classical monocytes	0	0	0	0	0	0	0	0
CCC1	Classical monocytes	0	0	0	0	0	0	0	0
CCC1	Classical monocytes	0	0	0	0	0	0	0	0
CCC1	Classical monocytes	0	0	0	0	0	0	0	0
CCC1	Classical monocytes	0	0	0	0	0	0	0	0
CCC1	Classical monocytes	0	0	0	0	0	0	0	0
CCC1	Classical monocytes	0	0	0	0	0	0	0	0
CCC1	Classical monocytes	0	0	0	0	0	0	0	0
CCC1	Classical monocytes	0	1.55745	0	0	0	1.05548	0	0
CCC1	Classical monocytes	0	0	0	0	0	0	0	0
CCC1	Classical monocytes	0	0	0	0	0	0	0	0
CCC1	Classical monocytes	0	0	0	0	0	2.2123	0	0
CCC1	Classical monocytes	0	0	0	0	0	0	0	0
CCC1	Classical monocytes	0	0	1.40326	0	0	1.40326	0	0
CCC1	Classical monocytes	0	0	0	0	0	0	0	0
CCC1	Classical monocytes	0	0	0	1.28625	0	1.28625	0	0
CCC1	Classical monocytes	0	0	0	0	0	0	0	0
CCC1	Classical monocytes	0	0	0	0	0	0	0	0
CCC1	Classical monocytes	0	0	0	0	0	0	0	0
CCC1	Classical monocytes	0	0	0	0	0	0	0	0
CCC1	Classical monocytes	0	0	0	0	0	0	0	0
CCC1	Classical monocytes	0	0	0	0	0	0	0	0
CCC1	Classical monocytes	0	0	0	0	0	0	0	0
CCC1	Classical monocytes	1.10492	0	0	0	0	1.10492	0	0
CCC1	Classical monocytes	0	1.5014	0	0	0	0	0	0
CCC1	Classical monocytes	0	0	0	0	0	0	0	0
CCC1	Classical monocytes	0	0	0	0	0	0	0	0
CCC1	Classical monocytes	0	0	0	0	0	0	0	0
CCC1	Classical monocytes	0	0	0	0	0	0	0	0
CCC1	Classical monocytes	0	0	0	0	0	0	0	0
CCC1	Classical monocytes	0	0	0	0	0	0	0	0
CCC1	Classical monocytes	0	0	0	0	0	0	0	0
CCC1	Classical monocytes	0	0	0	0	0	0	0	0
CCC1	Classical monocytes	0	0	0	0	0	0	0	0
CCC1	Classical monocytes	0	0	0	0	0	0	0	0
CCC1	Classical monocytes	0	0	0	0	0	0	0	0
CCC1	Classical monocytes	0	0	0	0	0	0	0	0
CCC1	Classical monocytes	0	0	0	0	0	0	0	0
CCC1	Classical monocytes	0	0	0	0	0	0	0	0
CCC1	Classical monocytes	0	0	0	0	0	0	0	0
CCC1	Classical monocytes	0	0	0.771274	0	0	0	0	0
CCC1	Classical monocytes	0	0	0	0	0	0	0	0
CCC1	Classical monocytes	0	0	0	0	0	0	0	0
CCC1	Classical monocytes	0	0	0	1.08403	0	0	0	0
CCC1	Classical monocytes	1.84157	0	0	0	0	0	0	0
CCC1	Classical monocytes	0	0	0	0	0	0	0	0
CCC1	Classical monocytes	0	0	0	0	0	2.15095	0	0
CCC1	Classical monocytes	0	1.37038	0	0	0	1.37038	0	0
CCC1	Classical monocytes	0	0	0	0	0	0	0	0
CCC1	Classical monocytes	1.36645	0	0	0	0	0	0	0
CCC1	Classical monocytes	0	0	0	0	0	0	0	0
CCC1	Classical monocytes	0	0	0	0	0	0	0	0
CCC1	Classical monocytes	0	0	0	0	0	0	0	0
CCC1	Classical monocytes	0	2.12197	0	0	0	0	0	0
CCC1	Classical monocytes	0	0	0	0	0	0	0	0
CCC1	Classical monocytes	0	0	0	1.46891	0	0	0	0
CCC1	Classical monocytes	0	0	0	0	0	0	0	0
CCC1	Classical monocytes	0	0	0	0	0	0	0	0
CCC1	Classical monocytes	2.14627	0	0	0	0	0	0	0
CCC1	Classical monocytes	0	0	0	0	0	0	0	0
CCC1	Classical monocytes	0	0	0	0	0	0	0	0
CCC1	Classical monocytes	0	0	0	0	0	0	0	0
CCC1	Classical monocytes	0	0	0	0	0	1.29967	0	0
CCC1	Classical monocytes	0	0	0	0	0	0	0	0
CCC1	Classical monocytes	0	0	0	0	0	0	0	0
CCC1	Classical monocytes	1.20458	0	0	0	0	2.0802	0	0
CCC1	Classical monocytes	0	0	0	0	0	2.26701	0	0
CCC1	Classical monocytes	0	0	0	0	0	2.36405	0	0
CCC1	Classical monocytes	0	0	0	0	0	0	0	0
CCC1	Classical monocytes	0	0	0	0	0	0	0	0
CCC1	Classical monocytes	0	0	0	0	0	0	0	0
CCC1	Classical monocytes	0	0	0	0	0	0	0	0
CCC1	Classical monocytes	0	0	0	0	0	1.62727	0	0
CCC1	Classical monocytes	0	0	0	0	0	0	0	0
CCC1	Classical monocytes	0	0	0	0	0	0	0	0
CCC1	Classical monocytes	0	0	0	0	0	0	0	0
CCC1	Classical monocytes	0	0	0	0	0	0	0	0
CCC1	Classical monocytes	0	0	0	0	0	0	0	0
CCC1	Classical monocytes	0	0	0	0	0	0	0	0
CCC1	Classical monocytes	0	0	0	0	0	2.81828	0	0
CCC1	Classical monocytes	0	0	0	0	0	0	0	0
CCC1	Classical monocytes	0	0	0	0	0	0	0	0
CCC1	Classical monocytes	1.69969	0	0	0	0	0	0	0
CCC1	Classical monocytes	0	0	0	0	0	0	0	0
CCC1	Classical monocytes	0	0	0	0	0	0	0	0
CCC1	Classical monocytes	0	1.49573	0	0	0	0	0	0
CCC1	Classical monocytes	0	0.863466	0	0	0	1.632	0	0
CCC1	CD4 T cell	0	0	0	0	0	0	0	0
CCC1	CD4 T cell	0	0	0	0	0	0	0	0
CCC1	CD4 T cell	0	0	0	0	0	0	0	0
CCC1	CD4 T cell	0	0	0	0	0	0	0	0
CCC1	CD4 T cell	0	0	0	0	0	0	0	0
CCC1	CD4 T cell	0	0	0	0	0	0	0	0
CCC1	CD4 T cell	0	0	0	0	0	0	0	0
CCC1	CD4 T cell	0	0	0	0	0	0	0	0
CCC1	CD4 T cell	0	0	0	0	0	0	0	0
CCC1	CD4 T cell	0	0	0	0	0	0	0	0
CCC1	CD4 T cell	0	0	0	0	0	0	0	0
CCC1	CD4 T cell	0	0	0	0	0	0	0	0
CCC1	CD4 T cell	0	0	0	0	0	0	0	0
CCC1	CD4 T cell	0	0	0	0	0	0	0	0
CCC1	CD4 T cell	0	0	2.18453	0	0	0	0	0
CCC1	CD4 T cell	0	0	0	0	0	0	0	0
CCC1	CD4 T cell	0	0	0	0	0	0	0	0
CCC1	CD4 T cell	0	0	0	0	0	0	0	0
CCC1	CD4 T cell	0	0	0	0	0	0	0	0
CCC1	CD4 T cell	0	0	0	0	0	0	0	0
CCC1	CD4 T cell	0	0	0	0	0	0	0	0
CCC1	CD4 T cell	0	0	0	0	0	0	0	0
CCC1	CD4 T cell	0	0	0	0	0	0	0	0
CCC1	CD4 T cell	0	0	0	0	0	0	0	0
CCC1	CD4 T cell	0	0	0	0	0	0	0	0
CCC1	CD4 T cell	0	0	0	0	0	0	0	0
CCC1	CD4 T cell	0	0	0	0	0	0	0	0
CCC1	CD4 T cell	0	0	0	0	0	0	0	0
CCC1	CD4 T cell	0	0	0	0	0	0	0	0
CCC1	CD4 T cell	0	0	0	0	0	0	0	0
CCC1	CD4 T cell	0	0	0	0	0	0	0	0
CCC1	CD4 T cell	0	0	0	0	0	0	0	0
CCC1	CD4 T cell	0	0	0	0	0	0	0	0
CCC1	CD4 T cell	0	0	0	0	0	0	0	0
CCC1	CD4 T cell	0	0	0	0	0	0	0	0
CCC1	CD4 T cell	0	0	0	0	0	0	0	0
CCC1	CD4 T cell	0	0	0	0	0	0	0	0
CCC1	CD4 T cell	0	0	0	0	0	0	0	0
CCC1	CD4 T cell	0	0	0	0	0	0	0	0
CCC1	CD4 T cell	0	0	0	0	0	3.04452	0	0
CCC1	CD4 T cell	0	0	0	0	0	0	0	0
CCC1	CD4 T cell	0	0	0	0	0	0	0	0
CCC1	CD4 T cell	0	0	0	0	0	0	0	0
CCC1	CD4 T cell	0	0	0	0	0	0	0	0
CCC1	CD4 T cell	0	0	0	0	0	0	0	0
CCC1	CD4 T cell	0	0	0	0	0	0	0	0
CCC1	CD4 T cell	0	0	0	0	0	0	0	0
CCC1	CD4 T cell	0	0	0	0	0	0	0	0
CCC1	CD4 T cell	0	0	0	0	0	0	0	0
CCC1	CD4 T cell	0	0	0	0	0	0	0	0
CCC1	CD4 T cell	0	0	0	0	0	0	0	0
CCC1	CD4 T cell	0	0	0	0	0	0	0	0
CCC1	CD4 T cell	0	0	0	0	0	0	0	0
CCC1	CD4 T cell	0	0	0	0	0	0	0	0
CCC1	CD4 T cell	0	0	0	0	0	0	0	0
CCC1	CD4 T cell	0	0	0	0	0	0	0	0
CCC1	CD4 T cell	0	0	0	0	0	0	0	0
CCC1	CD4 T cell	0	0	0	0	0	0	0	0
CCC1	CD4 T cell	0	0	0	0	0	0	0	0
CCC1	CD4 T cell	0	0	0	0	0	0	0	0
CCC1	CD4 T cell	0	0	0	0	0	0	0	0
CCC1	CD4 T cell	0	0	0	0	0	0	0	0
CCC1	CD4 T cell	0	0	0	0	0	0	0	0
CCC1	CD4 T cell	0	0	0	0	0	0	0	0
CCC1	CD4 T cell	0	0	0	0	0	0	0	0
CCC1	CD4 T cell	0	0	0	0	0	0	0	0
CCC1	CD4 T cell	0	0	0	0	0	0	0	0
CCC1	CD4 T cell	0	0	0	0	0	0	0	0
CCC1	CD4 T cell	0	0	0	0	0	0	0	0
CCC1	CD4 T cell	0	0	0	0	0	0	0	0
CCC1	CD4 T cell	0	0	0	0	0	0	0	0
CCC1	CD4 T cell	0	0	0	0	0	0	0	0
CCC1	CD4 T cell	0	0	0	0	0	0	0	0
CCC1	CD4 T cell	0	0	0	0	0	0	0	0
CCC1	CD4 T cell	0	0	0	0	0	0	0	0
CCC1	CD4 T cell	0	0	0	0	0	0	0	0
CCC1	CD4 T cell	0	0	0	0	0	0	0	0
CCC1	CD4 T cell	0	0	0	0	0	0	0	0
CCC1	CD4 T cell	0	0	0	0	0	0	0	0
CCC1	CD4 T cell	0	0	0	0	0	0	0	0
CCC1	CD4 T cell	0	0	0	0	0	0	0	0
CCC1	CD4 T cell	0	0	0	0	0	0	0	0
CCC1	CD4 T cell	0	0	0	0	0	0	0	0
CCC1	CD4 T cell	0	0	0	0	0	0	0	0
CCC1	CD4 T cell	0	0	0	0	0	0	0	0
CCC1	CD4 T cell	0	0	0	0	0	0	0	0
CCC1	CD4 T cell	0	0	0	0	0	0	0	0
CCC1	CD4 T cell	0	0	0	0	0	0	0	0
CCC1	CD4 T cell	0	0	0	0	0	0	0	0
CCC1	CD4 T cell	0	0	0	0	0	0	0	0
CCC1	CD4 T cell	0	0	0	0	0	0	0	0
CCC1	CD4 T cell	0	0	0	0	0	0	0	0
CCC1	CD4 T cell	0	0	0	0	0	0	0	0
CCC1	CD4 T cell	0	0	0	0	0	0	0	0
CCC1	CD4 T cell	0	0	0	0	0	0	0	0
CCC1	CD4 T cell	0	0	0	0	0	0	0	0
CCC1	CD4 T cell	0	0	0	0	0	0	0	0
CCC1	CD4 T cell	0	0	0	0	0	0	0	0
CCC1	CD4 T cell	0	0	0	0	0	0	0	0
CCC1	CD4 T cell	0	0	0	0	0	0	0	0
CCC1	CD4 T cell	0	0	0	0	0	0	0	0
CCC1	CD4 T cell	0	0	0	0	0	0	0	0
CCC1	CD4 T cell	0	0	0	0	0	0	0	0
CCC1	CD4 T cell	0	0	0	0	0	0	0	0
CCC1	CD4 T cell	0	0	0	0	0	0	0	0
CCC1	CD4 T cell	0	0	0	0	0	0	0	0
CCC1	CD4 T cell	0	0	0	0	0	0	0	0
CCC1	CD4 T cell	0	0	0	0	0	0	0	0
CCC1	CD4 T cell	0	0	0	0	0	0	0	0
CCC1	CD4 T cell	0	0	0	0	0	0	0	0
CCC1	CD4 T cell	0	0	0	0	0	0	0	0
CCC1	CD4 T cell	0	0	0	0	0	0	0	0
CCC1	CD4 T cell	0	0	0	0	0	0	0	0
CCC1	CD4 T cell	0	0	0	0	0	0	0	0
CCC1	CD4 T cell	0	0	0	0	0	0	0	0
CCC1	CD4 T cell	0	0	0	0	0	0	0	0
CCC1	CD4 T cell	0	0	0	0	0	0	0	0
CCC1	CD4 T cell	0	0	0	0	0	0	0	0
CCC1	CD4 T cell	0	0	0	0	0	0	0	0
CCC1	CD4 T cell	0	0	0	0	0	0	0	0
CCC1	CD4 T cell	0	0	0	0	0	0	0	0
CCC1	CD4 T cell	0	0	0	0	0	0	0	0
CCC1	CD4 T cell	0	0	0	0	0	0	0	0
CCC1	CD4 T cell	0	0	0	0	0	0	0	0
CCC1	CD4 T cell	0	0	0	0	0	0	0	0
CCC1	CD4 T cell	0	0	0	0	0	0	0	0
CCC1	CD4 T cell	0	0	0	0	0	0	0	0
CCC1	CD4 T cell	0	0	0	0	0	0	0	0
CCC1	CD4 T cell	0	0	0	0	0	0	0	0
CCC1	CD4 T cell	0	0	0	0	0	0	0	0
CCC1	CD4 T cell	0	0	0	0	0	0	0	0
CCC1	CD4 T cell	0	0	0	0	0	0	0	0
CCC1	CD4 T cell	0	0	0	0	0	0	0	0
CCC1	CD4 T cell	0	0	0	0	0	0	0	0
CCC1	CD4 T cell	0	0	0	0	0	0	0	0
CCC1	CD4 T cell	0	0	0	0	0	0	0	0
CCC1	CD4 T cell	0	0	0	0	0	0	0	0
CCC1	CD4 T cell	0	0	0	0	0	1.25312	0	0
CCC1	CD4 T cell	0	0	0	0	0	0	0	0
CCC1	CD4 T cell	0	0	0	0	0	0	0	0
CCC1	CD4 T cell	0	0	0	0	0	0	0	0
CCC1	CD4 T cell	0	0	0	0	0	0	0	0
CCC1	CD4 T cell	0	0	0	0	0	0	0	0
CCC1	CD4 T cell	0	0	0	0	0	0	0	0
CCC1	CD4 T cell	0	0	0	0	0	0	0	1.26395
CCC1	CD4 T cell	0	0	0	0	0	0	0	0
CCC1	CD4 T cell	0	0	0	0	0	0	0	0
CCC1	CD4 T cell	0	0	0	0	0	0	0	0
CCC1	CD4 T cell	0	0	0	0	0	0	0	0
CCC1	CD4 T cell	0	0	0	0	0	0	0	0
CCC1	CD4 T cell	0	0	0	0	0	0	0	0
CCC1	CD4 T cell	0	0	0	0	0	0	0	0
CCC1	CD4 T cell	0	0	0	0	0	0	0	0
CCC1	CD4 T cell	0	0	0	0	0	0	0	0
CCC1	CD4 T cell	0	0	0	0	0	0	0	0
CCC1	CD4 T cell	0	0	0	0	0	0	0	0
CCC1	CD4 T cell	0	0	0	0	0	0	0	0
CCC1	CD4 T cell	0	0	0	0	0	0	0	0
CCC1	CD4 T cell	0	0	0	0	0	0	0	0
CCC1	CD4 T cell	0	0	0	0	0	0	0	0
CCC1	CD4 T cell	0	0	0	0	0	0	0	0
CCC1	CD4 T cell	0	0	0	0	0	0	0	0
CCC1	CD4 T cell	0	0	0	0	0	0	0	0
CCC1	CD4 T cell	0	0	0	0	0	0	0	0
CCC1	CD4 T cell	0	0	0	0	0	0	0	0
CCC1	CD4 T cell	0	0	0	0	0	0	0	0
CCC1	CD4 T cell	0	0	0	0	0	0	0	0
CCC1	CD4 T cell	0	0	0	0	0	0	0	0
CCC1	CD4 T cell	0	0	0	0	0	0	0	0
CCC1	CD4 T cell	0	0	0	0	0	0	0	0
CCC1	CD4 T cell	0	0	0	0	0	0	0	0
CCC1	CD4 T cell	0	0	0	0	0	0	0	0
CCC1	CD4 T cell	0	0	0	0	0	0	0	0
CCC1	CD4 T cell	0	0	0	0	0	0	0	0
CCC1	CD4 T cell	0	0	0	0	0	0	0	0
CCC1	CD4 T cell	0	0	0	0	0	0	0	0
CCC1	CD4 T cell	0	0	0	0	0	0	0	0
CCC1	CD4 T cell	0	0	0	0	0	0	0	0
CCC1	CD4 T cell	0	0	0	0	0	0	0	0
CCC1	CD4 T cell	0	0	0	0	0	0	0	0
CCC1	CD4 T cell	0	0	0	0	0	0	0	0
CCC1	CD4 T cell	0	0	0	0	0	0	0	0
CCC1	CD4 T cell	0	0	0	0	0	0	0	0
CCC1	CD4 T cell	0	0	0	0	0	0	0	0
CCC1	CD4 T cell	0	0	0	0	0	0	0	0
CCC1	CD4 T cell	0	0	0	0	0	0	0	0
CCC1	CD4 T cell	0	0	0	0	0	0	0	0
CCC1	CD4 T cell	0	0	0	0	0	0	0	0
CCC1	CD4 T cell	0	0	0	0	0	0	0	0
CCC1	CD4 T cell	0	0	0	0	0	0	0	0
CCC1	CD4 T cell	0	0	0	0	0	0	0	0
CCC1	CD4 T cell	0	0	0	0	0	0	0	0
CCC1	CD4 T cell	0	0	0	0	0	0	0	0
CCC1	CD4 T cell	0	0	0	0	0	0	0	0
CCC1	CD4 T cell	0	0	0	0	0	0	0	0
CCC1	CD4 T cell	0	0	0	0	0	0	0	0
CCC1	CD4 T cell	0	0	0	0	0	0	0	0
CCC1	CD4 T cell	0	0	0	0	0	0	0	0
CCC1	CD4 T cell	0	0	0	0	0	0	0	0
CCC1	CD4 T cell	0	0	0	0	0	0	0	0
CCC1	CD4 T cell	0	0	0	0	0	0	0	0
CCC1	CD4 T cell	0	0	0	0	0	0	0	0
CCC1	CD4 T cell	0	0	0	0	0	0	0	0
CCC1	CD4 T cell	0	0	0	0	0	0	0	0
CCC1	CD4 T cell	0	0	0	0	0	0	0	0
CCC1	CD4 T cell	0	0	0	0	0	0	0	0
CCC1	CD4 T cell	0	0	0	0	0	0	0	0
CCC1	CD4 T cell	0	0	0	0	0	0	0	0
CCC1	CD4 T cell	0	0	0	1.91501	0	0	0	0
CCC1	CD4 T cell	0	0	0	0	0	1.38614	0	0
CCC1	CD4 T cell	0	0	0	0	0	0	0	0
CCC1	CD4 T cell	0	0	0	0	0	0	0	0
CCC1	CD4 T cell	0	0	0	0	0	0	0	0
CCC1	CD4 T cell	0	0	2.26973	0	0	0	0	0
CCC1	CD4 T cell	0	0	0	0	0	0	0	0
CCC1	CD4 T cell	0	0	0	0	0	0	0	0
CCC1	CD4 T cell	0	0	0	0	0	0	0	0
CCC1	CD4 T cell	0	0	0	0	0	0	0	0
CCC1	CD4 T cell	0	0	0	0	0	0	0	0
CCC1	CD4 T cell	0	0	0	0	0	0	0	0
CCC1	CD4 T cell	0	0	0	0	0	0	0	0
CCC1	CD4 T cell	0	0	0	0	0	0	0	0
CCC1	CD4 T cell	0	0	0	0	0	0	0	0
CCC1	CD4 T cell	0	0	0	0	0	0	0	0
CCC1	CD4 T cell	0	0	0	0	0	0	0	0
CCC1	CD4 T cell	0	0	0	0	0	0	0	0
CCC1	CD4 T cell	0	0	0	0	0	0	0	0
CCC1	CD4 T cell	0	0	1.42781	0	0	0	0	0
CCC1	CD4 T cell	0	0	0	0	0	0	0	0
CCC1	CD4 T cell	0	0	0	0	0	0	0	0
CCC1	CD4 T cell	0	0	0	0	0	0	0	0
CCC1	CD4 T cell	0	0	0	0	0	0	0	0
CCC1	CD4 T cell	0	0	0	0	0	0	0	0
CCC1	CD4 T cell	0	0	0	0	0	3.04262	0	0
CCC1	CD4 T cell	0	0	0	0	0	0	0	0
CCC1	CD4 T cell	0	0	0	0	0	0	0	0
CCC1	CD4 T cell	0	0	0	0	0	0	0	0
CCC1	CD4 T cell	0	0	0	0	0	0	0	0
CCC1	CD4 T cell	0	0	0	0	0	0	0	0
CCC1	CD4 T cell	0	0	0	0	0	0	0	0
CCC1	CD4 T cell	0	0	0	0	0	0	0	0
CCC1	CD4 T cell	0	0	0	0	0	0	0	0
CCC1	CD4 T cell	0	0	0	0	0	0	0	0
CCC1	CD4 T cell	0	0	0	0	0	0	0	0
CCC1	CD4 T cell	0	0	0	0	0	0	0	0
CCC1	CD4 T cell	0	0	0	0	0	0	0	0
CCC1	CD4 T cell	0	0	0	0	0	0	0	0
CCC1	CD4 T cell	0	0	0	0	0	0	0	0
CCC1	CD4 T cell	0	0	0	0	0	0	0	0
CCC1	CD4 T cell	0	0	0	0	0	0	0	0
CCC1	CD4 T cell	0	0	0	0	0	0	0	0
CCC1	CD4 T cell	0	0	0	0	0	0	0	0
CCC1	CD4 T cell	0	0	0	0	0	0	0	0
CCC1	CD4 T cell	0	0	0	0	0	0	0	0
CCC1	CD4 T cell	0	0	0	0	0	0	0	0
CCC1	CD4 T cell	0	0	0	0	0	0	0	0
CCC1	CD4 T cell	0	0	0	0	0	0	0	0
CCC1	CD4 T cell	0	0	0	0	0	0	0	0
CCC1	CD4 T cell	0	0	0	0	0	0	0	0
CCC1	CD4 T cell	0	0	0	0	0	0	0	0
CCC1	CD4 T cell	0	0	0	0	0	0	0	0
CCC1	CD4 T cell	0	0	0	0	0	0	0	0
CCC1	CD4 T cell	0	0	0	0	0	0	0	0
CCC1	CD4 T cell	0	0	0	0	0	0	0	0
CCC1	CD4 T cell	0	0	0	0	0	0	0	0
CCC1	CD4 T cell	0	0	0	0	0	0	0	0
CCC1	CD4 T cell	0	0	0	0	0	0	0	0
CCC1	CD4 T cell	0	0	0	0	0	0	0	0
CCC1	CD4 T cell	0	0	0	0	0	0	0	0
CCC1	CD4 T cell	0	0	0	0	0	0	0	0
CCC1	CD4 T cell	0	0	0	0	0	0	0	0
CCC1	CD4 T cell	0	0	0	0	0	0	0	0
CCC1	CD4 T cell	0	0	0	0	0	0	0	0
CCC1	CD4 T cell	0	0	0	0	0	0	0	0
CCC1	CD4 T cell	0	0	0	0	0	0	0	0
CCC1	CD4 T cell	0	0	0	0	0	0	0	0
CCC1	CD4 T cell	0	0	0	0	0	0	0	0
CCC1	CD4 T cell	0	0	0	0	0	0	0	0
CCC1	CD4 T cell	0	0	0	0	0	0	0	0
CCC1	CD4 T cell	0	0	0	0	0	0	0	0
CCC1	CD4 T cell	0	0	0	0	0	0	0	0
CCC1	CD4 T cell	0	0	0	0	0	0	0	0
CCC1	CD4 T cell	0	0	0	0	0	0	0	0
CCC1	CD4 T cell	0	0	0	0	0	0	0	0
CCC1	CD4 T cell	0	0	0	0	0	0	0	0
CCC1	CD4 T cell	0	0	0	0	0	0	0	0
CCC1	CD4 T cell	0	0	0	0	0	0	0	0
CCC1	CD4 T cell	0	0	0	0	0	0	0	0
CCC1	CD4 T cell	0	0	0	0	0	0	0	0
CCC1	CD4 T cell	0	0	0	0	0	0	0	0
CCC1	CD4 T cell	0	0	0	0	0	0	0	0
CCC1	CD4 T cell	0	0	0	0	0	0	0	0
CCC1	CD4 T cell	0	0	0	0	0	0	0	0
CCC1	CD4 T cell	0	0	0	0	0	0	0	0
CCC1	CD4 T cell	0	0	0	0	0	2.27794	0	0
CCC1	CD4 T cell	0	0	0	0	0	1.6917	0	0
CCC1	CD4 T cell	0	0	0	0	0	0	0	0
CCC1	CD4 T cell	0	0	0	0	0	0	0	0
CCC1	CD4 T cell	0	0	0	0	0	0	0	0
CCC1	CD4 T cell	0	0	0	0	0	0	0	0
CCC1	CD4 T cell	0	0	0	0	0	0	0	0
CCC1	CD4 T cell	0	0	0	0	0	0	0	0
CCC1	CD4 T cell	0	0	0	0	0	0	0	0
CCC1	CD4 T cell	0	0	0	0	0	0	0	0
CCC1	CD4 T cell	0	0	0	0	0	0	0	0
CCC1	CD4 T cell	0	0	0	0	0	0	0	0
CCC1	CD4 T cell	0	0	0	0	0	0	0	0
CCC1	CD4 T cell	0	0	0	0	0	0	0	0
CCC1	CD4 T cell	0	0	0	0	0	0	0	0
CCC1	CD4 T cell	0	0	0	0	0	0	0	0
CCC1	CD4 T cell	0	0	0	0	0	0	0	0
CCC1	CD4 T cell	0	0	0	0	0	0	0	0
CCC1	CD4 T cell	0	0	0	0	0	0	0	0
CCC1	CD4 T cell	0	0	0	0	0	0	0	0
CCC1	CD4 T cell	0	0	0	0	0	0	0	0
CCC1	CD4 T cell	0	0	0	0	0	0	0	0
CCC1	CD4 T cell	0	0	0	0	0	0	0	0
CCC1	CD4 T cell	0	0	0	0	0	0	0	0
CCC1	CD4 T cell	0	0	0	0	0	0	0	0
CCC1	CD4 T cell	0	0	0	0	0	0	0	0
CCC1	CD4 T cell	0	0	0	0	0	0	0	0
CCC1	CD4 T cell	0	0	0	0	0	0	0	0
CCC1	CD4 T cell	0	0	0	0	0	0	0	0
CCC1	CD4 T cell	0	0	0	0	0	0	0	0
CCC1	CD4 T cell	0	0	0	0	0	0	0	0
CCC1	CD4 T cell	0	0	0	0	0	0	0	0
CCC1	CD4 T cell	0	0	0	0	0	0	0	0
CCC1	CD4 T cell	0	0	0	0	0	0	0	0
CCC1	CD4 T cell	0	0	0	0	0	0	0	0
CCC1	CD4 T cell	0	0	0	0	0	0	0	0
CCC1	CD4 T cell	0	0	0	0	0	0	0	0
CCC1	CD4 T cell	0	0	0	0	0	0	0	0
CCC1	CD4 T cell	0	0	0	0	0	0	0	0
CCC1	CD4 T cell	0	0	0	0	0	0	0	0
CCC1	CD4 T cell	0	0	0	0	0	0	0	0
CCC1	CD4 T cell	0	0	0	0	0	0	0	0
CCC1	CD4 T cell	0	0	0	0	0	0	0	0
CCC1	CD4 T cell	0	0	0	0	0	0	0	0
CCC1	CD4 T cell	0	0	0	0	0	0	0	0
CCC1	CD4 T cell	0	0	0	0	0	0	0	0
CCC1	CD4 T cell	0	0	0	0	0	0	0	0
CCC1	CD4 T cell	0	0	0	0	0	0	0	0
CCC1	CD4 T cell	0	0	0	0	0	0	0	0
CCC1	CD4 T cell	0	0	0	0	0	0	0	0
CCC1	CD4 T cell	0	0	0	0	0	0	0	0
CCC1	CD4 T cell	0	0	0	0	0	0	0	0
CCC1	CD4 T cell	0	0	0	0	0	1.71859	0	0
CCC1	CD4 T cell	0	0	0	0	0	0	0	0
CCC1	CD4 T cell	0	0	0	0	0	0	0	0
CCC1	CD4 T cell	0	0	0	0	0	0	0	0
CCC1	CD4 T cell	0	0	0	0	0	0	0	0
CCC1	CD4 T cell	0	0	0	0	0	0	0	0
CCC1	CD4 T cell	0	0	0	0	0	0	0	0
CCC1	CD4 T cell	0	0	0	0	0	0	0	0
CCC1	CD4 T cell	0	0	0	0	0	0	0	0
CCC1	CD4 T cell	0	0	0	0	0	0	0	0
CCC1	CD4 T cell	0	0	0	0	0	0	0	0
CCC1	CD4 T cell	0	0	0	0	0	0	0	0
CCC1	CD4 T cell	0	0	0	0	0	0	0	0
CCC1	CD4 T cell	0	0	0	0	0	0	0	0
CCC1	CD4 T cell	0	0	0	0	0	0	0	0
CCC1	CD4 T cell	0	0	0	0	0	1.29024	0	0
CCC1	CD4 T cell	0	0	0	0	0	0	0	0
CCC1	CD4 T cell	0	0	0	0	0	0	0	0
CCC1	CD4 T cell	0	0	0	0	0	2.6709	0	0
CCC1	CD4 T cell	0	0	0	0	0	0	0	0
CCC1	CD4 T cell	0	0	0	0	0	0	0	0
CCC1	CD4 T cell	0	0	0	0	0	0	0	0
CCC1	CD4 T cell	0	0	0	0	0	0	0	0
CCC1	CD4 T cell	0	0	0	0	0	0	0	0
CCC1	CD4 T cell	0	0	0	0	0	0	0	0
CCC1	CD4 T cell	0	0	0	0	0	0	0	0
CCC1	CD4 T cell	0	0	0	0	0	0	0	0
CCC1	CD4 T cell	0	0	0	0	0	0	0	0
CCC1	CD4 T cell	0	0	0	0	0	0	0	0
CCC1	CD4 T cell	0	0	0	0	0	0	0	0
CCC1	CD4 T cell	0	0	0	0	0	0	0	0
CCC1	CD4 T cell	0	0	0	0	0	0	0	0
CCC1	CD4 T cell	0	0	0	0	0	0	0	0
CCC1	CD4 T cell	0	0	0	0	0	0	0	0
CCC1	CD4 T cell	0	0	0	0	0	0	0	0
CCC1	CD4 T cell	0	0	0	0	0	0	0	0
CCC1	CD4 T cell	0	0	0	0	0	0	0	0
CCC1	CD4 T cell	0	0	0	0	0	0	0	0
CCC1	CD4 T cell	0	0	0	0	0	0	0	0
CCC1	CD4 T cell	0	0	0	0	0	0	0	0
CCC1	CD4 T cell	0	0	0	0	0	0	0	0
CCC1	CD4 T cell	0	0	0	0	0	0	0	0
CCC1	CD4 T cell	0	0	0	0	0	0	0	0
CCC1	CD4 T cell	0	0	0	0	0	0	0	0
CCC1	CD4 T cell	0	0	0	0	0	0	0	0
CCC1	CD4 T cell	0	0	0	0	0	0	0	0
CCC1	CD4 T cell	0	0	0	0	0	0	0	0
CCC1	CD4 T cell	2.12003	0	0	0	0	0	0	0
CCC1	CD4 T cell	0	0	0	0	0	0	0	0
CCC1	CD4 T cell	0	0	0	0	0	0	0	0
CCC1	CD4 T cell	0	0	0	0	0	0	0	0
CCC1	CD4 T cell	0	0	0	0	0	0	0	0
CCC1	CD4 T cell	0	0	0	0	0	0	0	0
CCC1	CD4 T cell	0	0	0	0	0	0	0	0
CCC1	CD4 T cell	0	0	0	0	0	0	0	0
CCC1	CD4 T cell	0	0	0	0	0	0	0	0
CCC1	CD4 T cell	0	0	0	0	0	0	0	0
CCC1	CD4 T cell	0	0	0	0	0	0	0	0
CCC1	CD4 T cell	0	0	0	0	0	0	0	0
CCC1	CD4 T cell	0	0	0	0	0	0	0	0
CCC1	CD4 T cell	0	0	0	0	0	0	0	0
CCC1	CD4 T cell	0	0	0	0	0	0	0	0
CCC1	CD4 T cell	0	0	0	0	0	0	0	0
CCC1	CD4 T cell	2.60501	0	0	0	0	0	0	0
CCC1	CD4 T cell	0	0	0	0	0	0	0	0
CCC1	CD4 T cell	0	0	0	0	0	0	0	0
CCC1	CD4 T cell	0	0	0	0	0	2.06703	0	0
CCC1	CD4 T cell	0	0	0	0	0	0	0	0
CCC1	CD4 T cell	0	0	0	0	0	0	0	0
CCC1	CD4 T cell	0	0	0	0	0	0	0	0
CCC1	CD4 T cell	0	0	0	0	0	0	0	0
CCC1	CD4 T cell	0	0	0	0	0	0	0	0
CCC1	CD4 T cell	0	0	0	0	0	0	0	0
CCC1	CD4 T cell	0	0	0	0	0	0	0	0
CCC1	CD4 T cell	0	0	0	0	0	0	0	0
CCC1	CD4 T cell	0	0	0	0	0	0	0	0
CCC1	CD4 T cell	0	0	0	0	0	0	0	0
CCC1	CD4 T cell	0	0	0	0	0	0	0	0
CCC1	CD4 T cell	0	0	0	0	0	0	0	0
CCC1	CD4 T cell	0	0	0	0	0	0	0	0
CCC1	CD4 T cell	0	0	0	0	0	0	0	0
CCC1	CD4 T cell	0	0	0	0	0	0	0	0
CCC1	CD4 T cell	0	0	0	0	0	0	0	0
CCC1	CD4 T cell	0	0	0	0	0	0	0	0
CCC1	CD4 T cell	0	0	0	0	0	0	0	0
CCC1	CD4 T cell	0	0	0	0	0	0	0	0
CCC1	CD4 T cell	0	0	0	0	0	0	0	0
CCC1	CD4 T cell	0	0	0	0	0	0	0	0
CCC1	CD4 T cell	0	0	0	0	0	0	0	0
CCC1	CD4 T cell	0	0	0	0	0	0	0	0
CCC1	CD4 T cell	0	0	0	0	0	0	0	0
CCC1	CD4 T cell	0	0	0	0	0	0	0	0
CCC1	CD4 T cell	0	0	0	0	0	0	0	0
CCC1	CD4 T cell	0	0	0	0	0	0	0	0
CCC1	CD4 T cell	0	0	0	0	0	0	0	0
CCC1	CD4 T cell	0	0	0	0	0	0	0	0
CCC1	CD4 T cell	0	0	0	0	0	0	0	0
CCC1	CD4 T cell	0	0	0	0	0	0	0	0
CCC1	CD4 T cell	0	0	0	0	0	0	0	0
CCC1	CD4 T cell	0	0	0	0	0	0	0	0
CCC1	CD4 T cell	0	0	0	0	0	0	0	0
CCC1	CD4 T cell	0	0	0	0	0	0	0	0
CCC1	CD4 T cell	0	0	0	0	0	0	0	0
CCC1	CD4 T cell	0	0	0	0	0	0	0	0
CCC1	CD4 T cell	0	0	0	0	0	0	0	0
CCC1	CD4 T cell	0	0	0	0	0	0	0	0
CCC1	CD4 T cell	0	0	0	0	0	0	0	0
CCC1	CD4 T cell	0	0	0	0	0	0	0	0
CCC1	CD4 T cell	0	0	0	0	0	0	0	0
CCC1	CD4 T cell	0	0	0	0	0	0.307254	0	0
CCC1	CD4 T cell	0	0	0	0	0	0	0	0
CCC1	CD4 T cell	0	0	0	0	0	0	0	0
CCC1	CD4 T cell	0	0	0	0	0	0	0	0
CCC1	CD4 T cell	0	0	0	0	0	0	0	0
CCC1	CD4 T cell	0	0	0	0	0	0	0	0
CCC1	CD4 T cell	0	0	0	0	0	0	0	0
CCC1	CD4 T cell	0	0	0	0	0	0	0	0
CCC1	CD4 T cell	0	0	0	0	0	0	0	0
CCC1	CD4 T cell	0	0	0	0	0	0	0	0
CCC1	CD4 T cell	0	0	0	0	0	0	0	0
CCC1	CD4 T cell	0	0	0	0	0	0	0	0
CCC1	CD4 T cell	0	0	0	0	0	0	0	0
CCC1	CD4 T cell	0	0	0	0	0	0	0	0
CCC1	CD4 T cell	0	0	0	0	0	0	0	0
CCC1	CD4 T cell	0	0	0	0	0	0	0	0
CCC1	CD4 T cell	0	0	0	0	0	0	0	0
CCC1	CD4 T cell	0	0	0	0	0	0	0	0
CCC1	CD4 T cell	0	0	0	0	0	0	0	0
CCC1	CD4 T cell	0	0	0	0	0	0	0	0
CCC1	CD4 T cell	0	0	0	0	0	0	0	0
CCC1	CD4 T cell	0	0	0	0	0	0	0	0
CCC1	CD4 T cell	0	0	0	0	0	0	0	0
CCC1	CD4 T cell	0	0	0	0	0	0	0	0
CCC1	CD4 T cell	0	0	0	0	0	0	0	0
CCC1	CD4 T cell	0	0	0	0	0	0	0	0
CCC1	CD4 T cell	0	0	0	0	0	0	0	0
CCC1	CD4 T cell	0	0	0	0	0	1.47616	0	1.47616
CCC1	CD4 T cell	0	0	0	0	0	0	0	0
CCC1	CD4 T cell	0	0	0	0	0	0	0	0
CCC1	CD4 T cell	0	0	0	0	0	0	0	0
CCC1	CD4 T cell	0	0	0	0	0	0	0	0
CCC1	CD4 T cell	0	0	0	0	0	0	0	0
CCC1	CD4 T cell	0	0	0	0	0	0	0	0
CCC1	CD4 T cell	0	0	0	0	0	0	0	0
CCC1	CD4 T cell	0	0	0	0	0	0	0	0
CCC1	CD4 T cell	0	0	0	0	0	0	0	0
CCC1	CD4 T cell	0	0	0	0	0	0	0	0
CCC1	CD4 T cell	0	0	0	0	0	0	0	0
CCC1	CD4 T cell	0	0	0	0	0	0	0	0
CCC1	CD4 T cell	0	0	0	0	0	0	0	0
CCC1	CD4 T cell	0	0	0	0	0	0	0	0
CCC1	CD4 T cell	0	0	0	0	0	0	0	0
CCC1	CD4 T cell	0	0	0	0	0	0	0	0
CCC1	CD4 T cell	0	0	0	0	0	0	0	0
CCC1	CD4 T cell	0	0	0	0	0	0	0	0
CCC1	CD4 T cell	0	0	0	0	0	0	0	0
CCC1	CD4 T cell	0	0	0	0	0	0	0	0
CCC1	CD4 T cell	0	0	0	0	0	0	0	0
CCC1	CD4 T cell	0	0	0	0	0	0	0	0
CCC1	CD4 T cell	0	0	0	0	0	0	0	0
CCC1	CD4 T cell	0	0	0	0	0	0	0	0
CCC1	CD4 T cell	0	0	0	0	0	0	0	0
CCC1	CD4 T cell	0	0	0	0	0	0	0	0
CCC1	CD4 T cell	0	0	0	0	0	0	0	0
CCC1	CD4 T cell	0	0	0	0	0	0	0	0
CCC1	CD4 T cell	0	0	0	0	0	0	0	0
CCC1	CD4 T cell	0	0	0	0	0	0	0	0
CCC1	CD4 T cell	0	0	0	0	0	0	0	0
CCC1	CD4 T cell	0	0	0	0	0	0	0	0
CCC1	CD4 T cell	0	0	0	0	0	0	0	0
CCC1	CD4 T cell	0	0	0	0	0	0	0	0
CCC1	CD4 T cell	0	0	0	0	0	0	0	0
CCC1	CD4 T cell	0	0	0	0	0	0	0	0
CCC1	CD4 T cell	0	0	0	0	0	0	0	0
CCC1	CD4 T cell	0	0	0	0	0	0	0	0
CCC1	CD4 T cell	0	0	0	0	0	0	0	0
CCC1	CD4 T cell	0	0	0	0	0	0	0	0
CCC1	CD4 T cell	0	0	0	0	0	0	0	0
CCC1	CD4 T cell	0	0	0	0	0	0	0	0
CCC1	CD4 T cell	0	0	0	0	0	0	0	0
CCC1	CD4 T cell	0	0	0	0	0	0	0	0
CCC1	CD4 T cell	0	0	0	0	0	0	0	0
CCC1	CD4 T cell	0	0	0	0	0	0	0	0
CCC1	CD4 T cell	0	0	0	0	0	0	0	0
CCC1	CD4 T cell	0	0	0	0	0	0	0	0
CCC1	CD4 T cell	0	0	0	0	0	0	0	0
CCC1	CD4 T cell	0	0	0	0	0	0	0	0
CCC1	CD4 T cell	0	0	0	0	0	0	0	0
CCC1	CD4 T cell	0	0	0	0	0	0	0	0
CCC1	CD4 T cell	0	0	0	0	0	0	0	0
CCC1	CD4 T cell	0	0	0	0	0	0	0	0
CCC1	CD4 T cell	0	0	0	0	0	0	0	0
CCC1	CD4 T cell	0	0	0	0	0	0	0	0
CCC1	CD4 T cell	0	0	0	0	0	0	0	0
CCC1	CD4 T cell	0	0	0	0	0	0	0	0
CCC1	CD4 T cell	0	0	0	0	0	0	0	0
CCC1	CD4 T cell	0	0	0	0	0	0	0	0
CCC1	CD4 T cell	0	0	0	0	0	0	0	0
CCC1	CD4 T cell	0	0	0	0	0	0	0	0
CCC1	CD4 T cell	0	0	0	0	0	0	0	0
CCC1	CD4 T cell	0	0	0	0	0	0	0	0
CCC1	CD4 T cell	0	0	0	0	0	0	0	0
CCC1	CD4 T cell	0	0	0	0	0	0	0	0
CCC1	CD4 T cell	0	0	0	0	0	0	0	0
CCC1	CD4 T cell	0	0	0	0	0	0	0	0
CCC1	CD4 T cell	0	0	0	0	0	0	0	0
CCC1	CD4 T cell	0	0	0	0	0	0	0	0
CCC1	CD4 T cell	0	0	0	0	0	0	0	0
CCC1	CD4 T cell	0	0	2.82572	0	0	0	0	0
CCC1	CD4 T cell	0	0	0	0	0	0	0	0
[truncated: 81,526 more rows]

## Sheet: Figure 2d
2d. PBMC CD4+/CD8+ ratios in healthy controls (HC, n= 6), mild-moderate (CMM, n=13) and critical (CCC, n=10) COVID-19 cases, based on scRNA-seq.
Sample ID	Disease	CD4+/CD8+ ratio
HC1	Control	0.78327
HC2	Control	0.317536
HC3	Control	1.3384
HC4	Control	0.722756
HC5	Control	3.03891
HC6	Control	0.845361
CMM1	Mild-moderate COVID-19	3.37257
CMM2	Mild-moderate COVID-19	4.53582
CMM3	Mild-moderate COVID-19	3.57534
CMM4	Mild-moderate COVID-19	5.52514
CMM5	Mild-moderate COVID-19	6.42484
CMM6	Mild-moderate COVID-19	3.60935
CMM7	Mild-moderate COVID-19	0.750498
CMM8	Mild-moderate COVID-19	1.90573
CMM9	Mild-moderate COVID-19	7.70157
CMM10	Mild-moderate COVID-19	8.1759
CMM11	Mild-moderate COVID-19	4.61162
CMM12	Mild-moderate COVID-19	0.79038
CMM13	Mild-moderate COVID-19	6.65812
CCC1	Critical COVID-19	14.94
CCC2	Critical COVID-19	6.2973
CCC3	Critical COVID-19	18.68
CCC4	Critical COVID-19	7.36585
CCC5	Critical COVID-19	2.42373
CCC6	Critical COVID-19	10.0825
CCC7	Critical COVID-19	5.41704
CCC8	Critical COVID-19	1.29592
CCC9	Critical COVID-19	5.98077
CCC10	Critical COVID-19	1.82175

## Sheet: Figure 3c
3c. Gene set enrichment analysis of HLA-DR complex coding genes in circulating professional antigen presenting cells, comparing scRNA-seq data from mild-moderate (CMM, n=13) and critical (CCC, n=10) COVID-19 cases.
Sample ID	Type	Cell type	Signature score
CCC3	CCC	Classical monocytes	0.165974
CCC3	CCC	Classical monocytes	0
CCC3	CCC	Classical monocytes	0.33052
CCC3	CCC	Classical monocytes	1.13818
CCC3	CCC	Classical monocytes	0.449798
CCC3	CCC	Classical monocytes	0.712696
CCC3	CCC	Classical monocytes	0.710761
CCC3	CCC	Classical monocytes	0.285781
CCC3	CCC	Classical monocytes	1.34735
CCC3	CCC	Classical monocytes	0.840267
CCC3	CCC	Classical monocytes	0.539129
CCC3	CCC	Classical monocytes	0.551028
CCC3	CCC	Classical monocytes	1.0824
CCC3	CCC	Classical monocytes	0.25052
CCC3	CCC	Classical monocytes	0.358177
CCC3	CCC	Classical monocytes	0.722459
CCC3	CCC	Classical monocytes	0.441854
CCC3	CCC	Classical monocytes	0.292165
CCC3	CCC	Classical monocytes	0.197121
CCC3	CCC	Classical monocytes	0.789974
CCC3	CCC	Classical monocytes	1.13536
CCC3	CCC	Classical monocytes	0.496196
CCC3	CCC	Classical monocytes	0.360145
CCC3	CCC	Classical monocytes	0.25461
CCC3	CCC	Classical monocytes	1.50854
CCC3	CCC	Classical monocytes	0.993939
CCC3	CCC	Classical monocytes	0.154272
CCC3	CCC	Classical monocytes	0.910909
CCC3	CCC	Classical monocytes	0.690009
CCC3	CCC	Classical monocytes	0.800601
CCC3	CCC	Classical monocytes	0.894433
CCC3	CCC	Classical monocytes	0.668067
CCC3	CCC	Classical monocytes	0.578842
CCC3	CCC	Classical monocytes	0.558943
CCC3	CCC	Classical monocytes	0.668567
CCC3	CCC	Classical monocytes	1.09366
CCC3	CCC	Classical monocytes	0.21048
CCC3	CCC	Classical monocytes	0.829017
CCC3	CCC	Classical monocytes	0.567214
CCC3	CCC	Classical monocytes	0.517118
CCC3	CCC	Classical monocytes	1.14264
CCC3	CCC	Classical monocytes	1.11714
CCC3	CCC	Classical monocytes	0.288598
CCC3	CCC	Classical monocytes	0.411765
CCC3	CCC	Classical monocytes	0.756696
CCC3	CCC	Classical monocytes	0.606395
CCC3	CCC	Classical monocytes	0.580186
CCC3	CCC	Classical monocytes	0.555212
CCC3	CCC	Classical monocytes	0.246278
CCC3	CCC	Classical monocytes	0.794735
CCC3	CCC	Classical monocytes	0.886046
CCC3	CCC	Classical monocytes	0.333914
CCC3	CCC	Classical monocytes	0.174952
CCC3	CCC	Classical monocytes	0.324776
CCC3	CCC	Classical monocytes	1.29188
CCC3	CCC	Classical monocytes	0.340955
CCC3	CCC	Classical monocytes	0.938791
CCC3	CCC	Classical monocytes	0.38208
CCC3	CCC	Classical monocytes	0.237495
CCC3	CCC	Classical monocytes	0.486676
CCC3	CCC	Classical monocytes	0
CCC3	CCC	Classical monocytes	0.271762
CCC3	CCC	Classical monocytes	0.589377
CCC3	CCC	Classical monocytes	1.07434
CCC3	CCC	Classical monocytes	0.301803
CCC3	CCC	Classical monocytes	0.406663
CCC3	CCC	Classical monocytes	0.542947
CCC3	CCC	Classical monocytes	1.21996
CCC3	CCC	Classical monocytes	0.771655
CCC3	CCC	Classical monocytes	0.434305
CCC3	CCC	Classical monocytes	1.37479
CCC3	CCC	Classical monocytes	1.80707
CCC3	CCC	Classical monocytes	0.87908
CCC3	CCC	Classical monocytes	0.755046
CCC3	CCC	Classical monocytes	1.20711
CCC3	CCC	Classical monocytes	0.249599
CCC3	CCC	Classical monocytes	0
CCC3	CCC	Classical monocytes	0.753634
CCC3	CCC	Classical monocytes	0.28247
CCC3	CCC	Classical monocytes	0.164883
CCC3	CCC	Classical monocytes	0.544496
CCC3	CCC	Classical monocytes	0.4079
CCC3	CCC	Classical monocytes	0.364914
CCC3	CCC	Classical monocytes	0.353341
CCC3	CCC	Classical monocytes	0.950616
CCC3	CCC	Classical monocytes	0.400776
CCC3	CCC	Classical monocytes	0.558206
CCC3	CCC	Classical monocytes	0.234843
CCC3	CCC	Classical monocytes	0.86033
CCC3	CCC	Classical monocytes	0.789594
CCC3	CCC	Classical monocytes	0.235014
CCC3	CCC	Classical monocytes	0.199431
CCC3	CCC	Classical monocytes	0.493653
CCC3	CCC	Classical monocytes	0.429332
CCC3	CCC	Classical monocytes	0.814375
CCC3	CCC	Classical monocytes	0.163707
CCC3	CCC	Classical monocytes	1.10784
CCC3	CCC	Classical monocytes	0.657806
CCC3	CCC	Classical monocytes	0.145095
CCC3	CCC	Classical monocytes	1.52239
CCC3	CCC	Classical monocytes	0.173433
CCC3	CCC	Classical monocytes	0.324919
CCC3	CCC	Classical monocytes	0.594834
CCC3	CCC	Classical monocytes	0.0895407
CCC3	CCC	Classical monocytes	1.00331
CCC3	CCC	Classical monocytes	1.02213
CCC3	CCC	Classical monocytes	0
CCC3	CCC	Classical monocytes	0.341764
CCC3	CCC	Classical monocytes	0.204286
CCC3	CCC	Classical monocytes	0.241311
CCC3	CCC	Classical monocytes	1.54226
CCC3	CCC	Classical monocytes	0.44458
CCC3	CCC	Classical monocytes	0.742258
CCC3	CCC	Classical monocytes	0.221911
CCC3	CCC	Classical monocytes	0.571294
CCC3	CCC	Classical monocytes	0.586915
CCC3	CCC	Classical monocytes	1.32947
CCC3	CCC	Classical monocytes	0.483314
CCC3	CCC	Classical monocytes	1.12735
CCC3	CCC	Classical monocytes	0.660143
CCC3	CCC	Classical monocytes	1.11013
CCC3	CCC	Classical monocytes	0.29009
CCC3	CCC	Classical monocytes	0.400487
CCC3	CCC	Classical monocytes	0.458474
CCC3	CCC	Classical monocytes	0.318317
CCC3	CCC	Classical monocytes	0.360743
CCC3	CCC	Classical monocytes	0.155502
CCC3	CCC	Classical monocytes	0.227313
CCC3	CCC	Classical monocytes	0
CCC3	CCC	Classical monocytes	0.791944
CCC3	CCC	Classical monocytes	1.22212
CCC3	CCC	Classical monocytes	0.90945
CCC3	CCC	Classical monocytes	0.258828
CCC3	CCC	Classical monocytes	0.423592
CCC3	CCC	Classical monocytes	0.694233
CCC3	CCC	Non-classical monocytes	1.66985
CCC3	CCC	Non-classical monocytes	0.715172
CCC3	CCC	Non-classical monocytes	0.593774
CCC3	CCC	Non-classical monocytes	1.83358
CCC3	CCC	Non-classical monocytes	0.359749
CCC3	CCC	Non-classical monocytes	0.82842
CCC3	CCC	DC	1.09726
CCC3	CCC	DC	1.51499
CCC3	CCC	DC	1.54886
CCC3	CCC	DC	2.49266
CCC3	CCC	DC	1.47371
CCC3	CCC	DC	1.90765
CCC3	CCC	DC	2.45924
CCC3	CCC	DC	1.50495
CCC3	CCC	DC	0.880435
CCC3	CCC	DC	1.45805
CCC3	CCC	DC	1.17688
CCC3	CCC	DC	1.16274
CCC3	CCC	DC	0.992565
CCC3	CCC	DC	1.52139
CCC1	CCC	Classical monocytes	0.893082
CCC1	CCC	Classical monocytes	0.522822
CCC1	CCC	Classical monocytes	0.880139
CCC1	CCC	Classical monocytes	1.10449
CCC1	CCC	Classical monocytes	0.928947
CCC1	CCC	Classical monocytes	0.496383
CCC1	CCC	Classical monocytes	0.971598
CCC1	CCC	Classical monocytes	0.314868
CCC1	CCC	Classical monocytes	0.903983
CCC1	CCC	Classical monocytes	0.792981
CCC1	CCC	Classical monocytes	0.178991
CCC1	CCC	Classical monocytes	0.303441
CCC1	CCC	Classical monocytes	0.162596
CCC1	CCC	Classical monocytes	0.445342
CCC1	CCC	Classical monocytes	0.417844
CCC1	CCC	Classical monocytes	0.784983
CCC1	CCC	Classical monocytes	0.207595
CCC1	CCC	Classical monocytes	0.574469
CCC1	CCC	Classical monocytes	0.515176
CCC1	CCC	Classical monocytes	0.890296
CCC1	CCC	Classical monocytes	1.86005
CCC1	CCC	Classical monocytes	1.69518
CCC1	CCC	Classical monocytes	1.48839
CCC1	CCC	Classical monocytes	1.17906
CCC1	CCC	Classical monocytes	0.62761
CCC1	CCC	Classical monocytes	0.4545
CCC1	CCC	Classical monocytes	0.619074
CCC1	CCC	Classical monocytes	0.190521
CCC1	CCC	Classical monocytes	0.159168
CCC1	CCC	Classical monocytes	0.51599
CCC1	CCC	Classical monocytes	0.218532
CCC1	CCC	Classical monocytes	0.137238
CCC1	CCC	Classical monocytes	0.640975
CCC1	CCC	Classical monocytes	0.44529
CCC1	CCC	Classical monocytes	0.346665
CCC1	CCC	Classical monocytes	1.37017
CCC1	CCC	Classical monocytes	0.335333
CCC1	CCC	Classical monocytes	0.278896
CCC1	CCC	Classical monocytes	0.207675
CCC1	CCC	Classical monocytes	0.523496
CCC1	CCC	Classical monocytes	0.820302
CCC1	CCC	Classical monocytes	0.454974
CCC1	CCC	Classical monocytes	0.644434
CCC1	CCC	Classical monocytes	1.25915
CCC1	CCC	Classical monocytes	0.614414
CCC1	CCC	Classical monocytes	1.11112
CCC1	CCC	Classical monocytes	0.277928
CCC1	CCC	Classical monocytes	0.58958
CCC1	CCC	Classical monocytes	1.40523
CCC1	CCC	Classical monocytes	0.645007
CCC1	CCC	Classical monocytes	0
CCC1	CCC	Classical monocytes	0.699971
CCC1	CCC	Classical monocytes	1.019
CCC1	CCC	Classical monocytes	0.963781
CCC1	CCC	Classical monocytes	0.357922
CCC1	CCC	Classical monocytes	0.555647
CCC1	CCC	Classical monocytes	1.12118
CCC1	CCC	Classical monocytes	0.9891
CCC1	CCC	Classical monocytes	1.73533
CCC1	CCC	Classical monocytes	0.354529
CCC1	CCC	Classical monocytes	0.550807
CCC1	CCC	Classical monocytes	0.195516
CCC1	CCC	Classical monocytes	0.15261
CCC1	CCC	Classical monocytes	0.735727
CCC1	CCC	Classical monocytes	1.12334
CCC1	CCC	Classical monocytes	0.182405
CCC1	CCC	Classical monocytes	1.36481
CCC1	CCC	Classical monocytes	0.73546
CCC1	CCC	Classical monocytes	0.721673
CCC1	CCC	Classical monocytes	0.472468
CCC1	CCC	Classical monocytes	0.559671
CCC1	CCC	Classical monocytes	0.247923
CCC1	CCC	Classical monocytes	1.46076
CCC1	CCC	Classical monocytes	0.242027
CCC1	CCC	Classical monocytes	0.556829
CCC1	CCC	Classical monocytes	0.887998
CCC1	CCC	Classical monocytes	0.612262
CCC1	CCC	Classical monocytes	1.38244
CCC1	CCC	Classical monocytes	0.445242
CCC1	CCC	Classical monocytes	0.520211
CCC1	CCC	Classical monocytes	0.909602
CCC1	CCC	Classical monocytes	1.12536
CCC1	CCC	Classical monocytes	1.42586
CCC1	CCC	Classical monocytes	0.402296
CCC1	CCC	Classical monocytes	0.927035
CCC1	CCC	Classical monocytes	0.504914
CCC1	CCC	Classical monocytes	0.440955
CCC1	CCC	Classical monocytes	1.14555
CCC1	CCC	Classical monocytes	1.39867
CCC1	CCC	Classical monocytes	0.538736
CCC1	CCC	Classical monocytes	0.494945
CCC1	CCC	Classical monocytes	0.231131
CCC1	CCC	Classical monocytes	1.66558
CCC1	CCC	Classical monocytes	0.188916
CCC1	CCC	Classical monocytes	0.90344
CCC1	CCC	Classical monocytes	0.793848
CCC1	CCC	Classical monocytes	1.14809
CCC1	CCC	Classical monocytes	0.19957
CCC1	CCC	Classical monocytes	0.629302
CCC1	CCC	Classical monocytes	0.489504
CCC1	CCC	Classical monocytes	0.475162
CCC1	CCC	Classical monocytes	0.176607
CCC1	CCC	Classical monocytes	0.391999
CCC1	CCC	Classical monocytes	0.944405
CCC1	CCC	Classical monocytes	0.903735
CCC1	CCC	Classical monocytes	0.293516
CCC1	CCC	Classical monocytes	0.386203
CCC1	CCC	Classical monocytes	0.362467
CCC1	CCC	Classical monocytes	1.51089
CCC1	CCC	Classical monocytes	1.17424
CCC1	CCC	Classical monocytes	1.56666
CCC1	CCC	Classical monocytes	0.518272
CCC1	CCC	Classical monocytes	0.606743
CCC1	CCC	Classical monocytes	1.00574
CCC1	CCC	Classical monocytes	1.14788
CCC1	CCC	Classical monocytes	1.31858
CCC1	CCC	Classical monocytes	0.580526
CCC1	CCC	Classical monocytes	0.93997
CCC1	CCC	Classical monocytes	0.586397
CCC1	CCC	Classical monocytes	0
CCC1	CCC	Classical monocytes	0.711763
CCC1	CCC	Classical monocytes	0.128367
CCC1	CCC	Classical monocytes	0.644444
CCC1	CCC	Classical monocytes	1.67787
CCC1	CCC	Classical monocytes	1.3409
CCC1	CCC	Classical monocytes	0.756495
CCC1	CCC	Classical monocytes	0
CCC1	CCC	Classical monocytes	1.52575
CCC1	CCC	Classical monocytes	0.139137
CCC1	CCC	Classical monocytes	1.76744
CCC1	CCC	Classical monocytes	0.324575
CCC1	CCC	Classical monocytes	0.81041
CCC1	CCC	Classical monocytes	0.642371
CCC1	CCC	Classical monocytes	0.780933
CCC1	CCC	Classical monocytes	0.513723
CCC1	CCC	Classical monocytes	0.804498
CCC1	CCC	Classical monocytes	1.01258
CCC1	CCC	Classical monocytes	0.702831
CCC1	CCC	Classical monocytes	0.462538
CCC1	CCC	Classical monocytes	0.161807
CCC1	CCC	Classical monocytes	0.606803
CCC1	CCC	Classical monocytes	1.24455
CCC1	CCC	Classical monocytes	0.505038
CCC1	CCC	Classical monocytes	1.32425
CCC1	CCC	Classical monocytes	0.10407
CCC1	CCC	Classical monocytes	0.683398
CCC1	CCC	Classical monocytes	0.674169
CCC1	CCC	Classical monocytes	0.796491
CCC1	CCC	Classical monocytes	1.2996
CCC1	CCC	Classical monocytes	0.626014
CCC1	CCC	Classical monocytes	0.890739
CCC1	CCC	Classical monocytes	1.14864
CCC1	CCC	Classical monocytes	0.867875
CCC1	CCC	Classical monocytes	0.59788
CCC1	CCC	Classical monocytes	0.628462
CCC1	CCC	Classical monocytes	0.185164
CCC1	CCC	Classical monocytes	0.762979
CCC1	CCC	Classical monocytes	0.918266
CCC1	CCC	Classical monocytes	1.13702
CCC1	CCC	Classical monocytes	0.738101
CCC1	CCC	Classical monocytes	0.573366
CCC1	CCC	Classical monocytes	0.596027
CCC1	CCC	Classical monocytes	0.531767
CCC1	CCC	Classical monocytes	0.226073
CCC1	CCC	Classical monocytes	1.20487
CCC1	CCC	Classical monocytes	0.397924
CCC1	CCC	Classical monocytes	0.665573
CCC1	CCC	Classical monocytes	0.49423
CCC1	CCC	Classical monocytes	1.26616
CCC1	CCC	Classical monocytes	0.214624
CCC1	CCC	Classical monocytes	0.258203
CCC1	CCC	Classical monocytes	0.331787
CCC1	CCC	Classical monocytes	0.159371
CCC1	CCC	Classical monocytes	0.590525
CCC1	CCC	Classical monocytes	0.440279
CCC1	CCC	Classical monocytes	1.30846
CCC1	CCC	Classical monocytes	0.452274
CCC1	CCC	Classical monocytes	1.45536
CCC1	CCC	Classical monocytes	0.449469
CCC1	CCC	Classical monocytes	0.545405
CCC1	CCC	Classical monocytes	0.714541
CCC1	CCC	Classical monocytes	0.268869
CCC1	CCC	Classical monocytes	0.779366
CCC1	CCC	Classical monocytes	0.538187
CCC1	CCC	Classical monocytes	0.397211
CCC1	CCC	Classical monocytes	0.395976
CCC1	CCC	Classical monocytes	0.169113
CCC1	CCC	Classical monocytes	0.37329
CCC1	CCC	Classical monocytes	0.916563
CCC1	CCC	Classical monocytes	0.632433
CCC1	CCC	Classical monocytes	0.577067
CCC1	CCC	Classical monocytes	0.405891
CCC1	CCC	Classical monocytes	0.38947
CCC1	CCC	Classical monocytes	0.864841
CCC1	CCC	Classical monocytes	1.30455
CCC1	CCC	Classical monocytes	0.732908
CCC1	CCC	Classical monocytes	0.538365
CCC1	CCC	Classical monocytes	0.774225
CCC1	CCC	Classical monocytes	0.334927
CCC1	CCC	Classical monocytes	0.759522
CCC1	CCC	Classical monocytes	0.817849
CCC1	CCC	Classical monocytes	0.546648
CCC1	CCC	Classical monocytes	0.655629
CCC1	CCC	Classical monocytes	0.187044
CCC1	CCC	Classical monocytes	0.419645
CCC1	CCC	Classical monocytes	0.274831
CCC1	CCC	Classical monocytes	1.14731
CCC1	CCC	Classical monocytes	0.203409
CCC1	CCC	Classical monocytes	0
CCC1	CCC	Classical monocytes	0.90778
CCC1	CCC	Classical monocytes	0.628069
CCC1	CCC	Classical monocytes	0.248776
CCC1	CCC	Classical monocytes	0.980419
CCC1	CCC	Classical monocytes	0.618231
CCC1	CCC	Classical monocytes	0.864334
CCC1	CCC	Classical monocytes	0.553479
CCC1	CCC	Classical monocytes	0.159918
CCC1	CCC	Classical monocytes	1.1725
CCC1	CCC	Classical monocytes	0.35712
CCC1	CCC	Classical monocytes	1.39591
CCC1	CCC	Classical monocytes	0.562047
CCC1	CCC	Classical monocytes	1.06143
CCC1	CCC	Non-classical monocytes	0.496096
CCC1	CCC	Non-classical monocytes	1.79814
CCC1	CCC	Non-classical monocytes	1.51522
CCC1	CCC	Non-classical monocytes	1.85961
CCC1	CCC	Non-classical monocytes	2.0878
CCC1	CCC	Non-classical monocytes	1.09159
CCC1	CCC	Non-classical monocytes	1.99585
CCC1	CCC	Non-classical monocytes	0.484701
CCC1	CCC	Non-classical monocytes	1.23233
CCC1	CCC	Non-classical monocytes	0.3025
CCC1	CCC	Non-classical monocytes	1.62582
CCC1	CCC	Non-classical monocytes	1.57734
CCC1	CCC	Non-classical monocytes	0.151134
CCC1	CCC	Non-classical monocytes	1.1819
CCC1	CCC	Non-classical monocytes	0.240183
CCC1	CCC	Non-classical monocytes	1.4248
CCC1	CCC	Non-classical monocytes	1.54064
CCC1	CCC	Non-classical monocytes	1.39274
CCC1	CCC	Non-classical monocytes	1.67544
CCC1	CCC	Non-classical monocytes	0.946192
CCC1	CCC	Non-classical monocytes	1.69381
CCC1	CCC	Non-classical monocytes	1.86321
CCC1	CCC	Non-classical monocytes	1.39259
CCC1	CCC	Non-classical monocytes	1.10396
CCC1	CCC	Non-classical monocytes	1.26449
CCC1	CCC	Non-classical monocytes	1.09952
CCC1	CCC	DC	1.85565
CCC1	CCC	DC	0.756895
CCC1	CCC	DC	2.09752
CCC1	CCC	DC	0.521661
CCC1	CCC	DC	0
CCC1	CCC	DC	2.76586
CCC1	CCC	DC	1.5081
CCC1	CCC	DC	1.48959
CCC1	CCC	DC	1.5436
CCC1	CCC	DC	1.88644
CCC1	CCC	DC	1.36624
CCC1	CCC	DC	1.07778
CCC1	CCC	DC	1.16606
CCC1	CCC	DC	1.03946
CCC1	CCC	DC	1.38951
CCC1	CCC	DC	1.08077
CCC1	CCC	DC	1.62124
CCC1	CCC	DC	0.924584
CCC1	CCC	DC	1.07435
CCC1	CCC	DC	1.64296
CCC1	CCC	DC	0.823212
CCC1	CCC	DC	1.02938
CCC1	CCC	DC	0.909522
CCC1	CCC	DC	1.79468
CCC1	CCC	DC	0
CCC1	CCC	DC	1.32773
CCC1	CCC	DC	1.42325
CCC1	CCC	DC	1.7836
CCC1	CCC	DC	1.13673
CCC1	CCC	DC	1.70097
CCC1	CCC	DC	1.27774
CCC1	CCC	DC	2.59746
CCC1	CCC	DC	1.46778
CCC1	CCC	DC	1.15062
CCC1	CCC	DC	2.37188
CCC1	CCC	DC	1.46553
CCC1	CCC	DC	2.01711
CCC1	CCC	DC	1.87817
CCC1	CCC	DC	2.46231
CCC2	CCC	Classical monocytes	0.139146
CCC2	CCC	Classical monocytes	0.57269
CCC2	CCC	Classical monocytes	0.746667
CCC2	CCC	Classical monocytes	0.383134
CCC2	CCC	Classical monocytes	0.623779
CCC2	CCC	Classical monocytes	0.542583
CCC2	CCC	Classical monocytes	0.153546
CCC2	CCC	Classical monocytes	0.221645
CCC2	CCC	Classical monocytes	0
CCC2	CCC	Classical monocytes	0.745702
CCC2	CCC	Classical monocytes	0.450751
CCC2	CCC	Classical monocytes	0.412496
CCC2	CCC	Classical monocytes	0.993016
CCC2	CCC	Classical monocytes	0.250497
CCC2	CCC	Classical monocytes	0.397501
CCC2	CCC	Classical monocytes	0.501826
CCC2	CCC	Classical monocytes	0.26221
CCC2	CCC	Classical monocytes	0.421979
CCC2	CCC	Classical monocytes	0.353374
CCC2	CCC	Classical monocytes	1.0284
CCC2	CCC	Classical monocytes	0.261207
CCC2	CCC	Classical monocytes	0.453094
CCC2	CCC	Classical monocytes	0.342852
CCC2	CCC	Classical monocytes	1.36428
CCC2	CCC	Classical monocytes	0.157246
CCC2	CCC	Classical monocytes	1.23051
CCC2	CCC	Classical monocytes	0.801572
CCC2	CCC	Classical monocytes	0.768288
CCC2	CCC	Classical monocytes	0.489096
CCC2	CCC	Classical monocytes	0.218856
CCC2	CCC	Classical monocytes	0.276991
CCC2	CCC	Classical monocytes	0.574512
CCC2	CCC	Classical monocytes	1.03212
CCC2	CCC	Classical monocytes	0.846158
CCC2	CCC	Classical monocytes	0.197105
CCC2	CCC	Classical monocytes	0.262408
CCC2	CCC	Classical monocytes	0.232969
CCC2	CCC	Classical monocytes	0.472405
CCC2	CCC	Classical monocytes	1.01777
CCC2	CCC	Classical monocytes	0.76346
CCC2	CCC	Classical monocytes	0.431916
CCC2	CCC	Classical monocytes	0.0968631
CCC2	CCC	Classical monocytes	0.68347
CCC2	CCC	Classical monocytes	0.444237
CCC2	CCC	Classical monocytes	0.219155
CCC2	CCC	Classical monocytes	1.02735
CCC2	CCC	Classical monocytes	0.30912
CCC2	CCC	Classical monocytes	0.414064
CCC2	CCC	Classical monocytes	0.153284
CCC2	CCC	Classical monocytes	0.48544
CCC2	CCC	Classical monocytes	0.164401
CCC2	CCC	Classical monocytes	0.349727
CCC2	CCC	Classical monocytes	0.525222
CCC2	CCC	Classical monocytes	0.462959
CCC2	CCC	Classical monocytes	0.483774
CCC2	CCC	Classical monocytes	0.302455
CCC2	CCC	Classical monocytes	0.288561
CCC2	CCC	Classical monocytes	0.0757493
CCC2	CCC	Classical monocytes	0.557942
CCC2	CCC	Classical monocytes	0.364331
CCC2	CCC	Classical monocytes	0.251744
CCC2	CCC	Classical monocytes	0.606852
CCC2	CCC	Classical monocytes	0.319486
CCC2	CCC	Classical monocytes	0.611987
CCC2	CCC	Classical monocytes	0.86151
CCC2	CCC	Classical monocytes	0.311511
CCC2	CCC	Classical monocytes	0.654864
CCC2	CCC	Classical monocytes	0.32939
CCC2	CCC	Classical monocytes	0.441905
CCC2	CCC	Classical monocytes	0.633964
CCC2	CCC	Classical monocytes	0.889785
CCC2	CCC	Classical monocytes	0.362358
CCC2	CCC	Classical monocytes	0.902758
CCC2	CCC	Classical monocytes	0.422589
CCC2	CCC	Classical monocytes	0.978855
CCC2	CCC	Classical monocytes	0.710044
CCC2	CCC	Classical monocytes	1.09382
CCC2	CCC	Classical monocytes	0.943759
CCC2	CCC	Classical monocytes	0.240053
CCC2	CCC	Classical monocytes	0.360943
CCC2	CCC	Classical monocytes	0.196386
CCC2	CCC	Classical monocytes	0.138861
CCC2	CCC	Classical monocytes	0.571713
CCC2	CCC	Classical monocytes	0.150675
CCC2	CCC	Classical monocytes	0.293353
CCC2	CCC	Classical monocytes	0.512142
CCC2	CCC	Classical monocytes	0.425407
CCC2	CCC	Classical monocytes	1.16398
CCC2	CCC	Classical monocytes	0.192124
CCC2	CCC	Classical monocytes	0.230963
CCC2	CCC	Classical monocytes	0.726083
CCC2	CCC	Classical monocytes	0.430386
CCC2	CCC	Classical monocytes	0.549602
CCC2	CCC	Classical monocytes	0.497272
CCC2	CCC	Classical monocytes	0.636327
CCC2	CCC	Classical monocytes	0.400535
CCC2	CCC	Classical monocytes	0.528861
CCC2	CCC	Classical monocytes	0.132642
CCC2	CCC	Classical monocytes	0.2017
CCC2	CCC	Classical monocytes	0.0756458
CCC2	CCC	Classical monocytes	0.170046
CCC2	CCC	Classical monocytes	0.317184
CCC2	CCC	Classical monocytes	0.126586
CCC2	CCC	Classical monocytes	0.322152
CCC2	CCC	Classical monocytes	0.0772858
CCC2	CCC	Classical monocytes	0.259562
CCC2	CCC	Classical monocytes	0.445729
CCC2	CCC	Classical monocytes	1.15944
CCC2	CCC	Classical monocytes	0.116703
CCC2	CCC	Classical monocytes	0.926525
CCC2	CCC	Classical monocytes	0.144661
CCC2	CCC	Classical monocytes	0
CCC2	CCC	Classical monocytes	0.714164
CCC2	CCC	Classical monocytes	0
CCC2	CCC	Classical monocytes	0.44937
CCC2	CCC	Classical monocytes	0.171699
CCC2	CCC	Classical monocytes	0.327122
CCC2	CCC	Classical monocytes	0.256197
CCC2	CCC	Classical monocytes	1.49104
CCC2	CCC	Classical monocytes	0.597527
CCC2	CCC	Classical monocytes	0.40171
CCC2	CCC	Classical monocytes	0.352271
CCC2	CCC	Classical monocytes	0.205015
CCC2	CCC	Classical monocytes	0.166757
CCC2	CCC	Classical monocytes	0.55296
CCC2	CCC	Classical monocytes	0.194321
CCC2	CCC	Classical monocytes	0.583607
CCC2	CCC	Classical monocytes	0.0843704
CCC2	CCC	Classical monocytes	0.623743
CCC2	CCC	Classical monocytes	0.1706
CCC2	CCC	Classical monocytes	0.584045
CCC2	CCC	Classical monocytes	0.543216
CCC2	CCC	Classical monocytes	0.396169
CCC2	CCC	Classical monocytes	0.892854
CCC2	CCC	Classical monocytes	0.296188
CCC2	CCC	Classical monocytes	1.17168
CCC2	CCC	Classical monocytes	1.15074
CCC2	CCC	Classical monocytes	0.182781
CCC2	CCC	Classical monocytes	0.108747
CCC2	CCC	Classical monocytes	0.214187
CCC2	CCC	Classical monocytes	0.447128
CCC2	CCC	Classical monocytes	0.480367
CCC2	CCC	Classical monocytes	1.20821
CCC2	CCC	Classical monocytes	0.450692
CCC2	CCC	Classical monocytes	0.440525
CCC2	CCC	Classical monocytes	0.213783
CCC2	CCC	Classical monocytes	0.300434
CCC2	CCC	Classical monocytes	0.569106
CCC2	CCC	Classical monocytes	0.125983
CCC2	CCC	Classical monocytes	0.130915
CCC2	CCC	Classical monocytes	0.898392
CCC2	CCC	Classical monocytes	0.493274
CCC2	CCC	Classical monocytes	1.27096
CCC2	CCC	Classical monocytes	0.607276
CCC2	CCC	Classical monocytes	0.426635
CCC2	CCC	Classical monocytes	0.246117
CCC2	CCC	Classical monocytes	0.366266
CCC2	CCC	Classical monocytes	0.905469
CCC2	CCC	Classical monocytes	0.210835
CCC2	CCC	Classical monocytes	0.12208
CCC2	CCC	Classical monocytes	0.315784
CCC2	CCC	Classical monocytes	0.457451
CCC2	CCC	Classical monocytes	0
CCC2	CCC	Classical monocytes	0.298251
CCC2	CCC	Classical monocytes	0.558097
CCC2	CCC	Classical monocytes	0.173719
CCC2	CCC	Classical monocytes	0
CCC2	CCC	Classical monocytes	0.511989
CCC2	CCC	Classical monocytes	0.15243
CCC2	CCC	Classical monocytes	0.62828
CCC2	CCC	Classical monocytes	0.275977
CCC2	CCC	Classical monocytes	0.49099
CCC2	CCC	Classical monocytes	0.392772
CCC2	CCC	Classical monocytes	0.414353
CCC2	CCC	Classical monocytes	0.0496095
CCC2	CCC	Classical monocytes	0.295267
CCC2	CCC	Classical monocytes	0.56049
CCC2	CCC	Classical monocytes	1.16823
CCC2	CCC	Classical monocytes	0.518916
CCC2	CCC	Classical monocytes	0.974376
CCC2	CCC	Classical monocytes	0.299993
CCC2	CCC	Classical monocytes	0.500393
CCC2	CCC	Classical monocytes	0.274742
CCC2	CCC	Classical monocytes	0.139183
CCC2	CCC	Classical monocytes	0.266242
CCC2	CCC	Classical monocytes	0.125492
CCC2	CCC	Classical monocytes	0.680852
CCC2	CCC	Classical monocytes	0.22347
CCC2	CCC	Classical monocytes	1.0978
CCC2	CCC	Classical monocytes	0.139839
CCC2	CCC	Classical monocytes	0.363161
CCC2	CCC	Classical monocytes	0.118742
CCC2	CCC	Classical monocytes	0.357477
CCC2	CCC	Classical monocytes	0.386705
CCC2	CCC	Classical monocytes	0.286327
CCC2	CCC	Classical monocytes	0.142716
CCC2	CCC	Classical monocytes	0.928771
CCC2	CCC	Classical monocytes	0.756749
CCC2	CCC	Classical monocytes	0.248579
CCC2	CCC	Classical monocytes	0.649315
CCC2	CCC	Classical monocytes	0.405802
CCC2	CCC	Classical monocytes	0.54655
CCC2	CCC	Classical monocytes	0.459764
CCC2	CCC	Classical monocytes	0.640486
CCC2	CCC	Classical monocytes	0.305384
CCC2	CCC	Classical monocytes	0.560203
CCC2	CCC	Classical monocytes	0.703911
CCC2	CCC	Classical monocytes	0.360321
CCC2	CCC	Classical monocytes	0.720144
CCC2	CCC	Classical monocytes	0.840381
CCC2	CCC	Classical monocytes	0.497691
CCC2	CCC	Classical monocytes	0.476743
CCC2	CCC	Classical monocytes	1.28842
CCC2	CCC	Classical monocytes	0.381162
CCC2	CCC	Classical monocytes	0.210475
CCC2	CCC	Classical monocytes	0.57238
CCC2	CCC	Classical monocytes	0.286713
CCC2	CCC	Classical monocytes	0.540119
CCC2	CCC	Classical monocytes	0.265366
CCC2	CCC	Classical monocytes	0.23031
CCC2	CCC	Classical monocytes	0.474416
CCC2	CCC	Classical monocytes	0.782986
CCC2	CCC	Classical monocytes	0.286481
CCC2	CCC	Classical monocytes	0.376491
CCC2	CCC	Classical monocytes	0.194195
CCC2	CCC	Classical monocytes	0.549422
CCC2	CCC	Classical monocytes	0.39702
CCC2	CCC	Classical monocytes	0.755474
CCC2	CCC	Classical monocytes	0.519956
CCC2	CCC	Classical monocytes	0.219444
CCC2	CCC	Classical monocytes	0.318317
CCC2	CCC	Classical monocytes	0.24949
CCC2	CCC	Classical monocytes	0.776179
CCC2	CCC	Classical monocytes	0.624196
CCC2	CCC	Classical monocytes	0.510373
CCC2	CCC	Non-classical monocytes	0.430379
CCC2	CCC	Non-classical monocytes	1.10787
CCC2	CCC	Non-classical monocytes	0.51216
CCC2	CCC	Non-classical monocytes	1.09126
CCC2	CCC	Non-classical monocytes	0.425063
CCC2	CCC	Non-classical monocytes	0.800505
CCC2	CCC	Non-classical monocytes	1.02529
CCC2	CCC	Non-classical monocytes	1.61168
CCC2	CCC	Non-classical monocytes	1.14795
CCC2	CCC	Non-classical monocytes	0.328732
CCC2	CCC	Non-classical monocytes	2.29139
CCC2	CCC	Non-classical monocytes	0.906958
CCC2	CCC	Non-classical monocytes	1.11367
CCC2	CCC	Non-classical monocytes	0.42604
CCC2	CCC	DC	0.535352
CCC5	CCC	Classical monocytes	0.0729289
CCC5	CCC	Classical monocytes	0.145931
CCC5	CCC	Classical monocytes	0
CCC5	CCC	Classical monocytes	0.244969
CCC5	CCC	Classical monocytes	0.441599
CCC5	CCC	Classical monocytes	0.328165
CCC5	CCC	Classical monocytes	0.486736
CCC5	CCC	Classical monocytes	0.236847
CCC5	CCC	Classical monocytes	0.809171
CCC5	CCC	Classical monocytes	0.761637
CCC5	CCC	Classical monocytes	0.668076
CCC5	CCC	Classical monocytes	0.312211
CCC5	CCC	Classical monocytes	0.877846
CCC5	CCC	Classical monocytes	0.518452
CCC5	CCC	Classical monocytes	0.462471
CCC5	CCC	Classical monocytes	1.38207
CCC5	CCC	Classical monocytes	0.594784
CCC5	CCC	Classical monocytes	0.426345
CCC5	CCC	Classical monocytes	0.311585
CCC5	CCC	Classical monocytes	0.374446
CCC5	CCC	Classical monocytes	0.398822
CCC5	CCC	Classical monocytes	0.0950589
CCC5	CCC	Classical monocytes	0.125318
CCC5	CCC	Classical monocytes	0
CCC5	CCC	Classical monocytes	0.32122
CCC5	CCC	Classical monocytes	0.15044
CCC5	CCC	Classical monocytes	0.418364
CCC5	CCC	Classical monocytes	0.0841462
CCC5	CCC	Classical monocytes	0.274257
CCC5	CCC	Classical monocytes	0
CCC5	CCC	Classical monocytes	0.340787
CCC5	CCC	Classical monocytes	0.602888
CCC5	CCC	Classical monocytes	0.145433
CCC5	CCC	Classical monocytes	0.303934
CCC5	CCC	Classical monocytes	1.33961
CCC5	CCC	Classical monocytes	0.965009
CCC5	CCC	Classical monocytes	0.227245
CCC5	CCC	Classical monocytes	0.308357
CCC5	CCC	Classical monocytes	0.137594
CCC5	CCC	Classical monocytes	0.281418
CCC5	CCC	Classical monocytes	0.499111
CCC5	CCC	Classical monocytes	0.247491
CCC5	CCC	Classical monocytes	0.157325
CCC5	CCC	Classical monocytes	0.119045
CCC5	CCC	Classical monocytes	0.263563
CCC5	CCC	Classical monocytes	0.528273
CCC5	CCC	Classical monocytes	0.142067
CCC5	CCC	Classical monocytes	0.58343
CCC5	CCC	Classical monocytes	0.260234
CCC5	CCC	Classical monocytes	0.280252
CCC5	CCC	Classical monocytes	0.428118
CCC5	CCC	Classical monocytes	0.28643
CCC5	CCC	Classical monocytes	0.35888
CCC5	CCC	Classical monocytes	0.439838
CCC5	CCC	Classical monocytes	0.654892
CCC5	CCC	Classical monocytes	0.494043
CCC5	CCC	Classical monocytes	0.406605
CCC5	CCC	Classical monocytes	0.259357
CCC5	CCC	Classical monocytes	0.440972
CCC5	CCC	Classical monocytes	0.379417
CCC5	CCC	Classical monocytes	0.223606
CCC5	CCC	Classical monocytes	0.183179
CCC5	CCC	Classical monocytes	0.264783
CCC5	CCC	Classical monocytes	0.205057
CCC5	CCC	Classical monocytes	0.355287
CCC5	CCC	Classical monocytes	0
CCC5	CCC	Classical monocytes	0.668437
CCC5	CCC	Classical monocytes	0.265327
CCC5	CCC	Classical monocytes	0.183522
CCC5	CCC	Classical monocytes	0.22091
CCC5	CCC	Classical monocytes	0.494387
CCC5	CCC	Classical monocytes	0.0733216
CCC5	CCC	Classical monocytes	0.329521
CCC5	CCC	Classical monocytes	0.156822
CCC5	CCC	Classical monocytes	0.2033
CCC5	CCC	Classical monocytes	0.565933
CCC5	CCC	Classical monocytes	0.324646
CCC5	CCC	Classical monocytes	0.118201
CCC5	CCC	Classical monocytes	0.596027
CCC5	CCC	Classical monocytes	0.653121
CCC5	CCC	Classical monocytes	0.684378
CCC5	CCC	Classical monocytes	0.406566
CCC5	CCC	Classical monocytes	0.385243
CCC5	CCC	Classical monocytes	0.107295
CCC5	CCC	Classical monocytes	0.37337
CCC5	CCC	Classical monocytes	0.253964
CCC5	CCC	Classical monocytes	0.635799
CCC5	CCC	Classical monocytes	0.460733
CCC5	CCC	Classical monocytes	0.855484
CCC5	CCC	Classical monocytes	0.35247
CCC5	CCC	Classical monocytes	0
CCC5	CCC	Classical monocytes	0.386017
CCC5	CCC	Classical monocytes	0.269206
CCC5	CCC	Classical monocytes	0.166152
CCC5	CCC	Classical monocytes	0.0896167
CCC5	CCC	Classical monocytes	0.355172
CCC5	CCC	Classical monocytes	1.1315
CCC5	CCC	Classical monocytes	0.182353
CCC5	CCC	Classical monocytes	0.305914
CCC5	CCC	Classical monocytes	0.524952
CCC5	CCC	Classical monocytes	0.106174
CCC5	CCC	Classical monocytes	0.833447
CCC5	CCC	Classical monocytes	0.217719
CCC5	CCC	Classical monocytes	0.521913
CCC5	CCC	Classical monocytes	0.623377
CCC5	CCC	Classical monocytes	0.290469
CCC5	CCC	Classical monocytes	0.184113
CCC5	CCC	Classical monocytes	0.859429
CCC5	CCC	Classical monocytes	0.330694
CCC5	CCC	Classical monocytes	0.476822
CCC5	CCC	Classical monocytes	0.60357
CCC5	CCC	Classical monocytes	0.142766
CCC5	CCC	Classical monocytes	0.278948
CCC5	CCC	Classical monocytes	0.341965
CCC5	CCC	Classical monocytes	0.186151
CCC5	CCC	Classical monocytes	1.20731
CCC5	CCC	Classical monocytes	0
CCC5	CCC	Classical monocytes	0.1706
CCC5	CCC	Classical monocytes	0.813654
CCC5	CCC	Classical monocytes	0.194226
CCC5	CCC	Classical monocytes	0.261227
CCC5	CCC	Classical monocytes	0.21474
CCC5	CCC	Classical monocytes	0.743928
CCC5	CCC	Classical monocytes	0.448216
CCC5	CCC	Classical monocytes	0.237573
CCC5	CCC	Classical monocytes	0.519953
CCC5	CCC	Classical monocytes	0.606807
CCC5	CCC	Classical monocytes	0
CCC5	CCC	Classical monocytes	0.386109
CCC5	CCC	Classical monocytes	0.215531
CCC5	CCC	Classical monocytes	0.122583
CCC5	CCC	Classical monocytes	0
CCC5	CCC	Classical monocytes	0.304131
CCC5	CCC	Classical monocytes	0.372047
CCC5	CCC	Classical monocytes	0.730823
CCC5	CCC	Classical monocytes	0.397269
CCC5	CCC	Classical monocytes	0.112181
CCC5	CCC	Classical monocytes	0.151832
CCC5	CCC	Classical monocytes	1.094
CCC5	CCC	Classical monocytes	0.255421
CCC5	CCC	Classical monocytes	0.453603
CCC5	CCC	Classical monocytes	0.274449
CCC5	CCC	Classical monocytes	0.677907
CCC5	CCC	Classical monocytes	0.213526
CCC5	CCC	Classical monocytes	0
CCC5	CCC	Classical monocytes	0.170683
CCC5	CCC	Classical monocytes	0.083456
CCC5	CCC	Classical monocytes	0.341973
CCC5	CCC	Classical monocytes	0.377
CCC5	CCC	Classical monocytes	0.388816
CCC5	CCC	Classical monocytes	0.568471
CCC5	CCC	Classical monocytes	0.34168
CCC5	CCC	Classical monocytes	0.38359
CCC5	CCC	Classical monocytes	0.226251
CCC5	CCC	Classical monocytes	0.513311
CCC5	CCC	Classical monocytes	0.469855
CCC5	CCC	Classical monocytes	0.259313
CCC5	CCC	Classical monocytes	1.64147
CCC5	CCC	Classical monocytes	0.307721
CCC5	CCC	Classical monocytes	0.282519
CCC5	CCC	Classical monocytes	0.553858
CCC5	CCC	Classical monocytes	0.182527
CCC5	CCC	Classical monocytes	0.148689
CCC5	CCC	Classical monocytes	0.163664
CCC5	CCC	Classical monocytes	0.457249
CCC5	CCC	Classical monocytes	0.86287
CCC5	CCC	Classical monocytes	0.491045
CCC5	CCC	Classical monocytes	0.4114
CCC5	CCC	Classical monocytes	0.436168
CCC5	CCC	Classical monocytes	0.194334
CCC5	CCC	Classical monocytes	0.538902
CCC5	CCC	Classical monocytes	0.184808
CCC5	CCC	Classical monocytes	0.393214
CCC5	CCC	Classical monocytes	1.38376
CCC5	CCC	Classical monocytes	0.113751
CCC5	CCC	Classical monocytes	0
CCC5	CCC	Classical monocytes	0.190328
CCC5	CCC	Classical monocytes	0.236343
CCC5	CCC	Classical monocytes	0.301716
CCC5	CCC	Classical monocytes	0.245567
CCC5	CCC	Classical monocytes	0.709935
CCC5	CCC	Classical monocytes	0.253754
CCC5	CCC	Classical monocytes	0.14532
CCC5	CCC	Classical monocytes	0.208297
CCC5	CCC	Classical monocytes	0.218362
CCC5	CCC	Classical monocytes	0.359376
CCC5	CCC	Classical monocytes	0.458494
CCC5	CCC	Classical monocytes	0
CCC5	CCC	Classical monocytes	0.55035
CCC5	CCC	Classical monocytes	0
CCC5	CCC	Classical monocytes	0
CCC5	CCC	Classical monocytes	0.241689
CCC5	CCC	Classical monocytes	0.348917
CCC5	CCC	Classical monocytes	0.931745
CCC5	CCC	Classical monocytes	0.507115
CCC5	CCC	Classical monocytes	0.276304
CCC5	CCC	Classical monocytes	0
CCC5	CCC	Classical monocytes	0.158578
CCC5	CCC	Classical monocytes	0.158772
CCC5	CCC	Classical monocytes	0.232451
CCC5	CCC	Classical monocytes	0.362088
CCC5	CCC	Classical monocytes	0.48061
CCC5	CCC	Classical monocytes	0.433138
CCC5	CCC	Classical monocytes	0.487048
CCC5	CCC	Classical monocytes	0.122736
CCC5	CCC	Classical monocytes	0.254393
CCC5	CCC	Classical monocytes	0.396409
CCC5	CCC	Classical monocytes	0.525608
CCC5	CCC	Classical monocytes	0.574754
CCC5	CCC	Classical monocytes	0.135259
CCC5	CCC	Classical monocytes	0.527749
CCC5	CCC	Classical monocytes	0.743598
CCC5	CCC	Classical monocytes	0.713945
CCC5	CCC	Classical monocytes	0.452896
CCC5	CCC	Classical monocytes	0.538233
CCC5	CCC	Classical monocytes	0.120529
CCC5	CCC	Classical monocytes	0.554465
CCC5	CCC	Classical monocytes	0.462908
CCC5	CCC	Classical monocytes	0.357255
CCC5	CCC	Classical monocytes	0.242295
CCC5	CCC	Classical monocytes	0.273505
CCC5	CCC	Classical monocytes	0.432965
CCC5	CCC	Classical monocytes	0.187879
CCC5	CCC	Classical monocytes	0.141302
CCC5	CCC	Classical monocytes	0.426873
CCC5	CCC	Classical monocytes	0.380177
CCC5	CCC	Classical monocytes	0.83077
CCC5	CCC	Classical monocytes	0.369636
CCC5	CCC	Classical monocytes	0.254783
CCC5	CCC	Classical monocytes	0.0871293
CCC5	CCC	Classical monocytes	0.283281
CCC5	CCC	Classical monocytes	0.143665
CCC5	CCC	Classical monocytes	0.135687
CCC5	CCC	Classical monocytes	0.13662
CCC5	CCC	Classical monocytes	0.503094
CCC5	CCC	Classical monocytes	0.365367
CCC5	CCC	Classical monocytes	0.303546
CCC5	CCC	Classical monocytes	0.1106
CCC5	CCC	Classical monocytes	0.286447
CCC5	CCC	Classical monocytes	0.606255
CCC5	CCC	Classical monocytes	0.243441
CCC5	CCC	Classical monocytes	1.59863
CCC5	CCC	Classical monocytes	0.256087
CCC5	CCC	Classical monocytes	0.695192
CCC5	CCC	Classical monocytes	0.199709
CCC5	CCC	Classical monocytes	0.802632
CCC5	CCC	Classical monocytes	0.116214
CCC5	CCC	Classical monocytes	0.318387
CCC5	CCC	Classical monocytes	0.284546
CCC5	CCC	Classical monocytes	0.398109
CCC5	CCC	Classical monocytes	0.254366
CCC5	CCC	Classical monocytes	0.396686
CCC5	CCC	Classical monocytes	0.352951
CCC5	CCC	Classical monocytes	0.155929
CCC5	CCC	Classical monocytes	0.0977309
CCC5	CCC	Classical monocytes	0.31738
CCC5	CCC	Classical monocytes	0.403239
CCC5	CCC	Classical monocytes	0.529034
CCC5	CCC	Classical monocytes	1.17104
CCC5	CCC	Classical monocytes	0
CCC5	CCC	Classical monocytes	0.103402
CCC5	CCC	Classical monocytes	0.253601
CCC5	CCC	Classical monocytes	0
CCC5	CCC	Classical monocytes	0.518261
CCC5	CCC	Classical monocytes	0
CCC5	CCC	Classical monocytes	0.226524
CCC5	CCC	Classical monocytes	0.141543
CCC5	CCC	Classical monocytes	0.612871
CCC5	CCC	Classical monocytes	0.134954
CCC5	CCC	Classical monocytes	0.158679
CCC5	CCC	Classical monocytes	0.157066
CCC5	CCC	Classical monocytes	1.57699
CCC5	CCC	Classical monocytes	0.277101
CCC5	CCC	Classical monocytes	0.406294
CCC5	CCC	Classical monocytes	0
CCC5	CCC	Classical monocytes	0.3792
CCC5	CCC	Classical monocytes	0.588443
CCC5	CCC	Classical monocytes	0.283866
CCC5	CCC	Classical monocytes	0.228455
CCC5	CCC	Classical monocytes	0.300079
CCC5	CCC	Classical monocytes	0.140491
CCC5	CCC	Classical monocytes	0.239351
CCC5	CCC	Classical monocytes	0.198993
CCC5	CCC	Classical monocytes	0.168144
CCC5	CCC	Classical monocytes	0.151866
CCC5	CCC	Classical monocytes	0.27132
CCC5	CCC	Classical monocytes	0.109949
CCC5	CCC	Classical monocytes	0.166451
CCC5	CCC	Classical monocytes	0.323771
CCC5	CCC	Classical monocytes	0
CCC5	CCC	Classical monocytes	0.212674
CCC5	CCC	Classical monocytes	0.247155
CCC5	CCC	Classical monocytes	0.317293
CCC5	CCC	Classical monocytes	0.650592
CCC5	CCC	Classical monocytes	0.140641
CCC5	CCC	Classical monocytes	0.25558
CCC5	CCC	Classical monocytes	0.335634
CCC5	CCC	Classical monocytes	0.578874
CCC5	CCC	Classical monocytes	0.756772
CCC5	CCC	Classical monocytes	0.182509
CCC5	CCC	Classical monocytes	0.318967
CCC5	CCC	Classical monocytes	0.382788
CCC5	CCC	Classical monocytes	0.358754
CCC5	CCC	Classical monocytes	0.279956
CCC5	CCC	Classical monocytes	0.898851
CCC5	CCC	Classical monocytes	0.348168
CCC5	CCC	Classical monocytes	0.838093
CCC5	CCC	Classical monocytes	0.0726729
CCC5	CCC	Classical monocytes	0.420623
CCC5	CCC	Classical monocytes	0.802529
CCC5	CCC	Classical monocytes	0.856191
CCC5	CCC	Classical monocytes	0.23496
CCC5	CCC	Classical monocytes	0.313096
CCC5	CCC	Classical monocytes	0.374027
CCC5	CCC	Classical monocytes	0.258106
CCC5	CCC	Classical monocytes	0.383335
CCC5	CCC	Classical monocytes	0.129777
CCC5	CCC	Classical monocytes	0.454368
CCC5	CCC	Classical monocytes	0.476071
CCC5	CCC	Classical monocytes	0.582736
CCC5	CCC	Classical monocytes	0.419143
CCC5	CCC	Classical monocytes	0.5797
CCC5	CCC	Classical monocytes	0.251544
CCC5	CCC	Classical monocytes	0.110074
CCC5	CCC	Classical monocytes	0.760222
CCC5	CCC	Classical monocytes	0.400564
CCC5	CCC	Classical monocytes	0.293116
CCC5	CCC	Classical monocytes	0.287599
CCC5	CCC	Classical monocytes	0.420447
CCC5	CCC	Classical monocytes	0.262337
CCC5	CCC	Classical monocytes	0.684993
CCC5	CCC	Classical monocytes	0.148578
CCC5	CCC	Classical monocytes	0.144337
CCC5	CCC	Classical monocytes	0.359655
CCC5	CCC	Classical monocytes	0.339851
CCC5	CCC	Classical monocytes	0.364826
CCC5	CCC	Classical monocytes	0.19076
CCC5	CCC	Classical monocytes	0
CCC5	CCC	Classical monocytes	1.6411
CCC5	CCC	Classical monocytes	0.186151
CCC5	CCC	Classical monocytes	0.487394
CCC5	CCC	Classical monocytes	0.198207
CCC5	CCC	Classical monocytes	0.1283
CCC5	CCC	Classical monocytes	0.369175
CCC5	CCC	Classical monocytes	0.252816
CCC5	CCC	Classical monocytes	0.413201
CCC5	CCC	Classical monocytes	0.286177
CCC5	CCC	Classical monocytes	0.118742
CCC5	CCC	Classical monocytes	0.116906
CCC5	CCC	Classical monocytes	0.489804
CCC5	CCC	Classical monocytes	0.596744
CCC5	CCC	Classical monocytes	0.118762
CCC5	CCC	Classical monocytes	0.466753
CCC5	CCC	Classical monocytes	0.120623
CCC5	CCC	Classical monocytes	0.293558
CCC5	CCC	Classical monocytes	0.5926
CCC5	CCC	Classical monocytes	0.141827
CCC5	CCC	Classical monocytes	0.344515
CCC5	CCC	Classical monocytes	0.147103
CCC5	CCC	Classical monocytes	0.258078
CCC5	CCC	Classical monocytes	0.142247
CCC5	CCC	Classical monocytes	0.236119
CCC5	CCC	Classical monocytes	0.0711054
CCC5	CCC	Classical monocytes	0.296194
CCC5	CCC	Classical monocytes	0.238958
CCC5	CCC	Classical monocytes	0.739548
CCC5	CCC	Classical monocytes	0
CCC5	CCC	Classical monocytes	0.774892
CCC5	CCC	Classical monocytes	0.286488
CCC5	CCC	Classical monocytes	0.623987
CCC5	CCC	Classical monocytes	0.13528
CCC5	CCC	Classical monocytes	0.119045
CCC5	CCC	Classical monocytes	0.358002
CCC5	CCC	Classical monocytes	0.567338
CCC5	CCC	Classical monocytes	0.286931
CCC5	CCC	Classical monocytes	0
CCC5	CCC	Classical monocytes	0.19831
CCC5	CCC	Classical monocytes	0.186575
CCC5	CCC	Classical monocytes	0.758227
CCC5	CCC	Classical monocytes	0.254901
CCC5	CCC	Classical monocytes	0.417722
CCC5	CCC	Classical monocytes	0.257739
CCC5	CCC	Classical monocytes	0.35982
CCC5	CCC	Classical monocytes	0.382897
CCC5	CCC	Classical monocytes	0.284941
CCC5	CCC	Classical monocytes	0.254599
CCC5	CCC	Classical monocytes	0.149303
CCC5	CCC	Classical monocytes	0.372876
CCC5	CCC	Classical monocytes	0.149947
CCC5	CCC	Classical monocytes	0.408079
CCC5	CCC	Classical monocytes	0.479105
CCC5	CCC	Classical monocytes	0
CCC5	CCC	Classical monocytes	0.258124
CCC5	CCC	Classical monocytes	0.379804
CCC5	CCC	Classical monocytes	0.363052
CCC5	CCC	Classical monocytes	0.40315
CCC5	CCC	Classical monocytes	0.213366
CCC5	CCC	Classical monocytes	0.37097
CCC5	CCC	Classical monocytes	0.752579
CCC5	CCC	Classical monocytes	0.872786
CCC5	CCC	Classical monocytes	0.311524
CCC5	CCC	Classical monocytes	0.415829
CCC5	CCC	Classical monocytes	0.345111
CCC5	CCC	Classical monocytes	0.149802
CCC5	CCC	Classical monocytes	0.348884
CCC5	CCC	Classical monocytes	0.169513
CCC5	CCC	Classical monocytes	0.670123
CCC5	CCC	Classical monocytes	0.239508
CCC5	CCC	Classical monocytes	0.324974
CCC5	CCC	Classical monocytes	0.54141
CCC5	CCC	Classical monocytes	0.313403
CCC5	CCC	Classical monocytes	0.523401
CCC5	CCC	Classical monocytes	1.30347
CCC5	CCC	Classical monocytes	0.480259
CCC5	CCC	Classical monocytes	0.210969
CCC5	CCC	Classical monocytes	0.350583
CCC5	CCC	Classical monocytes	0.302494
CCC5	CCC	Classical monocytes	0.315752
CCC5	CCC	Classical monocytes	0.191575
CCC5	CCC	Classical monocytes	0.399992
CCC5	CCC	Classical monocytes	0.110123
CCC5	CCC	Classical monocytes	0.406272
CCC5	CCC	Classical monocytes	0.532474
CCC5	CCC	Classical monocytes	0
CCC5	CCC	Classical monocytes	0.276178
CCC5	CCC	Classical monocytes	0.759789
CCC5	CCC	Classical monocytes	0.302444
CCC5	CCC	Classical monocytes	0.138884
CCC5	CCC	Classical monocytes	0.0878049
CCC5	CCC	Classical monocytes	0.479187
CCC5	CCC	Classical monocytes	0.355994
CCC5	CCC	Classical monocytes	0.301085
CCC5	CCC	Classical monocytes	0.26198
CCC5	CCC	Classical monocytes	0.240126
CCC5	CCC	Classical monocytes	0.384164
CCC5	CCC	Classical monocytes	1.24649
CCC5	CCC	Classical monocytes	0.393398
CCC5	CCC	Classical monocytes	0.297861
CCC5	CCC	Classical monocytes	0.688643
CCC5	CCC	Classical monocytes	0.420853
CCC5	CCC	Classical monocytes	0.241663
CCC5	CCC	Classical monocytes	0.101012
CCC5	CCC	Classical monocytes	0.123902
CCC5	CCC	Classical monocytes	0.152729
CCC5	CCC	Classical monocytes	0.0933994
CCC5	CCC	Classical monocytes	0.283049
CCC5	CCC	Classical monocytes	0.158565
CCC5	CCC	Classical monocytes	0.283245
CCC5	CCC	Classical monocytes	0
CCC5	CCC	Classical monocytes	0.260512
CCC5	CCC	Classical monocytes	0.109726
CCC5	CCC	Classical monocytes	0.348421
CCC5	CCC	Classical monocytes	0.366815
CCC5	CCC	Classical monocytes	1.10035
CCC5	CCC	Classical monocytes	0.129688
CCC5	CCC	Classical monocytes	0.315395
CCC5	CCC	Classical monocytes	0.672149
CCC5	CCC	Classical monocytes	0.689558
CCC5	CCC	Classical monocytes	0.481075
CCC5	CCC	Classical monocytes	0.0984462
CCC5	CCC	Classical monocytes	0.0906806
CCC5	CCC	Classical monocytes	0.288794
CCC5	CCC	Classical monocytes	0.33136
CCC5	CCC	Classical monocytes	0.455474
CCC5	CCC	Classical monocytes	0.180738
CCC5	CCC	Classical monocytes	0.227559
CCC5	CCC	Classical monocytes	0.486843
CCC5	CCC	Classical monocytes	0.151231
CCC5	CCC	Classical monocytes	0
CCC5	CCC	Classical monocytes	0.312034
CCC5	CCC	Classical monocytes	0.570155
CCC5	CCC	Classical monocytes	0.85826
CCC5	CCC	Classical monocytes	0.111185
CCC5	CCC	Classical monocytes	0.525569
CCC5	CCC	Classical monocytes	0.226506
CCC5	CCC	Classical monocytes	0.405917
CCC5	CCC	Classical monocytes	0.272871
CCC5	CCC	Classical monocytes	0.558414
CCC5	CCC	Classical monocytes	0.523884
CCC5	CCC	Classical monocytes	1.24559
CCC5	CCC	Classical monocytes	0.15282
CCC5	CCC	Classical monocytes	0.264952
CCC5	CCC	Classical monocytes	0.359211
CCC5	CCC	Classical monocytes	0.633196
CCC5	CCC	Classical monocytes	0.277265
CCC5	CCC	Classical monocytes	0.147698
CCC5	CCC	Classical monocytes	0.543977
CCC5	CCC	Classical monocytes	0.0974149
CCC5	CCC	Classical monocytes	0.236342
CCC5	CCC	Classical monocytes	0.534486
CCC5	CCC	Classical monocytes	0.387313
CCC5	CCC	Classical monocytes	0.0591289
CCC5	CCC	Classical monocytes	0.313492
CCC5	CCC	Classical monocytes	0.333218
CCC5	CCC	Classical monocytes	0
CCC5	CCC	Classical monocytes	0.342706
CCC5	CCC	Classical monocytes	0.32008
CCC5	CCC	Classical monocytes	0.398426
CCC5	CCC	Classical monocytes	0.13218
CCC5	CCC	Classical monocytes	0.49465
CCC5	CCC	Classical monocytes	0.386011
CCC5	CCC	Classical monocytes	0.232199
CCC5	CCC	Classical monocytes	0.237113
CCC5	CCC	Classical monocytes	0.413655
CCC5	CCC	Classical monocytes	0.61066
CCC5	CCC	Classical monocytes	0.40642
CCC5	CCC	Classical monocytes	0.115029
CCC5	CCC	Classical monocytes	0.897075
CCC5	CCC	Classical monocytes	0.246089
CCC5	CCC	Classical monocytes	0.435463
CCC5	CCC	Classical monocytes	0.381365
CCC5	CCC	Classical monocytes	0.593157
CCC5	CCC	Classical monocytes	0.405926
CCC5	CCC	Classical monocytes	0
CCC5	CCC	Classical monocytes	0.252773
CCC5	CCC	Classical monocytes	0.930392
CCC5	CCC	Classical monocytes	0
CCC5	CCC	Classical monocytes	0.52862
CCC5	CCC	Classical monocytes	0.14284
CCC5	CCC	Classical monocytes	0.230364
CCC5	CCC	Classical monocytes	0.242252
CCC5	CCC	Classical monocytes	0.212879
CCC5	CCC	Classical monocytes	0.164414
CCC5	CCC	Classical monocytes	0.141672
CCC5	CCC	Classical monocytes	0.160785
CCC5	CCC	Classical monocytes	0.216748
CCC5	CCC	Classical monocytes	0.317647
CCC5	CCC	Classical monocytes	0.122403
CCC5	CCC	Classical monocytes	0.171325
CCC5	CCC	Classical monocytes	0.193089
CCC5	CCC	Classical monocytes	0.321419
CCC5	CCC	Classical monocytes	0.455393
CCC5	CCC	Classical monocytes	0.13214
CCC5	CCC	Classical monocytes	0.131781
CCC5	CCC	Classical monocytes	0.3313
CCC5	CCC	Classical monocytes	0.265352
CCC5	CCC	Classical monocytes	0.156847
CCC5	CCC	Classical monocytes	0.442919
CCC5	CCC	Classical monocytes	0.125353
CCC5	CCC	Classical monocytes	0.382697
CCC5	CCC	Classical monocytes	0.366524
CCC5	CCC	Classical monocytes	0.255787
CCC5	CCC	Classical monocytes	0.278647
CCC5	CCC	Classical monocytes	0.245701
CCC5	CCC	Classical monocytes	0.566081
CCC5	CCC	Classical monocytes	0.264762
CCC5	CCC	Classical monocytes	0.383017
CCC5	CCC	Classical monocytes	0.253275
CCC5	CCC	Classical monocytes	0.531939
CCC5	CCC	Classical monocytes	0.428829
CCC5	CCC	Classical monocytes	0.410494
CCC5	CCC	Classical monocytes	0.345704
CCC5	CCC	Classical monocytes	0
CCC5	CCC	Classical monocytes	0.286137
CCC5	CCC	Classical monocytes	0.50956
CCC5	CCC	Classical monocytes	0.257259
CCC5	CCC	Classical monocytes	0.384102
CCC5	CCC	Classical monocytes	0.242999
CCC5	CCC	Classical monocytes	0.311035
CCC5	CCC	Classical monocytes	0.0984462
CCC5	CCC	Classical monocytes	0.315736
CCC5	CCC	Classical monocytes	0.484688
CCC5	CCC	Classical monocytes	0
CCC5	CCC	Classical monocytes	0.107271
CCC5	CCC	Classical monocytes	0.593834
CCC5	CCC	Classical monocytes	0.292357
CCC5	CCC	Classical monocytes	0.368839
CCC5	CCC	Classical monocytes	0.410648
CCC5	CCC	Classical monocytes	0.832992
CCC5	CCC	Classical monocytes	0.505851
CCC5	CCC	Classical monocytes	0.621076
CCC5	CCC	Classical monocytes	0.0909
CCC5	CCC	Classical monocytes	0.215857
CCC5	CCC	Classical monocytes	1.14855
CCC5	CCC	Classical monocytes	0
CCC5	CCC	Classical monocytes	0.400204
CCC5	CCC	Classical monocytes	0
CCC5	CCC	Classical monocytes	0.252836
CCC5	CCC	Classical monocytes	0.550538
CCC5	CCC	Classical monocytes	0.384337
CCC5	CCC	Classical monocytes	0.40185
CCC5	CCC	Classical monocytes	0.44044
CCC5	CCC	Classical monocytes	0.376906
CCC5	CCC	Classical monocytes	0.171212
CCC5	CCC	Classical monocytes	0.248597
CCC5	CCC	Classical monocytes	0.223523
CCC5	CCC	Classical monocytes	0.105844
CCC5	CCC	Classical monocytes	0
CCC5	CCC	Classical monocytes	0
CCC5	CCC	Classical monocytes	0.741847
CCC5	CCC	Classical monocytes	0.485117
CCC5	CCC	Classical monocytes	0.502438
CCC5	CCC	Classical monocytes	0.440005
CCC5	CCC	Classical monocytes	0.310463
CCC5	CCC	Classical monocytes	0.769561
CCC5	CCC	Classical monocytes	0.432025
CCC5	CCC	Classical monocytes	0.289662
CCC5	CCC	Classical monocytes	0.370103
CCC5	CCC	Classical monocytes	0.146673
CCC5	CCC	Classical monocytes	0
CCC5	CCC	Classical monocytes	0.509072
CCC5	CCC	Classical monocytes	0.422039
CCC5	CCC	Classical monocytes	0.277214
CCC5	CCC	Classical monocytes	0.293741
CCC5	CCC	Classical monocytes	0.409185
CCC5	CCC	Classical monocytes	0.471369
CCC5	CCC	Classical monocytes	1.26338
CCC5	CCC	Classical monocytes	0.418107
CCC5	CCC	Classical monocytes	0.165719
CCC5	CCC	Classical monocytes	0.41211
CCC5	CCC	Classical monocytes	0.0770159
CCC5	CCC	Classical monocytes	0.173126
CCC5	CCC	Classical monocytes	0.367227
CCC5	CCC	Classical monocytes	0.14002
CCC5	CCC	Classical monocytes	0.639956
CCC5	CCC	Classical monocytes	0.336566
CCC5	CCC	Classical monocytes	0.0853761
CCC5	CCC	Classical monocytes	0.382879
CCC5	CCC	Classical monocytes	0.378523
CCC5	CCC	Classical monocytes	0.110626
CCC5	CCC	Classical monocytes	0.424408
CCC5	CCC	Classical monocytes	0.338143
CCC5	CCC	Classical monocytes	1.10722
CCC5	CCC	Classical monocytes	0.323693
CCC5	CCC	Classical monocytes	0.232931
CCC5	CCC	Classical monocytes	0.381218
CCC5	CCC	Classical monocytes	0.260527
CCC5	CCC	Classical monocytes	0.197972
CCC5	CCC	Classical monocytes	0.923537
CCC5	CCC	Classical monocytes	0.301243
CCC5	CCC	Classical monocytes	0.365441
CCC5	CCC	Classical monocytes	0.120184
CCC5	CCC	Classical monocytes	0.23297
CCC5	CCC	Classical monocytes	0.306197
CCC5	CCC	Classical monocytes	1.10891
CCC5	CCC	Classical monocytes	0.350857
CCC5	CCC	Classical monocytes	0.636362
CCC5	CCC	Classical monocytes	0
CCC5	CCC	Classical monocytes	0.226841
CCC5	CCC	Classical monocytes	0.230384
CCC5	CCC	Classical monocytes	0.203739
CCC5	CCC	Classical monocytes	0.138953
CCC5	CCC	Classical monocytes	0.327412
CCC5	CCC	Classical monocytes	0
CCC5	CCC	Classical monocytes	0.13684
CCC5	CCC	Classical monocytes	1.13744
CCC5	CCC	Classical monocytes	0.2677
CCC5	CCC	Classical monocytes	0.344708
CCC5	CCC	Classical monocytes	0.0498682
CCC5	CCC	Classical monocytes	0.0930989
CCC5	CCC	Classical monocytes	0.332932
CCC5	CCC	Classical monocytes	0.359707
CCC5	CCC	Classical monocytes	0.389239
CCC5	CCC	Classical monocytes	0.120844
CCC5	CCC	Classical monocytes	0.570077
CCC5	CCC	Classical monocytes	0.113199
CCC5	CCC	Classical monocytes	0.320353
CCC5	CCC	Classical monocytes	0.136141
CCC5	CCC	Classical monocytes	0.41168
CCC5	CCC	Classical monocytes	0.505357
CCC5	CCC	Classical monocytes	0.3786
CCC5	CCC	Classical monocytes	0.406199
CCC5	CCC	Classical monocytes	0.437477
CCC5	CCC	Classical monocytes	0.22849
CCC5	CCC	Classical monocytes	1.13685
CCC5	CCC	Classical monocytes	0.152019
CCC5	CCC	Classical monocytes	0.293843
CCC5	CCC	Classical monocytes	0.0772101
CCC5	CCC	Classical monocytes	0.386999
CCC5	CCC	Classical monocytes	0.173677
CCC5	CCC	Classical monocytes	0.105618
CCC5	CCC	Classical monocytes	0.512806
CCC5	CCC	Classical monocytes	0.342547
CCC5	CCC	Classical monocytes	0.260909
CCC5	CCC	Classical monocytes	0.224022
CCC5	CCC	Classical monocytes	0.320475
CCC5	CCC	Classical monocytes	0.329345
CCC5	CCC	Classical monocytes	0.333739
CCC5	CCC	Classical monocytes	0.127778
CCC5	CCC	Classical monocytes	0.116415
CCC5	CCC	Classical monocytes	0
CCC5	CCC	Classical monocytes	0.751977
CCC5	CCC	Classical monocytes	0.386746
CCC5	CCC	Classical monocytes	0.684127
CCC5	CCC	Classical monocytes	0.251369
CCC5	CCC	Classical monocytes	0.355233
CCC5	CCC	Classical monocytes	0.123277
CCC5	CCC	Classical monocytes	0
CCC5	CCC	Classical monocytes	0.171443
CCC5	CCC	Classical monocytes	0.600318
CCC5	CCC	Classical monocytes	0
CCC5	CCC	Classical monocytes	0.213797
CCC5	CCC	Classical monocytes	0.395282
CCC5	CCC	Classical monocytes	0.443933
CCC5	CCC	Classical monocytes	0.316338
CCC5	CCC	Classical monocytes	0.330167
CCC5	CCC	Classical monocytes	0.168953
CCC5	CCC	Classical monocytes	1.15617
CCC5	CCC	Classical monocytes	0.405577
CCC5	CCC	Classical monocytes	0.220991
CCC5	CCC	Classical monocytes	0.448916
CCC5	CCC	Classical monocytes	0.35113
CCC5	CCC	Classical monocytes	0.474655
CCC5	CCC	Classical monocytes	0.376905
CCC5	CCC	Classical monocytes	0.310541
CCC5	CCC	Classical monocytes	0.257067
CCC5	CCC	Classical monocytes	0.777495
CCC5	CCC	Classical monocytes	0.698134
CCC5	CCC	Classical monocytes	0.533922
CCC5	CCC	Classical monocytes	0.366304
CCC5	CCC	Classical monocytes	0.202685
CCC5	CCC	Classical monocytes	0.125632
CCC5	CCC	Classical monocytes	0.350979
CCC5	CCC	Classical monocytes	0.217503
CCC5	CCC	Classical monocytes	1.07831
CCC5	CCC	Classical monocytes	0.265262
CCC5	CCC	Classical monocytes	0.248982
CCC5	CCC	Classical monocytes	0.114723
CCC5	CCC	Classical monocytes	0.601344
CCC5	CCC	Classical monocytes	0.346296
CCC5	CCC	Classical monocytes	0.419267
CCC5	CCC	Classical monocytes	0.436835
CCC5	CCC	Classical monocytes	0.421528
CCC5	CCC	Classical monocytes	0.422502
CCC5	CCC	Classical monocytes	0.711581
CCC5	CCC	Classical monocytes	1.31372
CCC5	CCC	Classical monocytes	0.291866
CCC5	CCC	Classical monocytes	0.0866622
CCC5	CCC	Classical monocytes	0.602553
CCC5	CCC	Classical monocytes	0.377194
CCC5	CCC	Classical monocytes	0.629853
CCC5	CCC	Classical monocytes	0.431413
CCC5	CCC	Classical monocytes	0.339715
CCC5	CCC	Classical monocytes	0.581984
CCC5	CCC	Classical monocytes	0
CCC5	CCC	Classical monocytes	0.460636
CCC5	CCC	Classical monocytes	0.252074
CCC5	CCC	Classical monocytes	0.323366
CCC5	CCC	Classical monocytes	0.590482
CCC5	CCC	Classical monocytes	0.477768
CCC5	CCC	Classical monocytes	0.344294
CCC5	CCC	Classical monocytes	0.38147
CCC5	CCC	Classical monocytes	0.67312
CCC5	CCC	Classical monocytes	0.31212
CCC5	CCC	Classical monocytes	0.465837
CCC5	CCC	Classical monocytes	0
CCC5	CCC	Classical monocytes	0.356205
CCC5	CCC	Classical monocytes	0.504355
CCC5	CCC	Classical monocytes	0.266992
CCC5	CCC	Classical monocytes	0.143539
CCC5	CCC	Classical monocytes	0.341797
CCC5	CCC	Classical monocytes	0.09459
CCC5	CCC	Classical monocytes	0.714367
CCC5	CCC	Classical monocytes	0.321919
CCC5	CCC	Classical monocytes	0.284289
CCC5	CCC	Classical monocytes	0
CCC5	CCC	Classical monocytes	0.503943
CCC5	CCC	Classical monocytes	0.642086
CCC5	CCC	Classical monocytes	0.296566
CCC5	CCC	Classical monocytes	0.293821
CCC5	CCC	Classical monocytes	0.760054
CCC5	CCC	Classical monocytes	0.248307
CCC5	CCC	Classical monocytes	0.203101
CCC5	CCC	Classical monocytes	0.675169
CCC5	CCC	Classical monocytes	0.419001
CCC5	CCC	Classical monocytes	0.800952
CCC5	CCC	Classical monocytes	0.34251
CCC5	CCC	Classical monocytes	0.738836
CCC5	CCC	Classical monocytes	0.109775
CCC5	CCC	Classical monocytes	0.707955
CCC5	CCC	Classical monocytes	0.14759
CCC5	CCC	Classical monocytes	0.394139
CCC5	CCC	Classical monocytes	0.17149
CCC5	CCC	Classical monocytes	0.737011
CCC5	CCC	Classical monocytes	0.259023
CCC5	CCC	Classical monocytes	0.0923903
CCC5	CCC	Classical monocytes	0.445274
CCC5	CCC	Non-classical monocytes	1.23317
CCC5	CCC	Non-classical monocytes	1.28625
CCC5	CCC	Non-classical monocytes	1.08215
CCC5	CCC	Non-classical monocytes	0.270975
CCC5	CCC	Non-classical monocytes	0.543962
CCC5	CCC	Non-classical monocytes	1.1408
CCC5	CCC	Non-classical monocytes	1.14953
CCC5	CCC	Non-classical monocytes	1.3574
CCC5	CCC	Non-classical monocytes	0.493684
CCC5	CCC	Non-classical monocytes	1.17904
CCC5	CCC	Non-classical monocytes	1.04213
CCC5	CCC	Non-classical monocytes	1.3645
CCC5	CCC	Non-classical monocytes	1.11226
CCC5	CCC	Non-classical monocytes	0.912282
CCC5	CCC	Non-classical monocytes	1.56548
CCC5	CCC	Non-classical monocytes	0.943928
CCC5	CCC	Non-classical monocytes	1.31515
CCC5	CCC	DC	1.19035
CCC5	CCC	DC	1.87613
CCC5	CCC	DC	0.814902
CCC5	CCC	DC	2.25363
CCC5	CCC	DC	1.52224
CCC5	CCC	DC	1.32273
CCC5	CCC	DC	0.371879
CCC5	CCC	DC	2.8058
CCC5	CCC	DC	1.16938
CCC5	CCC	DC	1.94015
CCC5	CCC	DC	2.06702
CCC5	CCC	DC	1.5923
CCC5	CCC	DC	0.469713
CCC5	CCC	DC	1.69547
CCC5	CCC	DC	1.98785
CCC7	CCC	Classical monocytes	0.334702
CCC7	CCC	Classical monocytes	0.20454
CCC7	CCC	Classical monocytes	0.663635
CCC7	CCC	Classical monocytes	1.03534
CCC7	CCC	Classical monocytes	1.46748
CCC7	CCC	Classical monocytes	1.26358
CCC7	CCC	Classical monocytes	0.894836
CCC7	CCC	Classical monocytes	0.845053
CCC7	CCC	Classical monocytes	1.36494
CCC7	CCC	Classical monocytes	0.836684
CCC7	CCC	Classical monocytes	1.482
CCC7	CCC	Classical monocytes	0.399839
CCC7	CCC	Classical monocytes	1.09855
CCC7	CCC	Classical monocytes	1.26296
CCC7	CCC	Classical monocytes	0.846505
CCC7	CCC	Classical monocytes	0.635046
CCC7	CCC	Classical monocytes	0.548015
CCC7	CCC	Classical monocytes	0.540076
CCC7	CCC	Classical monocytes	0.57668
CCC7	CCC	Classical monocytes	0.876053
CCC7	CCC	Classical monocytes	1.0237
CCC7	CCC	Classical monocytes	1.26576
CCC7	CCC	Classical monocytes	1.0738
CCC7	CCC	Classical monocytes	0.382294
CCC7	CCC	Classical monocytes	0.333044
CCC7	CCC	Classical monocytes	0.774427
CCC7	CCC	Classical monocytes	0.692067
CCC7	CCC	Classical monocytes	0.192539
CCC7	CCC	Classical monocytes	1.32739
CCC7	CCC	Classical monocytes	0.689374
CCC7	CCC	Classical monocytes	1.20192
CCC7	CCC	Classical monocytes	0.981284
CCC7	CCC	Classical monocytes	0.510574
CCC7	CCC	Classical monocytes	0.168978
CCC7	CCC	Classical monocytes	0.833875
CCC7	CCC	Classical monocytes	1.09323
CCC7	CCC	Classical monocytes	0.319552
CCC7	CCC	Classical monocytes	0.386369
CCC7	CCC	Classical monocytes	1.1962
CCC7	CCC	Classical monocytes	0.783934
CCC7	CCC	Classical monocytes	0.785931
CCC7	CCC	Classical monocytes	0.479214
CCC7	CCC	Classical monocytes	0.899902
CCC7	CCC	Classical monocytes	1.28967
CCC7	CCC	Classical monocytes	0.791335
CCC7	CCC	Classical monocytes	0.810308
CCC7	CCC	Classical monocytes	1.30818
CCC7	CCC	Classical monocytes	1.58447
CCC7	CCC	Classical monocytes	0.692372
CCC7	CCC	Classical monocytes	1.0413
CCC7	CCC	Classical monocytes	0.8657
CCC7	CCC	Classical monocytes	0.899793
CCC7	CCC	Classical monocytes	1.14614
CCC7	CCC	Classical monocytes	1.09563
CCC7	CCC	Classical monocytes	0.270918
CCC7	CCC	Classical monocytes	0.644631
CCC7	CCC	Classical monocytes	1.14257
CCC7	CCC	Classical monocytes	0.797002
CCC7	CCC	Classical monocytes	1.40408
CCC7	CCC	Classical monocytes	0.822935
CCC7	CCC	Classical monocytes	1.25389
CCC7	CCC	Classical monocytes	0.885038
CCC7	CCC	Classical monocytes	1.69345
CCC7	CCC	Classical monocytes	1.19334
CCC7	CCC	Classical monocytes	0.343973
CCC7	CCC	Classical monocytes	0.865895
CCC7	CCC	Classical monocytes	0.443974
CCC7	CCC	Classical monocytes	1.26699
CCC7	CCC	Classical monocytes	0.689701
CCC7	CCC	Classical monocytes	0.203832
CCC7	CCC	Classical monocytes	0.896858
CCC7	CCC	Classical monocytes	0.855131
CCC7	CCC	Classical monocytes	0.399492
CCC7	CCC	Classical monocytes	0.853501
CCC7	CCC	Classical monocytes	0.62133
CCC7	CCC	Classical monocytes	0.498357
CCC7	CCC	Classical monocytes	1.34276
CCC7	CCC	Classical monocytes	0.99779
CCC7	CCC	Classical monocytes	0.613928
CCC7	CCC	Classical monocytes	0.686345
CCC7	CCC	Classical monocytes	0.221827
CCC7	CCC	Classical monocytes	0.161152
CCC7	CCC	Classical monocytes	0.757962
CCC7	CCC	Classical monocytes	0.990175
CCC7	CCC	Classical monocytes	0.563357
CCC7	CCC	Classical monocytes	0.472686
CCC7	CCC	Classical monocytes	0.968605
CCC7	CCC	Classical monocytes	0.71776
CCC7	CCC	Classical monocytes	0.919653
CCC7	CCC	Classical monocytes	0.882588
CCC7	CCC	Classical monocytes	0.27435
CCC7	CCC	Classical monocytes	1.2626
CCC7	CCC	Classical monocytes	0.600617
CCC7	CCC	Classical monocytes	0.522692
CCC7	CCC	Classical monocytes	1.21855
CCC7	CCC	Classical monocytes	0.322215
CCC7	CCC	Classical monocytes	1.07295
CCC7	CCC	Classical monocytes	0.665334
CCC7	CCC	Classical monocytes	0.688236
CCC7	CCC	Classical monocytes	0.77112
CCC7	CCC	Classical monocytes	0.945203
CCC7	CCC	Classical monocytes	0.261758
CCC7	CCC	Classical monocytes	1.43854
CCC7	CCC	Classical monocytes	1.11422
CCC7	CCC	Classical monocytes	0.727678
CCC7	CCC	Classical monocytes	1.0508
CCC7	CCC	Classical monocytes	0.482703
CCC7	CCC	Classical monocytes	0.825716
CCC7	CCC	Classical monocytes	1.17287
CCC7	CCC	Classical monocytes	1.09738
CCC7	CCC	Classical monocytes	0.990615
CCC7	CCC	Classical monocytes	0.958656
CCC7	CCC	Classical monocytes	0.928293
CCC7	CCC	Classical monocytes	0.380046
CCC7	CCC	Classical monocytes	0.704694
CCC7	CCC	Classical monocytes	1.15592
CCC7	CCC	Classical monocytes	0.518604
CCC7	CCC	Classical monocytes	0.740333
CCC7	CCC	Classical monocytes	1.16265
CCC7	CCC	Classical monocytes	0.384175
CCC7	CCC	Classical monocytes	0.734368
CCC7	CCC	Classical monocytes	1.0631
CCC7	CCC	Classical monocytes	0.527204
CCC7	CCC	Classical monocytes	0.95648
CCC7	CCC	Classical monocytes	0.668437
CCC7	CCC	Classical monocytes	1.03875
CCC7	CCC	Classical monocytes	1.03775
CCC7	CCC	Classical monocytes	0.708456
CCC7	CCC	Classical monocytes	0.486766
CCC7	CCC	Classical monocytes	1.08619
CCC7	CCC	Classical monocytes	0.612453
CCC7	CCC	Classical monocytes	0.572878
CCC7	CCC	Classical monocytes	0.795839
CCC7	CCC	Classical monocytes	0.269813
CCC7	CCC	Classical monocytes	0.718586
CCC7	CCC	Classical monocytes	1.21153
CCC7	CCC	Classical monocytes	0.93085
CCC7	CCC	Classical monocytes	0.929304
CCC7	CCC	Classical monocytes	0.676587
CCC7	CCC	Classical monocytes	1.24668
CCC7	CCC	Classical monocytes	0.250497
CCC7	CCC	Classical monocytes	0.874365
CCC7	CCC	Classical monocytes	0.443802
CCC7	CCC	Classical monocytes	0.672687
CCC7	CCC	Classical monocytes	1.32461
CCC7	CCC	Classical monocytes	0.918975
CCC7	CCC	Classical monocytes	0.806233
CCC7	CCC	Classical monocytes	1.17839
CCC7	CCC	Classical monocytes	0.517348
CCC7	CCC	Classical monocytes	0.171854
CCC7	CCC	Classical monocytes	0.275339
CCC7	CCC	Classical monocytes	0.899507
CCC7	CCC	Classical monocytes	0.626363
CCC7	CCC	Classical monocytes	0.978773
CCC7	CCC	Classical monocytes	0
CCC7	CCC	Classical monocytes	1.42728
CCC7	CCC	Classical monocytes	0.506777
CCC7	CCC	Classical monocytes	0.614985
CCC7	CCC	Classical monocytes	0.709447
CCC7	CCC	Classical monocytes	0.561992
CCC7	CCC	Classical monocytes	0.620903
CCC7	CCC	Classical monocytes	0.477208
CCC7	CCC	Classical monocytes	1.17031
CCC7	CCC	Classical monocytes	0.422793
CCC7	CCC	Classical monocytes	0.935439
CCC7	CCC	Classical monocytes	0.514736
CCC7	CCC	Classical monocytes	0.591939
CCC7	CCC	Classical monocytes	1.24036
CCC7	CCC	Classical monocytes	0.706784
CCC7	CCC	Classical monocytes	1.78851
CCC7	CCC	Classical monocytes	0.690548
CCC7	CCC	Classical monocytes	1.10914
CCC7	CCC	Classical monocytes	0.804381
CCC7	CCC	Classical monocytes	0.273242
CCC7	CCC	Classical monocytes	0.767744
CCC7	CCC	Classical monocytes	1.04604
CCC7	CCC	Classical monocytes	0.941186
CCC7	CCC	Classical monocytes	0.236805
CCC7	CCC	Classical monocytes	1.30148
CCC7	CCC	Classical monocytes	0.964677
CCC7	CCC	Classical monocytes	0.71497
CCC7	CCC	Classical monocytes	0.399554
CCC7	CCC	Classical monocytes	0.266857
CCC7	CCC	Classical monocytes	0
CCC7	CCC	Classical monocytes	1.16769
CCC7	CCC	Classical monocytes	1.08406
CCC7	CCC	Classical monocytes	0.935951
CCC7	CCC	Classical monocytes	0.712659
CCC7	CCC	Classical monocytes	0.886232
CCC7	CCC	Classical monocytes	0.368928
CCC7	CCC	Classical monocytes	1.87885
CCC7	CCC	Classical monocytes	0.581105
CCC7	CCC	Classical monocytes	0.394476
CCC7	CCC	Classical monocytes	0.274902
CCC7	CCC	Classical monocytes	0.440036
CCC7	CCC	Classical monocytes	0.86343
CCC7	CCC	Classical monocytes	0.474759
CCC7	CCC	Classical monocytes	1.21745
CCC7	CCC	Classical monocytes	0.654714
CCC7	CCC	Classical monocytes	0.909492
CCC7	CCC	Classical monocytes	0.989263
CCC7	CCC	Classical monocytes	1.0957
CCC7	CCC	Classical monocytes	0.518005
CCC7	CCC	Classical monocytes	1.18585
CCC7	CCC	Classical monocytes	0.861281
CCC7	CCC	Classical monocytes	0.710696
CCC7	CCC	Classical monocytes	0.319735
CCC7	CCC	Classical monocytes	1.5309
CCC7	CCC	Classical monocytes	0.413861
CCC7	CCC	Classical monocytes	1.16029
CCC7	CCC	Classical monocytes	0.983036
CCC7	CCC	Classical monocytes	0.303392
CCC7	CCC	Classical monocytes	0.719826
CCC7	CCC	Classical monocytes	1.04467
CCC7	CCC	Classical monocytes	0.641577
CCC7	CCC	Classical monocytes	0.103274
CCC7	CCC	Classical monocytes	0.823438
CCC7	CCC	Classical monocytes	0.456905
CCC7	CCC	Classical monocytes	1.12947
CCC7	CCC	Classical monocytes	0.457456
CCC7	CCC	Classical monocytes	0.495867
CCC7	CCC	Classical monocytes	0.476187
CCC7	CCC	Classical monocytes	0.461739
CCC7	CCC	Classical monocytes	0.908634
CCC7	CCC	Classical monocytes	0.905835
CCC7	CCC	Classical monocytes	0.493709
CCC7	CCC	Classical monocytes	1.0018
CCC7	CCC	Classical monocytes	0.230578
CCC7	CCC	Classical monocytes	1.33987
CCC7	CCC	Classical monocytes	0.943078
CCC7	CCC	Classical monocytes	1.24132
CCC7	CCC	Classical monocytes	0.779031
CCC7	CCC	Classical monocytes	0.682878
CCC7	CCC	Classical monocytes	0.809644
CCC7	CCC	Classical monocytes	0.266363
CCC7	CCC	Classical monocytes	0.774309
CCC7	CCC	Classical monocytes	0.545072
CCC7	CCC	Classical monocytes	1.00131
CCC7	CCC	Classical monocytes	0.358406
CCC7	CCC	Classical monocytes	1.22268
CCC7	CCC	Classical monocytes	0.508576
CCC7	CCC	Classical monocytes	1.11828
CCC7	CCC	Classical monocytes	1.37539
CCC7	CCC	Classical monocytes	1.54085
CCC7	CCC	Classical monocytes	0.704628
CCC7	CCC	Classical monocytes	0.628361
CCC7	CCC	Classical monocytes	1.0733
CCC7	CCC	Classical monocytes	1.50806
CCC7	CCC	Classical monocytes	1.02613
CCC7	CCC	Classical monocytes	0.815995
CCC7	CCC	Classical monocytes	0.452381
CCC7	CCC	Classical monocytes	0.350373
CCC7	CCC	Classical monocytes	0.618061
CCC7	CCC	Classical monocytes	1.41754
CCC7	CCC	Classical monocytes	0.714317
CCC7	CCC	Classical monocytes	1.56427
CCC7	CCC	Classical monocytes	0.709935
CCC7	CCC	Classical monocytes	0.657379
CCC7	CCC	Classical monocytes	0.773745
CCC7	CCC	Classical monocytes	1.066
CCC7	CCC	Classical monocytes	0.4638
CCC7	CCC	Classical monocytes	0.838869
CCC7	CCC	Classical monocytes	0.149303
CCC7	CCC	Classical monocytes	0.707447
CCC7	CCC	Classical monocytes	0.252768
CCC7	CCC	Classical monocytes	0.332661
CCC7	CCC	Classical monocytes	1.05057
CCC7	CCC	Classical monocytes	1.07313
CCC7	CCC	Classical monocytes	1.27955
CCC7	CCC	Classical monocytes	1.22278
CCC7	CCC	Classical monocytes	1.08241
CCC7	CCC	Classical monocytes	0.609461
CCC7	CCC	Classical monocytes	0.754061
CCC7	CCC	Classical monocytes	1.11724
CCC7	CCC	Classical monocytes	0.913543
CCC7	CCC	Classical monocytes	1.60961
CCC7	CCC	Classical monocytes	0.415301
CCC7	CCC	Classical monocytes	0.50899
CCC7	CCC	Classical monocytes	0.379083
CCC7	CCC	Classical monocytes	0.838716
CCC7	CCC	Classical monocytes	0.103659
CCC7	CCC	Classical monocytes	1.36651
CCC7	CCC	Classical monocytes	0.417062
CCC7	CCC	Classical monocytes	1.05425
CCC7	CCC	Classical monocytes	0.768983
CCC7	CCC	Classical monocytes	0.923811
CCC7	CCC	Classical monocytes	0.665677
CCC7	CCC	Classical monocytes	1.30183
CCC7	CCC	Classical monocytes	0.644477
CCC7	CCC	Classical monocytes	1.3216
CCC7	CCC	Classical monocytes	0.971455
CCC7	CCC	Classical monocytes	0.28743
CCC7	CCC	Classical monocytes	0.182267
CCC7	CCC	Classical monocytes	0.400568
CCC7	CCC	Classical monocytes	0.665363
CCC7	CCC	Classical monocytes	0.460283
CCC7	CCC	Classical monocytes	0.215637
CCC7	CCC	Classical monocytes	0.874768
CCC7	CCC	Classical monocytes	0.41519
CCC7	CCC	Classical monocytes	1.36734
CCC7	CCC	Classical monocytes	0.38582
CCC7	CCC	Classical monocytes	0.880246
CCC7	CCC	Classical monocytes	0.980139
CCC7	CCC	Classical monocytes	0.511331
CCC7	CCC	Classical monocytes	0.693866
CCC7	CCC	Classical monocytes	0.906978
CCC7	CCC	Classical monocytes	0.855998
CCC7	CCC	Classical monocytes	0.817099
CCC7	CCC	Classical monocytes	1.7972
CCC7	CCC	Classical monocytes	0.721266
CCC7	CCC	Classical monocytes	1.34447
CCC7	CCC	Classical monocytes	1.46633
CCC7	CCC	Classical monocytes	0.252712
CCC7	CCC	Classical monocytes	0.591605
CCC7	CCC	Classical monocytes	1.11201
CCC7	CCC	Classical monocytes	0.712383
CCC7	CCC	Classical monocytes	0.670979
CCC7	CCC	Classical monocytes	1.37752
CCC7	CCC	Classical monocytes	0.335038
CCC7	CCC	Classical monocytes	0.695048
CCC7	CCC	Classical monocytes	1.53385
CCC7	CCC	Classical monocytes	0.239843
CCC7	CCC	Classical monocytes	1.43713
CCC7	CCC	Classical monocytes	0.869365
CCC7	CCC	Classical monocytes	0.578738
CCC7	CCC	Classical monocytes	0.41172
CCC7	CCC	Classical monocytes	0.678733
CCC7	CCC	Classical monocytes	0.326427
CCC7	CCC	Classical monocytes	0.610537
CCC7	CCC	Classical monocytes	0.436678
CCC7	CCC	Classical monocytes	0.734749
CCC7	CCC	Classical monocytes	0.812577
CCC7	CCC	Classical monocytes	1.28347
CCC7	CCC	Classical monocytes	0.299036
CCC7	CCC	Classical monocytes	0.845216
CCC7	CCC	Classical monocytes	0.319669
CCC7	CCC	Classical monocytes	0.669169
CCC7	CCC	Classical monocytes	0.462658
CCC7	CCC	Classical monocytes	0.624166
CCC7	CCC	Classical monocytes	1.28223
CCC7	CCC	Classical monocytes	0.253129
CCC7	CCC	Classical monocytes	0.888571
CCC7	CCC	Classical monocytes	1.57544
CCC7	CCC	Classical monocytes	0.235332
CCC7	CCC	Classical monocytes	1.1373
CCC7	CCC	Classical monocytes	0.801482
CCC7	CCC	Classical monocytes	0.340368
CCC7	CCC	Classical monocytes	0.586107
CCC7	CCC	Classical monocytes	1.00151
CCC7	CCC	Classical monocytes	0.826809
CCC7	CCC	Classical monocytes	0.591942
CCC7	CCC	Classical monocytes	1.36501
CCC7	CCC	Classical monocytes	0.806247
CCC7	CCC	Classical monocytes	0.582491
CCC7	CCC	Classical monocytes	0.622479
CCC7	CCC	Classical monocytes	0.759394
CCC7	CCC	Classical monocytes	0.666822
CCC7	CCC	Classical monocytes	0.974268
CCC7	CCC	Classical monocytes	0.728284
CCC7	CCC	Classical monocytes	0.875703
CCC7	CCC	Classical monocytes	0.578934
CCC7	CCC	Classical monocytes	0.555607
CCC7	CCC	Classical monocytes	0.654043
CCC7	CCC	Classical monocytes	0.237949
CCC7	CCC	Classical monocytes	1.04213
CCC7	CCC	Classical monocytes	0.576763
CCC7	CCC	Classical monocytes	0.878623
CCC7	CCC	Classical monocytes	0.67312
CCC7	CCC	Classical monocytes	0.762093
CCC7	CCC	Classical monocytes	0.538725
CCC7	CCC	Classical monocytes	0.663099
CCC7	CCC	Classical monocytes	0.560151
CCC7	CCC	Classical monocytes	1.09377
CCC7	CCC	Classical monocytes	1.39926
CCC7	CCC	Classical monocytes	0.689816
CCC7	CCC	Classical monocytes	0.737444
CCC7	CCC	Classical monocytes	1.03252
CCC7	CCC	Classical monocytes	1.0222
CCC7	CCC	Classical monocytes	0.80701
CCC7	CCC	Classical monocytes	1.04082
CCC7	CCC	Classical monocytes	0.318763
CCC7	CCC	Classical monocytes	0.681933
CCC7	CCC	Classical monocytes	0.889686
CCC7	CCC	Classical monocytes	0.408897
CCC7	CCC	Classical monocytes	0.676741
CCC7	CCC	Classical monocytes	1.13019
CCC7	CCC	Classical monocytes	0.988966
CCC7	CCC	Classical monocytes	0.907095
CCC7	CCC	Classical monocytes	0.890627
CCC7	CCC	Classical monocytes	0.37842
CCC7	CCC	Classical monocytes	0.554317
CCC7	CCC	Classical monocytes	0.165535
CCC7	CCC	Classical monocytes	0.345532
CCC7	CCC	Classical monocytes	0.307042
CCC7	CCC	Classical monocytes	1.10131
CCC7	CCC	Classical monocytes	0.670962
CCC7	CCC	Classical monocytes	0.46435
CCC7	CCC	Classical monocytes	0.725246
CCC7	CCC	Classical monocytes	0.525656
CCC7	CCC	Classical monocytes	0.576096
CCC7	CCC	Classical monocytes	0.492964
CCC7	CCC	Classical monocytes	0.948376
CCC7	CCC	Classical monocytes	1.1072
CCC7	CCC	Classical monocytes	0.405465
CCC7	CCC	Classical monocytes	0.519605
CCC7	CCC	Classical monocytes	0.542058
CCC7	CCC	Classical monocytes	0.540906
CCC7	CCC	Classical monocytes	0.668735
CCC7	CCC	Classical monocytes	0.690196
CCC7	CCC	Classical monocytes	1.13457
CCC7	CCC	Classical monocytes	1.15813
CCC7	CCC	Classical monocytes	0.742275
CCC7	CCC	Classical monocytes	0.524955
CCC7	CCC	Classical monocytes	0.581672
CCC7	CCC	Classical monocytes	0.862042
CCC7	CCC	Classical monocytes	0.875325
CCC7	CCC	Classical monocytes	0.959477
CCC7	CCC	Classical monocytes	0.545562
CCC7	CCC	Classical monocytes	0.7521
CCC7	CCC	Classical monocytes	0.435454
CCC7	CCC	Classical monocytes	0.592671
CCC7	CCC	Classical monocytes	0.510959
CCC7	CCC	Classical monocytes	0.108638
CCC7	CCC	Classical monocytes	0.884741
CCC7	CCC	Classical monocytes	0.388015
CCC7	CCC	Classical monocytes	0.453977
CCC7	CCC	Classical monocytes	1.6119
CCC7	CCC	Classical monocytes	0.686089
CCC7	CCC	Classical monocytes	0.493439
CCC7	CCC	Classical monocytes	0.503997
CCC7	CCC	Classical monocytes	0.581091
CCC7	CCC	Classical monocytes	0.865705
CCC7	CCC	Classical monocytes	1.03647
CCC7	CCC	Classical monocytes	1.16271
CCC7	CCC	Classical monocytes	0.447398
CCC7	CCC	Classical monocytes	0.790907
CCC7	CCC	Classical monocytes	0.543118
CCC7	CCC	Classical monocytes	0.422834
CCC7	CCC	Classical monocytes	1.58751
CCC7	CCC	Classical monocytes	0.628035
CCC7	CCC	Classical monocytes	0.446341
CCC7	CCC	Classical monocytes	1.06422
CCC7	CCC	Classical monocytes	0.887812
CCC7	CCC	Classical monocytes	1.2415
CCC7	CCC	Classical monocytes	0.426815
CCC7	CCC	Classical monocytes	0.368263
CCC7	CCC	Classical monocytes	0.401133
CCC7	CCC	Classical monocytes	0.924467
CCC7	CCC	Classical monocytes	0.396584
CCC7	CCC	Classical monocytes	0.945941
CCC7	CCC	Classical monocytes	2.00573
CCC7	CCC	Classical monocytes	1.46098
CCC7	CCC	Classical monocytes	0.756878
CCC7	CCC	Classical monocytes	0.684161
CCC7	CCC	Classical monocytes	1.06271
CCC7	CCC	Classical monocytes	0.866924
CCC7	CCC	Classical monocytes	0.710923
CCC7	CCC	Classical monocytes	0.382088
CCC7	CCC	Classical monocytes	0.71124
CCC7	CCC	Classical monocytes	0.49974
CCC7	CCC	Classical monocytes	1.06191
CCC7	CCC	Classical monocytes	1.30115
CCC7	CCC	Classical monocytes	0.80035
CCC7	CCC	Classical monocytes	1.36755
CCC7	CCC	Classical monocytes	0.865946
CCC7	CCC	Classical monocytes	0.400873
CCC7	CCC	Classical monocytes	0.982388
CCC7	CCC	Classical monocytes	0.730479
CCC7	CCC	Classical monocytes	1.53969
CCC7	CCC	Classical monocytes	0.462863
CCC7	CCC	Classical monocytes	1.25688
CCC7	CCC	Classical monocytes	1.18165
CCC7	CCC	Classical monocytes	0.402876
CCC7	CCC	Classical monocytes	0.331808
CCC7	CCC	Classical monocytes	0.762941
CCC7	CCC	Classical monocytes	0.928805
CCC7	CCC	Classical monocytes	0.146887
CCC7	CCC	Classical monocytes	0.406523
CCC7	CCC	Classical monocytes	0.482976
CCC7	CCC	Classical monocytes	0.907662
CCC7	CCC	Classical monocytes	0.572278
CCC7	CCC	Classical monocytes	0.412273
CCC7	CCC	Classical monocytes	0.580009
CCC7	CCC	Classical monocytes	0.810086
CCC7	CCC	Classical monocytes	1.00682
CCC7	CCC	Classical monocytes	0.37782
CCC7	CCC	Classical monocytes	0.294603
CCC7	CCC	Classical monocytes	0.838447
CCC7	CCC	Classical monocytes	0.600484
CCC7	CCC	Classical monocytes	0.334016
CCC7	CCC	Classical monocytes	0.753731
CCC7	CCC	Classical monocytes	0.626482
CCC7	CCC	Classical monocytes	0.942247
CCC7	CCC	Classical monocytes	0.239535
CCC7	CCC	Classical monocytes	1.69177
CCC7	CCC	Classical monocytes	0.705815
CCC7	CCC	Classical monocytes	0.250082
[truncated: 12,720 more rows]

## Sheet: Figure 3e
3e. Genes coding for co-stimulatory molecules involved in MHC class II-restricted antigen presentation by circulating dendritic cells, comparing mild-moderate versus critical COVID-19.
Sample ID	Type	CD83	CD80	CD86	ICAM1	ICOSLG
CCC3	CCC	0	0	0	0	0
CCC3	CCC	0	0	0	0	0
CCC3	CCC	0	0	0	0	0
CCC3	CCC	1.23461	0	1.23461	0	0
CCC3	CCC	0	0	0	0	0
CCC3	CCC	1.77264	0	0	0	0
CCC3	CCC	0	0	0	0.942797	0
CCC3	CCC	0	0	0	0	0
CCC3	CCC	0	0	0	0	0
CCC3	CCC	0	0	0	0	0
CCC3	CCC	0	0	0	0	0
CCC3	CCC	0	0	0	0	0
CCC3	CCC	0	0	0	0	0
CCC3	CCC	0	0	0	0	0
CCC1	CCC	2.32672	0	0	0	0
CCC1	CCC	0	0	0	0	0
CCC1	CCC	0	0	0	0	0
CCC1	CCC	0	0	0	0	0
CCC1	CCC	0	0	0	0	0
CCC1	CCC	0	0	0	0	0
CCC1	CCC	0	0	0	0	0
CCC1	CCC	0	0	0	0	0
CCC1	CCC	0	0	0	0	0
CCC1	CCC	0	0	0	0	0
CCC1	CCC	0	1.00676	0	0	0
CCC1	CCC	0	0	0	0	0
CCC1	CCC	0	0	0	0.908502	0.908502
CCC1	CCC	0	0	0	0	0
CCC1	CCC	0	0	0	0	0
CCC1	CCC	0	0	0	0	0
CCC1	CCC	0	0	0	0	0
CCC1	CCC	0	0	0	0	0
CCC1	CCC	0	0	0	0	0
CCC1	CCC	0	0	0	0	0
CCC1	CCC	0	0	0	0	0
CCC1	CCC	0	0	0	0	0
CCC1	CCC	0	0	0	0	0
CCC1	CCC	0	0	0	0	0
CCC1	CCC	0	0	0	0	0
CCC1	CCC	0	0	0	0	0
CCC1	CCC	0	0	0	0	0
CCC1	CCC	0	0	0	0	0
CCC1	CCC	0	0	0	0	0
CCC1	CCC	0	0	0.710645	0	0
CCC1	CCC	0	0	0	0	0
CCC1	CCC	0	0	0	0	0
CCC1	CCC	0	0	0	0	0
CCC1	CCC	0	0	0	0	0
CCC1	CCC	0.971244	0	1.45453	0	0
CCC1	CCC	0	0	0	0	0
CCC1	CCC	0	0	0	0	0
CCC1	CCC	0	0	0	0	0
CCC1	CCC	0	0	0.933427	0	0
CCC2	CCC	0	0	0	0.615565	0
CCC5	CCC	0	0	0	0	0
CCC5	CCC	0	0	0	0	0
CCC5	CCC	0	0	1.016	1.016	0
CCC5	CCC	0	0	0.561983	0	0
CCC5	CCC	0	0	0.566099	0.566099	0
CCC5	CCC	0	0	0	0	0
CCC5	CCC	0	0	0	0	0
CCC5	CCC	1.20083	0	0.45788	1.20083	0.45788
CCC5	CCC	0	0	0	0	0
CCC5	CCC	0	0	0	0	0
CCC5	CCC	0	0	0.55624	0.55624	0
CCC5	CCC	0	0	0	2.05507	0
CCC5	CCC	0	0	0	0	0
CCC5	CCC	0	0	0	0	0
CCC5	CCC	0	0	1.03387	0.644986	0
CCC7	CCC	0	0	0	0	0
CCC7	CCC	0	0	0.845473	0	0
CCC7	CCC	0	0	0	0	0
CCC7	CCC	0	0	0	0	0
CCC7	CCC	1.88822	0	0.956349	0	0
CCC7	CCC	1.40726	0	0.571651	0	0
CCC7	CCC	0	0	0	0	0
CCC7	CCC	0.817938	0	1.56809	0	0
CCC7	CCC	0	0	0	0	0
CCC7	CCC	0	0	0	0	0
CCC7	CCC	0	0	0	0.787368	0
CCC7	CCC	0	0	0	0	0
CCC7	CCC	0	0	1.55157	0.657372	0
CCC7	CCC	0	0	0	0	0
CCC7	CCC	0	0	0	0	0
CCC7	CCC	0	0	1.95648	0	0
CCC7	CCC	0	0	0	0	0
CCC7	CCC	0	0	0	0	0
CCC7	CCC	0.793686	0	0	0	0
CCC7	CCC	0	0	0	0	0
CCC7	CCC	0	0	0	0	0
CCC7	CCC	0	0	0	0.57862	0
CCC7	CCC	0.984805	0	0.984805	0	0
CCC7	CCC	0	0	0	0	0
CCC7	CCC	0	0	0	0	0
CCC7	CCC	0	0	0	0	0
CCC7	CCC	0	0	0.607046	0	0
CCC7	CCC	0	0	0	0	0
CCC7	CCC	0	0	0	0	0
CCC7	CCC	0	0	0	0	0
CCC7	CCC	0.513291	0	0	0	0
CCC7	CCC	0	0	0	0	0
CCC7	CCC	0	0	0	1.22304	1.22304
CCC7	CCC	1.04885	0	0	1.04885	0
CCC7	CCC	0.976733	0	1.24808	0	0
CCC7	CCC	0	0	1.10939	1.62236	0
CCC7	CCC	0.916936	0	0	0.560077	0
CCC7	CCC	0	0	0	0	0
CCC7	CCC	0.4092	0	0	0.698744	0
CCC7	CCC	1.54522	0	0	0	0.653498
CCC7	CCC	0	0	0	0	0
CCC4	CCC	0	0	0	0	0
CCC4	CCC	0	0	0	0	0
CCC4	CCC	0	0	0	0	0
CMM1	CMM	0.93568	0	0.93568	0	0
CMM1	CMM	0	0	0	0	0
CMM1	CMM	0	0	0	0	0
CMM1	CMM	1.75998	0	2.36318	0	0
CMM1	CMM	0	0	0	0	0
CMM1	CMM	0	0	0	0	0
CMM1	CMM	0	0	0	0	0
CMM1	CMM	0	0	0	0	0
CMM1	CMM	0	0	2.18278	0	0
CMM1	CMM	0	0	0	0	0
CMM1	CMM	0	0	0	0	0
CMM1	CMM	0	0	0	0	0
CMM1	CMM	0	0	0	0	0
CMM1	CMM	0	0	1.37133	0	0
CMM1	CMM	0	0	0	0	0
CMM1	CMM	0	0	0	0	0
CMM1	CMM	0	0	0	0	0
CMM1	CMM	0	0	0	0	0
CMM1	CMM	0	0	2.74946	0	0
CMM1	CMM	0	0	0	0	0
CMM1	CMM	0	0	0	2.91435	0
CMM1	CMM	0	0	0	0	0
CCC6	CCC	0	0	0.665584	0	0
CCC6	CCC	0	0	0	0	0
CCC6	CCC	0	0	0	0	0
CCC6	CCC	0	0	0	0	0
CCC6	CCC	0.858814	0	1.31392	0	0
CCC6	CCC	0	0	0	0	0
CCC6	CCC	0	0	0	0	0
CCC10	CCC	0	0	0	0	0
CCC10	CCC	0	0	0	0	0
CCC10	CCC	0	0	0	0	0
CCC10	CCC	0	0	0	0.932351	0
CCC10	CCC	0	0	0	2.5821	0
CCC10	CCC	0	0	0	0	0
CCC10	CCC	0	0	0	0	0
CCC10	CCC	0	0	0	0	0
CCC10	CCC	0	0	0	0	0
CCC10	CCC	0	0	0	0	0
CCC10	CCC	0	0	0	0	0
CCC10	CCC	0	0	0	2.3141	0
CCC10	CCC	0	0	0	0	0
CCC10	CCC	0	0	0	0	0
CCC10	CCC	0	0	0	0	0
CCC10	CCC	0	0	0	0	0
CCC10	CCC	0	0	0	2.15196	0
CCC10	CCC	0	0	0	0	0
CCC10	CCC	0	0	0	0	0
CCC10	CCC	0	0	0	0	0
CCC10	CCC	0	0	0	0	0
CCC10	CCC	0	0	0	0	0
CCC10	CCC	0	0	0	0	0
CCC10	CCC	0	0	0	0	0
CCC10	CCC	0	0	0	0	0
CCC10	CCC	0	0	0	0	0
CCC10	CCC	0	0	0	0	0
CCC10	CCC	0	0	0	0	0
CCC10	CCC	0	0	0	0	0
CCC10	CCC	0	0	0	0	0
CCC10	CCC	0	0	0	0	0
CCC10	CCC	0	0	0	0	0
CCC10	CCC	0	0	0	0	0
CCC10	CCC	0	0	0	0	0
CCC10	CCC	0	0	1.13582	0	0
CCC10	CCC	0	0	0	0	0
CCC10	CCC	0	0	0	0	0
CCC8	CCC	0	0	0	1.19277	0
CCC8	CCC	0	0	0	0	0
CCC8	CCC	0.499616	0	1.27881	0	0
CCC8	CCC	0	0	0	0	0
CCC8	CCC	0	0	0	0	0
CMM2	CMM	0	0	0	0	0
CMM2	CMM	0	0	0	0	0
CMM2	CMM	0	0	1.28871	0	0
CMM2	CMM	1.06566	0	1.34915	0	0
CMM2	CMM	1.06591	0	1.06591	0	0
CMM2	CMM	1.41494	0	0	0	0
CMM2	CMM	0	0	0	2.71828	0
CMM2	CMM	0	0	0	0	0
CMM2	CMM	0	0	1.26431	1.26431	0
CMM2	CMM	0.999161	0	0.999161	0	0
CMM2	CMM	0.571282	0	0.571282	1.19743	0
CMM2	CMM	0	0	0	0	0
CMM2	CMM	0	0	0	0	0
CMM2	CMM	0	0	0	0	0
CMM2	CMM	0	0	0	0	0
CMM2	CMM	0	0	1.23059	1.23059	0
CMM2	CMM	0	0	0	0	0
CMM2	CMM	0	0	0.58857	0.58857	0
CMM2	CMM	0	0	0.938797	0	0
CMM2	CMM	0	0	0	0	0
CMM2	CMM	0	0	0.855456	0	0
CMM2	CMM	0.688579	0	1.37943	0	0
CMM2	CMM	0	0	0.734294	0	0
CMM2	CMM	0	0	0	0.972265	0
CMM2	CMM	0	0	0.606212	0.606212	0
CMM2	CMM	0	0	0	0	0
CMM2	CMM	0.760498	0	0.760498	0	0
CMM2	CMM	0	0	1.521	0.888186	0
CMM2	CMM	0	0	0.766309	0	0
CMM2	CMM	0	0	0	1.47903	0
CMM2	CMM	0	0	1.24873	0.603571	0
CMM2	CMM	0	0	0	0	0
CMM2	CMM	0	0	0.866731	0	0
CMM2	CMM	0	0	0	0	0
CMM2	CMM	0	0	0	0	0
CMM2	CMM	0.645719	0	1.03486	0	0
CMM2	CMM	0	0	0	0	0
CMM2	CMM	0	0	0.493277	1.06919	0
CMM2	CMM	1.53837	0	1.86956	0.649323	0
CMM2	CMM	1.12947	0	0	0	0
CMM2	CMM	0	0	0	1.19261	0
CMM2	CMM	1.11925	0	1.32178	0.523261	0
CMM2	CMM	0	0	1.03375	0	0
CMM2	CMM	1.2972	0	0	0	0
CMM2	CMM	0	0	0.745348	0	0
CMM2	CMM	0.976733	0	1.24808	0.603159	0
CMM2	CMM	0.545871	0	0.545871	0	0
CMM2	CMM	0	0	0	0	0
CMM2	CMM	0	0	1.26821	0.994361	0
CMM2	CMM	0	0	0	0	0
CMM2	CMM	0.789791	0	0	0	0
CMM2	CMM	1.30572	0	1.30572	0	0
CMM2	CMM	0	0	0.746338	0	0
CMM2	CMM	0	0	0	0	0
CMM2	CMM	0.610909	0	0.610909	0.610909	0
CMM2	CMM	0	0	1.43095	0	0
CMM2	CMM	0	0	0	0.433351	0
CMM2	CMM	0	0	0	0	0
CMM2	CMM	0	0	0	0.892631	0
CMM2	CMM	0	0	0	0	0
CMM2	CMM	0	0	0	0	0
CMM2	CMM	0.914285	0	0	1.38379	0
CMM2	CMM	0	0	0	0	0
CMM2	CMM	0	0	0.968854	0	0
CMM2	CMM	1.23605	0	0.797958	1.23605	0
CMM2	CMM	0	0	0	0.853053	0
CMM2	CMM	0	0	0	0	0
CMM2	CMM	0.610948	0	0.987439	0.610948	0
CMM2	CMM	0	0	0	0.859913	0
CMM2	CMM	0	0	0	0.622808	0
CMM2	CMM	0	0	0	0	0
CMM2	CMM	0	0	0	0	0
CMM2	CMM	0	0	0	0	0
CMM7	CMM	0.590358	0	0.590358	1.22786	0.590358
CMM7	CMM	0	0	0	0	0
CMM7	CMM	0.590681	0	0.959517	0	0
CMM7	CMM	0	0	1.22559	0	0
CMM7	CMM	0.583342	0	0	1.21671	0
CMM7	CMM	0.702733	0	0.702733	0	0
CMM7	CMM	0	0	1.01375	0.630188	0
CMM7	CMM	0	0	0	0	0
CMM7	CMM	0	0	0	0.59825	0
CMM7	CMM	0	0	0.545352	0	0.545352
CMM7	CMM	0	0	0.62109	0	0
CMM7	CMM	0.573166	0	0.573166	0	0
CMM7	CMM	0	0	0	0	0
CMM7	CMM	0.638593	0	0	0	0
CMM7	CMM	0.717185	0	0	0	0
CMM7	CMM	0.867131	0	0	0	0
CMM7	CMM	0.761957	0	0	0	0
CMM7	CMM	1.97154	0	0	0	0
CMM7	CMM	0.778564	0	0.463213	0	0
CMM7	CMM	1.11699	0	0.86307	1.48751	0
CMM7	CMM	0.65403	0	1.32703	0	0
CMM7	CMM	0.760619	0	0	0	0
CMM7	CMM	0	0	0	0	0
CMM7	CMM	0	0	1.20551	0	0
CMM7	CMM	0	0	0	0	0
CMM7	CMM	0	0	1.62905	0.59873	0
CMM7	CMM	0.655006	0	0.655006	1.54769	0.655006
CMM7	CMM	0	0	0.761835	0	0
CMM7	CMM	0	0	1.68368	0	0
CMM7	CMM	0	0	0.641987	0	0
CMM7	CMM	0	0	1.24514	1.24514	0
CMM7	CMM	0	0	1.43541	0	0
CMM7	CMM	0	0	1.13596	0	0
CMM7	CMM	0	0	0	0	0
CMM7	CMM	0	0	0	0	0
CMM7	CMM	0.622608	0	0.622608	0	0
CMM7	CMM	0.62117	0	0	0	0.62117
CMM7	CMM	0	0	1.05032	0	0
CMM7	CMM	0	0	0	0	0
CMM8	CMM	0	0	0	0	0
CMM8	CMM	0	0	0	0.902186	0
CMM8	CMM	0	0	0	0	0
CMM8	CMM	0	0	1.11616	1.11616	0
CMM8	CMM	0	0	0.518736	0	0
CMM8	CMM	0	0	0.712017	0.712017	0.712017
CMM8	CMM	0	0	0.73227	0	0
CMM8	CMM	0	0	0.698083	0	0
CMM8	CMM	0	0	0	0	0
CMM8	CMM	0	0	0	0	0
CMM8	CMM	0	0	0	0	0.901838
CMM8	CMM	0.634611	0	0.634611	0	0
CMM8	CMM	0	0	0	0	0
CMM8	CMM	0	0	0.544561	0.544561	0
CMM8	CMM	0.937094	0	0.937094	0.57452	0
CMM8	CMM	0	0	0	0	0
CMM8	CMM	0	0	0	0	0
CMM8	CMM	0	0	0	0	0
CMM8	CMM	1.10912	0	0	0	0
CMM8	CMM	0.6268	0	0.6268	0	0
CMM8	CMM	1.60233	0	0	0	0
CMM8	CMM	0	0	0	0	2.47199
CMM8	CMM	0	0	1.01499	0.631092	0
CMM8	CMM	0	0	0	0	0
CMM8	CMM	0	0	0	0	0
CMM8	CMM	0.748562	0	0	0	0
CMM8	CMM	1.44541	0	0.732944	0	0
CMM8	CMM	0.913122	0	0.913122	0.557354	0
CMM8	CMM	0	0	0	0	0
CMM8	CMM	0	0	0	0.663066	0
CMM8	CMM	0	0	0.958277	0	0
CMM8	CMM	0	0	0	0	0
CMM8	CMM	0	0	0	0	0
CMM8	CMM	0.627003	0	1.00941	0.627003	0
CMM8	CMM	0	0	0	0.897511	0
CMM8	CMM	0	0	0.840499	0	0
CMM8	CMM	1.59544	0	1.42176	0.944763	0
CMM8	CMM	0	0	0	1.04905	0
CMM8	CMM	0	0	0	0	0
CMM8	CMM	0	0	0	0	0
CMM8	CMM	0	0	1.20868	0.776815	0
CMM8	CMM	0	0	1.04354	0	0
CMM8	CMM	1.50425	0	1.01174	0	0
CMM8	CMM	0	0	0	0	0
CMM8	CMM	1.01887	0	0	0	0
CMM8	CMM	0	0	0	0	0
CMM8	CMM	0	0	0	0	0
CMM8	CMM	0.642157	0	0.642157	0	0
CMM9	CMM	0	0	0	0	0
CMM9	CMM	0	0	0	0	0
CMM9	CMM	0	0	0	0	0
CMM9	CMM	0.528182	0	0.528182	0	0
CMM9	CMM	0	0	0	0	0
CMM9	CMM	0	0	0.831465	0	0
CMM9	CMM	0	0	0	0	0.780513
CMM9	CMM	0.793421	0	0.591833	0.793421	0
CMM9	CMM	0	0	0	0	0
CMM9	CMM	0	0	0	0	0
CMM9	CMM	0	0	0	0	0
CMM9	CMM	0.969107	0	0	0	0
CMM9	CMM	0.489972	0	1.26104	0	0
CMM9	CMM	2.28875	0	0	0	0
CMM9	CMM	0	0	0	0	0
CMM9	CMM	0.617094	0	0	0.617094	0
CMM9	CMM	0	0	0	0	0
CMM9	CMM	0	0	0	0.763178	0
CMM9	CMM	0	0	0	0	0
CMM9	CMM	0	0	0	0	0
CMM9	CMM	0	0	0	0	0
CMM9	CMM	0.959716	0	0.590825	0.590825	0
CMM9	CMM	0.707135	0	0	0	0
CMM10	CMM	0	0	0.893568	0	0
CMM10	CMM	0	0	0	0	0
CMM10	CMM	0	0	0	0	0
CMM10	CMM	0.471644	0	0	0.471644	0
CMM10	CMM	0	0	0	0	0
CMM10	CMM	0	0	0	0	0
CMM10	CMM	0	0	0	1.73148	0
CMM10	CMM	0	0	0	0	0
CMM10	CMM	0	0	0	0	0
CMM10	CMM	0	0	0	0	0
CMM10	CMM	0	0	0	0	0
CMM10	CMM	0	0	0	0	0
CMM10	CMM	0	0	0	0	0.725827
CMM10	CMM	0	0	0	0.764893	0
CMM10	CMM	0	0	0	0	0
CMM10	CMM	0	0	0	0	0
CMM10	CMM	0	0	0.934177	0	0
CMM10	CMM	0	0	0	0.445333	0
CMM10	CMM	0	0	0	0	0
CMM10	CMM	1.09133	0	0	0	0
CMM3	CMM	0	0	0.420278	0.420278	0
CMM3	CMM	0	0	0	0	0
CMM3	CMM	0	0	0	0	0
CMM4	CMM	0	0	0	0	0
CMM4	CMM	0.959567	0	0.959567	0	0
CMM4	CMM	0	0	0	0.961159	0
CMM4	CMM	0	0	0	2.52633	0
CMM4	CMM	0	0	0	0	0
CMM4	CMM	0.490512	0	1.26204	0.490512	0
CMM4	CMM	0	0	0	0	0
CMM4	CMM	0	0	0	0	0
CMM4	CMM	0	0	0	0	0
CMM4	CMM	0	0	0	0	0
CMM4	CMM	0	0	0	0	0
CMM4	CMM	0	0	0	0	0
CMM4	CMM	1.01074	0	0	0	0
CMM4	CMM	0	0	0	0	0
CMM4	CMM	0	0	0.98407	0.608494	0
CMM4	CMM	2.88754	0	0	0	0
CMM4	CMM	0	0	0	0	0
CMM4	CMM	0.798227	0	0.798227	0	0
CMM4	CMM	0	0	1.63534	0	0
CMM4	CMM	1.71979	0	0	0	0
CMM4	CMM	0	0	0	0	0
CMM4	CMM	2.17652	0	0	0	0
CMM4	CMM	0.790711	0	0	0	0
CMM4	CMM	0	0	0	0	0
CMM4	CMM	0	0	0	0	0
CMM4	CMM	0	0	0	0	0
CMM4	CMM	0	0	0	0	0
CMM4	CMM	0.671849	0	0.671849	0	0
CMM4	CMM	0	0	0	0	0
CMM4	CMM	1.37677	0	1.37677	0	0
CMM4	CMM	0	0	0	0	0
CMM4	CMM	0	0	0	0.732719	0
CMM4	CMM	0.582572	0	0	0.948284	0
CMM4	CMM	0.695053	0	1.10115	0.695053	0.695053
CMM4	CMM	0	0	0	0	0
CMM4	CMM	1.14079	0	1.65984	0	0
CMM4	CMM	2.02774	0	1.05947	1.05947	0
CMM4	CMM	2.4822	0	1.23467	0	0
CMM4	CMM	0.647842	0	0	1.03774	0
CMM4	CMM	0	0	0	0	0.760195
CMM4	CMM	0	0	0	0	0
CMM4	CMM	1.19181	0	0.763851	1.49056	0
CMM4	CMM	0	0	0	0	0
CMM4	CMM	1.52611	0	0.542351	0	0
CMM4	CMM	2.14636	0	0	1.15	0
CMM4	CMM	0	0	0.625868	1.4995	0
CMM4	CMM	0	0	0.949448	0	0
CMM4	CMM	0.649279	0	0.649279	0.649279	0
CMM4	CMM	0	0	0	0	0
CMM4	CMM	0	0	0	0	0
CMM11	CMM	1.35658	0	0.892589	0	0
CMM11	CMM	0	0	0.779202	0	0
CMM11	CMM	0	0	0	0	0
CMM11	CMM	0.525568	0	0.525568	0	0
CMM11	CMM	1.10026	0	0.511814	0.84871	0
CMM11	CMM	0	0	0	0	0
CMM11	CMM	0	0	0	1.15037	0
CMM11	CMM	1.804	0	0.491175	0	0
CMM11	CMM	0	0	0	0	0
CMM11	CMM	0	0	0	0	0
CMM11	CMM	1.61245	0	0.589463	1.22644	0
CMM11	CMM	0.967739	0	0	0.596633	0
CMM11	CMM	0.61627	0	0.61627	0	0
CMM11	CMM	0	0	0	0	0
CMM11	CMM	0	0	0	1.44615	0
CMM11	CMM	2.26646	0	0	0	0
CMM11	CMM	0.502848	0	1.28473	0.502848	0
CMM11	CMM	0	0	0	0	0
CMM11	CMM	0	0	0	0	0
CMM11	CMM	0	0	0	0	0
CMM11	CMM	0	0	0	0	0
CMM12	CMM	0	0	0	0	0
CMM12	CMM	0	0	0	0	0
CMM12	CMM	0.648712	0	0	1.31888	0
CMM12	CMM	0	0	0	0	0
CMM12	CMM	0.900796	0	0	0	0
CMM12	CMM	0.522925	0	0	0	0
CMM12	CMM	0	0	0	0.979789	0
CMM12	CMM	0	0	0	0	0
CMM12	CMM	0	0	1.20748	0.577555	0
CMM12	CMM	0	0	0.641347	0.641347	0
CMM12	CMM	0.967183	0	0.967183	0.59623	0
CMM12	CMM	0	0	0	0	0
CMM12	CMM	0	0	1.13061	0	0
CMM12	CMM	0.466048	0	0.782698	0	0
CMM12	CMM	0	0	1.19043	0	0
CMM12	CMM	0	0	0.607693	0	0
CMM12	CMM	0	0	0	0	0
CMM12	CMM	0.613577	0	0	0	0
CMM12	CMM	0	0	0	0	0
CMM12	CMM	0.940983	0	0	0	0
CMM12	CMM	0	0	0	0	0
CMM12	CMM	0	0	0	0	0
CMM12	CMM	0	0	0	0	0
CMM12	CMM	0	0	0	0.847069	0
CMM12	CMM	0.545261	0	0	0	0
CMM12	CMM	0	0	0	0	0
CMM12	CMM	0	0	0	0	0
CMM12	CMM	0	0	0.55548	0	0
CMM12	CMM	0.992541	0	0	0	0
CMM12	CMM	0	0	0	0	0
CMM12	CMM	0	0	0	0	0
CMM12	CMM	0	0	0	0	0
CMM12	CMM	0	0	0	0	0
CMM12	CMM	0	0	0	0	0
CMM12	CMM	0	0	0.759045	0.759045	0
CMM12	CMM	0.831904	0	0.831904	0.500075	0
CMM12	CMM	0	0	0	0	0
CMM12	CMM	0	0	0	0	0
CMM12	CMM	0	0	0	0	0
CMM12	CMM	0	0	0	0	0
CMM12	CMM	0	0	0	0	0
CMM12	CMM	0	0	0	0	0
CMM12	CMM	0	0	0	0	0
CMM12	CMM	0	0	0	0	0
CMM12	CMM	0.707187	0	1.11729	0	0
CMM12	CMM	0	0	0	0	0
CMM12	CMM	0	0	0	0	0
CMM12	CMM	0	0	1.83418	0	0
CMM12	CMM	0	0	0	0	0
CMM12	CMM	0	0	0	0	0
CMM12	CMM	0	0	0	1.03962	0
CMM12	CMM	0	0	0	0	0
CMM12	CMM	0	0	0	0.4372	0
CMM12	CMM	0	0	0	0	0
CMM12	CMM	0	0	0	0	0
CMM12	CMM	0	0	1.06785	0	0
CMM12	CMM	0	0	1.17546	0	0
CMM12	CMM	0	0	0	0	0
CMM12	CMM	0	0	1.19142	0	0
CMM12	CMM	0	0	0	0	0
CMM12	CMM	0	0	0	0	0
CMM12	CMM	0	0	0	0	0
CMM12	CMM	0	0	0	0	0
CMM12	CMM	0	0	0.75463	0	0
CMM12	CMM	0	0	0	0	0
CMM12	CMM	0.605493	0	0	0	0
CMM12	CMM	0	0	0	0.6531	0
CMM12	CMM	0	0	0.942797	0	0
CMM12	CMM	0.519231	0	0	0.519231	0
CMM12	CMM	0	0	0	0	0
CMM12	CMM	0	0	0.746981	0	0
CMM12	CMM	1.88324	0	0.749032	0.749032	0
CMM12	CMM	0	0	0	0	0
CMM12	CMM	0	0	0	0	0
CMM12	CMM	0	0	0	0	0
CMM12	CMM	0	0	0	0	0
CMM12	CMM	0	0	0	0	0
CMM12	CMM	0	0	0	0	0
CMM12	CMM	0	0	0	0.944619	0
CMM12	CMM	0.686857	0	0	0	0
CMM12	CMM	0	0	0	0	0
CMM12	CMM	0	0	0	0	0
CMM12	CMM	0	0	0	0	0
CMM12	CMM	1.03768	0	0.647798	1.03768	0
CMM12	CMM	1.19389	0	0	0	0
CMM12	CMM	0	0	0.715418	1.1282	0
CMM12	CMM	0	0	0	1.17099	0
CMM12	CMM	0	0	1.54791	0	0
CMM12	CMM	0	0	0.912989	0	0
CMM12	CMM	0	0	0	0.502204	0
CMM12	CMM	0	0	0.630188	0	0
CMM12	CMM	0	0	0	0	0
CMM12	CMM	0	0	0	0	0
CMM12	CMM	0	0	0	0	0
CMM12	CMM	0	0	0	0	0
CMM12	CMM	0	0	0	0.535596	0
CMM12	CMM	0	0	0	0	0
CMM12	CMM	0	0	0	0	0
CMM12	CMM	0	0	0.848213	0	0
CMM5	CMM	0	0	1.04199	0	0
CMM5	CMM	0	0	0	0	0
CMM5	CMM	0	0	0.548881	0	0
CMM5	CMM	0.700068	0	0.700068	0	0
CMM5	CMM	0	0	0	1.74803	0.78199
CMM5	CMM	0	0	0	0	0
CMM5	CMM	0	0	0	1.06343	0
CMM5	CMM	1.14762	0	0.889452	0.889452	0
CMM5	CMM	1.48543	0	0.760316	0.760316	0
CMM5	CMM	0	0	0	0	0
CMM5	CMM	1.26158	0	1.26158	0.611757	0
CMM5	CMM	0	0	0	0	0
CMM5	CMM	0	0	0	0	0
CMM5	CMM	0.712864	0	0	0	0
CMM5	CMM	0	0	0.996027	0	0
CMM5	CMM	0	0	0	0	0
CMM5	CMM	0	0	0	0	0
CMM5	CMM	0	0	0	0	0
CMM5	CMM	0	0	1.06898	0.671007	0
CMM5	CMM	0	0	0	0	0
CMM6	CMM	0.896135	0	0	0	0
CMM6	CMM	0	0	0	0	0
CMM6	CMM	0	0	0.462515	0	0
CMM6	CMM	0.511092	0	1.09906	0	0
CMM6	CMM	0.792064	0	0.792064	0	0
CMM6	CMM	0	0	1.52395	1.02789	0
CMM6	CMM	0	0	0	0	0
CMM6	CMM	0	0	0	0	0
CMM6	CMM	1.08923	0	0	0	0
CMM6	CMM	0	0	0.704384	0	0
CMM6	CMM	0	0	1.07798	0	0
CMM6	CMM	0	0	0	0	0
CMM6	CMM	0.967031	0	0.59612	0.59612	0
CMM6	CMM	0	0	0	0.946544	0
CMM6	CMM	0	0	0	0	0
CMM6	CMM	2.09266	0	0.465121	0.465121	0
CMM6	CMM	0	0	0.766926	0.766926	0
CMM6	CMM	0	0	0	0	0
CMM6	CMM	0	0	0	0	0
CMM6	CMM	0.795216	0	1.65865	0	0
CMM6	CMM	0.949448	0	0	0	0
CMM6	CMM	0.783473	0	0	1.21732	0
CMM6	CMM	0	0	0	0	0
CMM6	CMM	0	0	0	0.976991	0
CMM6	CMM	0.821561	0	0	0	0
CMM6	CMM	0.657282	0	0	0	0
CMM6	CMM	0	0	0	0	0
CMM6	CMM	0	0	0	1.18594	0
CMM13	CMM	0	0	0	0.520947	0
CMM13	CMM	0	0	0	0	0
CMM13	CMM	0	0	0	0	0
CMM13	CMM	0	0	0	0	0
CMM13	CMM	0	0	0	0	0
CMM13	CMM	0	0	0	0	0
CMM13	CMM	0	0	0	0	0
CMM13	CMM	0	0	0	0	0
CMM13	CMM	0.52801	0	0.871758	0	0
CMM13	CMM	0	0	0	0	0
CMM13	CMM	0	0	0	0	0
CMM13	CMM	0	0	1.4234	0	0
CMM13	CMM	0.556082	0	0	0	0
CMM13	CMM	0	0	0	0	0
CMM13	CMM	0	0	0	0	0
CCC9	CCC	0	0	0	1.33077	0
CCC9	CCC	0	0	0	0	0
CCC9	CCC	0.826229	0	0	0	0
CCC9	CCC	0	0	0	0	0
CCC9	CCC	0	0	0	1.43289	0
CCC9	CCC	0	0	1.69098	1.69098	0

## Sheet: Figure 5c
5c. Key differentially expressed genes in BALF active vs. resting neutrophils.
Sample ID	Cell Type	IL1B	CXCL8	S100A12
non-COVID-19 pneumonia (1)	Neutrophil_rest	0	0	0
non-COVID-19 pneumonia (1)	Neutrophil_rest	0	0	0
non-COVID-19 pneumonia (1)	Neutrophil_rest	0	0	0
non-COVID-19 pneumonia (1)	Neutrophil_rest	0	0	0
non-COVID-19 pneumonia (1)	Neutrophil_rest	0	0	0
non-COVID-19 pneumonia (1)	Neutrophil_rest	0	0	0
non-COVID-19 pneumonia (1)	Neutrophil_rest	0	0	0
non-COVID-19 pneumonia (1)	Neutrophil_rest	0	0	0
non-COVID-19 pneumonia (1)	Neutrophil_active	0	0	0
non-COVID-19 pneumonia (1)	Neutrophil_rest	0	0	0
non-COVID-19 pneumonia (1)	Neutrophil_rest	0	0	0
non-COVID-19 pneumonia (1)	Neutrophil_active	0	0	0
non-COVID-19 pneumonia (1)	Neutrophil_active	0	3.04262	0
non-COVID-19 pneumonia (1)	Neutrophil_rest	0	0	0
non-COVID-19 pneumonia (1)	Neutrophil_rest	0	3.76983	0
non-COVID-19 pneumonia (1)	Neutrophil_rest	0	0	0
non-COVID-19 pneumonia (1)	Neutrophil_rest	0	4.02978	0
non-COVID-19 pneumonia (1)	Neutrophil_active	0	2.88914	0
non-COVID-19 pneumonia (1)	Neutrophil_rest	0	0	0
non-COVID-19 pneumonia (1)	Neutrophil_active	0	0	0
non-COVID-19 pneumonia (1)	Neutrophil_rest	0	0	0
non-COVID-19 pneumonia (1)	Neutrophil_active	0	0	0
non-COVID-19 pneumonia (1)	Neutrophil_active	0	0	0
non-COVID-19 pneumonia (1)	Neutrophil_active	0	3.37311	0
non-COVID-19 pneumonia (1)	Neutrophil_rest	0	0	0
non-COVID-19 pneumonia (1)	Neutrophil_active	0	0	0
non-COVID-19 pneumonia (1)	Neutrophil_active	0	0	0
non-COVID-19 pneumonia (1)	Neutrophil_active	0	2.96436	0
non-COVID-19 pneumonia (1)	Neutrophil_rest	0	0	0
non-COVID-19 pneumonia (1)	Neutrophil_active	0	0	0
non-COVID-19 pneumonia (1)	Neutrophil_active	0	0	0
non-COVID-19 pneumonia (1)	Neutrophil_rest	0	0	0
non-COVID-19 pneumonia (1)	Neutrophil_rest	0	0	0
non-COVID-19 pneumonia (1)	Neutrophil_active	0	0	0
non-COVID-19 pneumonia (1)	Neutrophil_rest	0	0	0
non-COVID-19 pneumonia (1)	Neutrophil_rest	0	0	0
non-COVID-19 pneumonia (1)	Neutrophil_active	0	2.87325	0
non-COVID-19 pneumonia (1)	Neutrophil_rest	0	0	0
non-COVID-19 pneumonia (1)	Neutrophil_active	0	0	0
non-COVID-19 pneumonia (1)	Neutrophil_rest	0	0	0
non-COVID-19 pneumonia (1)	Neutrophil_active	0	0	0
non-COVID-19 pneumonia (1)	Neutrophil_rest	0	0	0
non-COVID-19 pneumonia (1)	Neutrophil_rest	0	0	0
non-COVID-19 pneumonia (1)	Neutrophil_active	0	0	0
non-COVID-19 pneumonia (1)	Neutrophil_rest	0	0	0
non-COVID-19 pneumonia (1)	Neutrophil_rest	0	0	0
non-COVID-19 pneumonia (1)	Neutrophil_rest	0	0	0
non-COVID-19 pneumonia (1)	Neutrophil_rest	0	3.2605	0
non-COVID-19 pneumonia (1)	Neutrophil_rest	0	0	0
non-COVID-19 pneumonia (1)	Neutrophil_rest	0	0	0
non-COVID-19 pneumonia (1)	Neutrophil_active	2.96961	0	2.96961
non-COVID-19 pneumonia (1)	Neutrophil_rest	0	0	0
non-COVID-19 pneumonia (1)	Neutrophil_active	0	3.46448	0
non-COVID-19 pneumonia (1)	Neutrophil_active	0	0	0
non-COVID-19 pneumonia (1)	Neutrophil_active	0	2.93015	0
non-COVID-19 pneumonia (1)	Neutrophil_rest	0	2.84382	0
non-COVID-19 pneumonia (1)	Neutrophil_rest	0	0	0
non-COVID-19 pneumonia (1)	Neutrophil_rest	0	0	0
non-COVID-19 pneumonia (1)	Neutrophil_rest	0	0	0
non-COVID-19 pneumonia (1)	Neutrophil_rest	0	0	0
non-COVID-19 pneumonia (1)	Neutrophil_active	0	0	0
non-COVID-19 pneumonia (1)	Neutrophil_active	0	2.93183	0
non-COVID-19 pneumonia (1)	Neutrophil_rest	0	0	3.06572
non-COVID-19 pneumonia (1)	Neutrophil_rest	0	0	0
non-COVID-19 pneumonia (1)	Neutrophil_rest	3.22969	0	0
non-COVID-19 pneumonia (1)	Neutrophil_rest	0	3.13034	0
non-COVID-19 pneumonia (1)	Neutrophil_rest	0	0	0
non-COVID-19 pneumonia (1)	Neutrophil_active	0	0	0
non-COVID-19 pneumonia (1)	Neutrophil_rest	0	3.04834	0
non-COVID-19 pneumonia (1)	Neutrophil_rest	0	0	0
non-COVID-19 pneumonia (1)	Neutrophil_rest	0	3.35159	0
non-COVID-19 pneumonia (1)	Neutrophil_rest	0	3.68097	0
non-COVID-19 pneumonia (1)	Neutrophil_rest	0	0	0
non-COVID-19 pneumonia (1)	Neutrophil_rest	0	0	0
non-COVID-19 pneumonia (1)	Neutrophil_rest	0	0	0
non-COVID-19 pneumonia (1)	Neutrophil_rest	0	0	0
non-COVID-19 pneumonia (1)	Neutrophil_active	0	0	0
non-COVID-19 pneumonia (1)	Neutrophil_active	0	0	0
non-COVID-19 pneumonia (1)	Neutrophil_active	3.23437	0	0
non-COVID-19 pneumonia (1)	Neutrophil_active	0	0	0
non-COVID-19 pneumonia (1)	Neutrophil_active	0	0	0
non-COVID-19 pneumonia (1)	Neutrophil_active	0	2.99811	0
non-COVID-19 pneumonia (1)	Neutrophil_active	0	0	0
non-COVID-19 pneumonia (1)	Neutrophil_active	0	0	0
non-COVID-19 pneumonia (1)	Neutrophil_rest	0	0	0
non-COVID-19 pneumonia (1)	Neutrophil_rest	0	0	0
non-COVID-19 pneumonia (1)	Neutrophil_active	0	0	0
non-COVID-19 pneumonia (1)	Neutrophil_active	0	0	0
non-COVID-19 pneumonia (1)	Neutrophil_rest	0	0	0
non-COVID-19 pneumonia (1)	Neutrophil_active	0	0	0
non-COVID-19 pneumonia (1)	Neutrophil_active	0	0	0
non-COVID-19 pneumonia (1)	Neutrophil_rest	0	0	0
non-COVID-19 pneumonia (1)	Neutrophil_active	0	3.66786	0
non-COVID-19 pneumonia (1)	Neutrophil_active	0	0	0
non-COVID-19 pneumonia (1)	Neutrophil_rest	0	0	0
non-COVID-19 pneumonia (1)	Neutrophil_rest	0	0	0
non-COVID-19 pneumonia (1)	Neutrophil_active	0	3.58255	0
non-COVID-19 pneumonia (1)	Neutrophil_rest	0	0	0
non-COVID-19 pneumonia (1)	Neutrophil_rest	0	0	0
non-COVID-19 pneumonia (1)	Neutrophil_rest	0	2.92513	0
non-COVID-19 pneumonia (1)	Neutrophil_rest	0	0	0
non-COVID-19 pneumonia (1)	Neutrophil_rest	0	0	0
non-COVID-19 pneumonia (1)	Neutrophil_rest	0	0	0
non-COVID-19 pneumonia (1)	Neutrophil_active	0	0	0
non-COVID-19 pneumonia (1)	Neutrophil_rest	0	3.71553	0
non-COVID-19 pneumonia (1)	Neutrophil_rest	0	3.2605	0
non-COVID-19 pneumonia (1)	Neutrophil_active	0	0	0
non-COVID-19 pneumonia (1)	Neutrophil_active	0	3.28245	0
non-COVID-19 pneumonia (1)	Neutrophil_rest	0	0	0
non-COVID-19 pneumonia (1)	Neutrophil_rest	0	0	0
non-COVID-19 pneumonia (1)	Neutrophil_active	0	3.87012	0
non-COVID-19 pneumonia (1)	Neutrophil_rest	0	0	0
non-COVID-19 pneumonia (1)	Neutrophil_active	0	0	0
non-COVID-19 pneumonia (1)	Neutrophil_active	0	3.20667	0
non-COVID-19 pneumonia (1)	Neutrophil_rest	0	3.48878	0
non-COVID-19 pneumonia (1)	Neutrophil_active	0	0	0
non-COVID-19 pneumonia (1)	Neutrophil_rest	0	3.53127	0
non-COVID-19 pneumonia (1)	Neutrophil_active	0	0	0
non-COVID-19 pneumonia (1)	Neutrophil_active	0	0	0
non-COVID-19 pneumonia (1)	Neutrophil_active	0	3.27263	0
non-COVID-19 pneumonia (1)	Neutrophil_rest	0	0	0
non-COVID-19 pneumonia (1)	Neutrophil_active	0	0	0
non-COVID-19 pneumonia (1)	Neutrophil_active	0	0	0
non-COVID-19 pneumonia (1)	Neutrophil_rest	0	0	0
non-COVID-19 pneumonia (1)	Neutrophil_active	0	0	0
non-COVID-19 pneumonia (1)	Neutrophil_rest	0	0	0
non-COVID-19 pneumonia (1)	Neutrophil_rest	0	2.34934	0
non-COVID-19 pneumonia (1)	Neutrophil_rest	0	0	0
non-COVID-19 pneumonia (1)	Neutrophil_active	0	0	0
non-COVID-19 pneumonia (1)	Neutrophil_active	2.95915	0	0
non-COVID-19 pneumonia (1)	Neutrophil_rest	0	0	0
non-COVID-19 pneumonia (1)	Neutrophil_active	0	3.4234	0
non-COVID-19 pneumonia (1)	Neutrophil_rest	0	0	0
non-COVID-19 pneumonia (1)	Neutrophil_rest	0	0	0
non-COVID-19 pneumonia (1)	Neutrophil_rest	0	0	0
non-COVID-19 pneumonia (1)	Neutrophil_rest	0	3.49186	0
non-COVID-19 pneumonia (1)	Neutrophil_rest	0	0	0
non-COVID-19 pneumonia (1)	Neutrophil_rest	0	0	0
non-COVID-19 pneumonia (1)	Neutrophil_rest	0	0	0
non-COVID-19 pneumonia (1)	Neutrophil_active	0	0	0
non-COVID-19 pneumonia (1)	Neutrophil_active	0	0	0
non-COVID-19 pneumonia (1)	Neutrophil_rest	0	0	0
non-COVID-19 pneumonia (1)	Neutrophil_rest	0	0	0
non-COVID-19 pneumonia (1)	Neutrophil_active	0	0	0
non-COVID-19 pneumonia (1)	Neutrophil_rest	0	0	0
non-COVID-19 pneumonia (1)	Neutrophil_active	0	0	0
non-COVID-19 pneumonia (1)	Neutrophil_active	0	0	0
non-COVID-19 pneumonia (1)	Neutrophil_rest	0	0	0
non-COVID-19 pneumonia (1)	Neutrophil_active	0	3.06377	0
non-COVID-19 pneumonia (1)	Neutrophil_rest	0	0	0
non-COVID-19 pneumonia (1)	Neutrophil_rest	0	0	0
non-COVID-19 pneumonia (1)	Neutrophil_rest	0	0	3.3228
non-COVID-19 pneumonia (1)	Neutrophil_rest	0	0	0
non-COVID-19 pneumonia (1)	Neutrophil_rest	0	0	0
non-COVID-19 pneumonia (1)	Neutrophil_active	0	0	0
non-COVID-19 pneumonia (1)	Neutrophil_active	0	0	0
non-COVID-19 pneumonia (1)	Neutrophil_active	0	3.76777	0
non-COVID-19 pneumonia (1)	Neutrophil_rest	0	0	0
non-COVID-19 pneumonia (1)	Neutrophil_rest	0	0	0
non-COVID-19 pneumonia (1)	Neutrophil_active	2.82125	0	0
non-COVID-19 pneumonia (1)	Neutrophil_rest	0	0	0
non-COVID-19 pneumonia (1)	Neutrophil_active	0	0	0
non-COVID-19 pneumonia (1)	Neutrophil_active	0	0	0
non-COVID-19 pneumonia (1)	Neutrophil_active	0	0	0
non-COVID-19 pneumonia (1)	Neutrophil_active	0	3.23437	0
non-COVID-19 pneumonia (1)	Neutrophil_active	0	0	0
non-COVID-19 pneumonia (1)	Neutrophil_active	0	0	0
non-COVID-19 pneumonia (1)	Neutrophil_active	0	0	0
non-COVID-19 pneumonia (1)	Neutrophil_active	0	0	0
non-COVID-19 pneumonia (1)	Neutrophil_active	0	0	0
non-COVID-19 pneumonia (1)	Neutrophil_rest	0	0	0
non-COVID-19 pneumonia (1)	Neutrophil_rest	0	0	0
non-COVID-19 pneumonia (1)	Neutrophil_active	0	0	0
non-COVID-19 pneumonia (1)	Neutrophil_active	0	0	0
non-COVID-19 pneumonia (1)	Neutrophil_active	0	0	0
non-COVID-19 pneumonia (1)	Neutrophil_active	0	0	0
non-COVID-19 pneumonia (1)	Neutrophil_rest	0	0	0
non-COVID-19 pneumonia (1)	Neutrophil_rest	0	0	0
non-COVID-19 pneumonia (1)	Neutrophil_rest	0	0	0
non-COVID-19 pneumonia (1)	Neutrophil_active	0	3.32538	0
non-COVID-19 pneumonia (1)	Neutrophil_rest	0	0	0
non-COVID-19 pneumonia (1)	Neutrophil_active	0	0	0
non-COVID-19 pneumonia (1)	Neutrophil_active	0	0	0
non-COVID-19 pneumonia (1)	Neutrophil_active	0	0	0
non-COVID-19 pneumonia (1)	Neutrophil_active	0	0	0
non-COVID-19 pneumonia (1)	Neutrophil_rest	2.8168	0	0
non-COVID-19 pneumonia (1)	Neutrophil_rest	0	0	0
non-COVID-19 pneumonia (1)	Neutrophil_active	0	0	0
non-COVID-19 pneumonia (1)	Neutrophil_rest	0	3.14299	0
non-COVID-19 pneumonia (1)	Neutrophil_active	0	3.01639	0
non-COVID-19 pneumonia (1)	Neutrophil_active	0	0	0
non-COVID-19 pneumonia (1)	Neutrophil_active	0	3.13244	0
non-COVID-19 pneumonia (1)	Neutrophil_rest	0	2.71762	0
non-COVID-19 pneumonia (1)	Neutrophil_active	0	5.22149	0
non-COVID-19 pneumonia (1)	Neutrophil_active	0	0	0
non-COVID-19 pneumonia (1)	Neutrophil_rest	3.37583	0	0
non-COVID-19 pneumonia (1)	Neutrophil_active	0	0	0
non-COVID-19 pneumonia (1)	Neutrophil_active	0	0	0
non-COVID-19 pneumonia (1)	Neutrophil_active	0	2.89075	0
non-COVID-19 pneumonia (1)	Neutrophil_active	0	0	0
non-COVID-19 pneumonia (1)	Neutrophil_active	0	0	2.60385
non-COVID-19 pneumonia (1)	Neutrophil_rest	0	3.22041	0
non-COVID-19 pneumonia (1)	Neutrophil_rest	0	3.80999	0
non-COVID-19 pneumonia (1)	Neutrophil_active	0	0	0
non-COVID-19 pneumonia (1)	Neutrophil_rest	0	0	0
non-COVID-19 pneumonia (1)	Neutrophil_rest	0	0	0
non-COVID-19 pneumonia (1)	Neutrophil_rest	0	0	0
non-COVID-19 pneumonia (1)	Neutrophil_rest	0	0	0
non-COVID-19 pneumonia (1)	Neutrophil_rest	0	0	0
non-COVID-19 pneumonia (1)	Neutrophil_rest	0	0	0
non-COVID-19 pneumonia (1)	Neutrophil_rest	0	0	0
non-COVID-19 pneumonia (1)	Neutrophil_active	0	0	0
non-COVID-19 pneumonia (1)	Neutrophil_rest	0	0	0
non-COVID-19 pneumonia (1)	Neutrophil_active	0	0	0
non-COVID-19 pneumonia (1)	Neutrophil_rest	0	0	0
non-COVID-19 pneumonia (1)	Neutrophil_active	0	0	0
non-COVID-19 pneumonia (1)	Neutrophil_active	0	2.73228	0
non-COVID-19 pneumonia (1)	Neutrophil_active	3.05795	0	0
non-COVID-19 pneumonia (1)	Neutrophil_active	0	3.41483	0
non-COVID-19 pneumonia (1)	Neutrophil_active	2.64905	0	0
non-COVID-19 pneumonia (1)	Neutrophil_rest	0	0	0
non-COVID-19 pneumonia (1)	Neutrophil_active	0	0	0
non-COVID-19 pneumonia (1)	Neutrophil_active	0	0	0
non-COVID-19 pneumonia (1)	Neutrophil_active	0	2.70973	0
non-COVID-19 pneumonia (1)	Neutrophil_rest	0	0	0
non-COVID-19 pneumonia (1)	Neutrophil_rest	0	0	0
non-COVID-19 pneumonia (1)	Neutrophil_rest	0	3.00903	0
non-COVID-19 pneumonia (1)	Neutrophil_rest	0	0	0
non-COVID-19 pneumonia (1)	Neutrophil_active	0	0	0
non-COVID-19 pneumonia (1)	Neutrophil_rest	0	0	0
non-COVID-19 pneumonia (1)	Neutrophil_rest	0	0	2.97665
non-COVID-19 pneumonia (1)	Neutrophil_active	0	0	3.42054
non-COVID-19 pneumonia (1)	Neutrophil_rest	0	2.81532	0
non-COVID-19 pneumonia (1)	Neutrophil_active	0	3.05217	0
non-COVID-19 pneumonia (1)	Neutrophil_rest	0	0	0
non-COVID-19 pneumonia (1)	Neutrophil_rest	0	0	0
non-COVID-19 pneumonia (1)	Neutrophil_active	0	3.2533	0
non-COVID-19 pneumonia (1)	Neutrophil_active	0	0	0
non-COVID-19 pneumonia (1)	Neutrophil_rest	0	0	0
non-COVID-19 pneumonia (1)	Neutrophil_rest	0	3.22736	0
non-COVID-19 pneumonia (1)	Neutrophil_rest	0	0	0
non-COVID-19 pneumonia (1)	Neutrophil_rest	0	0	0
non-COVID-19 pneumonia (1)	Neutrophil_active	0	0	0
non-COVID-19 pneumonia (1)	Neutrophil_active	0	0	0
non-COVID-19 pneumonia (1)	Neutrophil_active	0	0	0
non-COVID-19 pneumonia (1)	Neutrophil_active	0	0	0
non-COVID-19 pneumonia (1)	Neutrophil_rest	0	0	3.22041
non-COVID-19 pneumonia (1)	Neutrophil_rest	0	0	0
non-COVID-19 pneumonia (1)	Neutrophil_active	0	0	0
non-COVID-19 pneumonia (1)	Neutrophil_rest	0	3.34234	0
non-COVID-19 pneumonia (1)	Neutrophil_rest	0	0	0
non-COVID-19 pneumonia (1)	Neutrophil_active	0	0	0
non-COVID-19 pneumonia (1)	Neutrophil_active	0	0	0
non-COVID-19 pneumonia (1)	Neutrophil_active	0	3.32538	0
non-COVID-19 pneumonia (1)	Neutrophil_rest	0	0	0
non-COVID-19 pneumonia (1)	Neutrophil_active	0	0	0
non-COVID-19 pneumonia (1)	Neutrophil_rest	0	0	0
non-COVID-19 pneumonia (1)	Neutrophil_rest	0	3.58425	0
non-COVID-19 pneumonia (1)	Neutrophil_active	0	0	0
non-COVID-19 pneumonia (1)	Neutrophil_active	0	0	0
non-COVID-19 pneumonia (1)	Neutrophil_active	0	0	0
non-COVID-19 pneumonia (1)	Neutrophil_rest	3.36498	0	0
non-COVID-19 pneumonia (1)	Neutrophil_active	0	0	0
non-COVID-19 pneumonia (1)	Neutrophil_active	0	0	0
non-COVID-19 pneumonia (1)	Neutrophil_active	0	0	0
non-COVID-19 pneumonia (1)	Neutrophil_rest	0	0	0
non-COVID-19 pneumonia (1)	Neutrophil_rest	0	0	0
non-COVID-19 pneumonia (1)	Neutrophil_rest	0	2.95915	0
non-COVID-19 pneumonia (1)	Neutrophil_rest	0	0	0
non-COVID-19 pneumonia (1)	Neutrophil_rest	0	0	0
non-COVID-19 pneumonia (1)	Neutrophil_active	0	0	0
non-COVID-19 pneumonia (1)	Neutrophil_active	0	0	0
non-COVID-19 pneumonia (1)	Neutrophil_rest	0	0	0
non-COVID-19 pneumonia (1)	Neutrophil_active	0	3.03505	0
non-COVID-19 pneumonia (1)	Neutrophil_rest	0	3.31766	0
non-COVID-19 pneumonia (1)	Neutrophil_active	0	0	0
non-COVID-19 pneumonia (1)	Neutrophil_active	0	0	0
non-COVID-19 pneumonia (1)	Neutrophil_rest	0	0	0
non-COVID-19 pneumonia (1)	Neutrophil_rest	0	0	0
non-COVID-19 pneumonia (1)	Neutrophil_active	0	0	0
non-COVID-19 pneumonia (1)	Neutrophil_rest	0	0	0
non-COVID-19 pneumonia (1)	Neutrophil_rest	0	3.23203	0
non-COVID-19 pneumonia (1)	Neutrophil_active	0	3.23906	0
non-COVID-19 pneumonia (1)	Neutrophil_active	0	0	0
non-COVID-19 pneumonia (1)	Neutrophil_rest	0	0	0
non-COVID-19 pneumonia (1)	Neutrophil_rest	0	0	0
non-COVID-19 pneumonia (1)	Neutrophil_rest	0	0	0
non-COVID-19 pneumonia (2)	Neutrophil_rest	0	0	0
non-COVID-19 pneumonia (2)	Neutrophil_rest	0	0	0
non-COVID-19 pneumonia (2)	Neutrophil_rest	0	0	0
non-COVID-19 pneumonia (2)	Neutrophil_rest	0	0	0
non-COVID-19 pneumonia (2)	Neutrophil_active	0	0	3.30873
non-COVID-19 pneumonia (2)	Neutrophil_rest	0	0	0
non-COVID-19 pneumonia (2)	Neutrophil_rest	0	0	0
non-COVID-19 pneumonia (2)	Neutrophil_active	0	0	0
non-COVID-19 pneumonia (2)	Neutrophil_rest	0	0	0
non-COVID-19 pneumonia (2)	Neutrophil_rest	0	0	0
non-COVID-19 pneumonia (2)	Neutrophil_rest	0	4.32581	0
non-COVID-19 pneumonia (2)	Neutrophil_rest	0	0	0
non-COVID-19 pneumonia (2)	Neutrophil_rest	0	0	0
non-COVID-19 pneumonia (2)	Neutrophil_rest	0	0	2.90532
non-COVID-19 pneumonia (2)	Neutrophil_rest	0	0	0
non-COVID-19 pneumonia (2)	Neutrophil_rest	0	0	0
non-COVID-19 pneumonia (2)	Neutrophil_rest	0	0	0
non-COVID-19 pneumonia (2)	Neutrophil_active	0	0	0
non-COVID-19 pneumonia (2)	Neutrophil_rest	0	0	0
non-COVID-19 pneumonia (2)	Neutrophil_rest	0	0	0
non-COVID-19 pneumonia (2)	Neutrophil_active	0	0	0
non-COVID-19 pneumonia (2)	Neutrophil_active	0	0	0
non-COVID-19 pneumonia (2)	Neutrophil_active	0	0	0
non-COVID-19 pneumonia (2)	Neutrophil_rest	3.26292	0	0
non-COVID-19 pneumonia (2)	Neutrophil_rest	0	0	2.75679
non-COVID-19 pneumonia (2)	Neutrophil_rest	0	0	0
non-COVID-19 pneumonia (2)	Neutrophil_rest	0	0	0
non-COVID-19 pneumonia (2)	Neutrophil_active	0	0	0
non-COVID-19 pneumonia (2)	Neutrophil_rest	0	0	0
non-COVID-19 pneumonia (2)	Neutrophil_active	0	0	0
non-COVID-19 pneumonia (2)	Neutrophil_active	0	0	0
non-COVID-19 pneumonia (2)	Neutrophil_active	0	0	0
non-COVID-19 pneumonia (2)	Neutrophil_active	0	0	0
non-COVID-19 pneumonia (2)	Neutrophil_rest	0	0	0
non-COVID-19 pneumonia (2)	Neutrophil_active	0	0	2.88275
non-COVID-19 pneumonia (2)	Neutrophil_active	0	0	0
non-COVID-19 pneumonia (2)	Neutrophil_rest	0	0	0
non-COVID-19 pneumonia (2)	Neutrophil_rest	0	0	0
non-COVID-19 pneumonia (2)	Neutrophil_rest	0	2.5776	0
non-COVID-19 pneumonia (2)	Neutrophil_rest	0	0	0
non-COVID-19 pneumonia (2)	Neutrophil_active	0	0	0
non-COVID-19 pneumonia (2)	Neutrophil_rest	0	0	0
non-COVID-19 pneumonia (2)	Neutrophil_active	0	0	3.3062
non-COVID-19 pneumonia (2)	Neutrophil_rest	0	0	0
non-COVID-19 pneumonia (2)	Neutrophil_active	0	4.08851	0
non-COVID-19 pneumonia (2)	Neutrophil_active	0	0	0
non-COVID-19 pneumonia (2)	Neutrophil_rest	0	0	0
non-COVID-19 pneumonia (2)	Neutrophil_active	0	3.37039	0
non-COVID-19 pneumonia (2)	Neutrophil_rest	0	0	0
non-COVID-19 pneumonia (2)	Neutrophil_active	0	0	0
non-COVID-19 pneumonia (2)	Neutrophil_rest	0	0	0
non-COVID-19 pneumonia (2)	Neutrophil_rest	0	0	0
non-COVID-19 pneumonia (2)	Neutrophil_rest	0	0	0
non-COVID-19 pneumonia (2)	Neutrophil_rest	0	0	0
non-COVID-19 pneumonia (2)	Neutrophil_rest	3.16445	3.16445	0
non-COVID-19 pneumonia (2)	Neutrophil_rest	0	0	0
non-COVID-19 pneumonia (2)	Neutrophil_active	3.96778	0	2.43128
non-COVID-19 pneumonia (2)	Neutrophil_rest	0	0	0
non-COVID-19 pneumonia (2)	Neutrophil_rest	0	0	0
non-COVID-19 pneumonia (2)	Neutrophil_rest	0	0	0
non-COVID-19 pneumonia (2)	Neutrophil_rest	0	2.57535	2.57535
non-COVID-19 pneumonia (2)	Neutrophil_rest	0	0	0
non-COVID-19 pneumonia (2)	Neutrophil_rest	2.33912	0	0
non-COVID-19 pneumonia (2)	Neutrophil_rest	3.22736	0	0
non-COVID-19 pneumonia (2)	Neutrophil_rest	0	0	0
non-COVID-19 pneumonia (2)	Neutrophil_rest	3.52166	0	0
non-COVID-19 pneumonia (2)	Neutrophil_rest	3.2557	0	0
non-COVID-19 pneumonia (2)	Neutrophil_rest	0	0	0
non-COVID-19 pneumonia (2)	Neutrophil_rest	0	0	0
non-COVID-19 pneumonia (2)	Neutrophil_rest	0	0	0
non-COVID-19 pneumonia (2)	Neutrophil_active	0	0	0
non-COVID-19 pneumonia (2)	Neutrophil_active	0	0	0
non-COVID-19 pneumonia (2)	Neutrophil_rest	0	0	0
non-COVID-19 pneumonia (2)	Neutrophil_active	0	2.96262	0
non-COVID-19 pneumonia (2)	Neutrophil_active	0	0	0
non-COVID-19 pneumonia (2)	Neutrophil_rest	0	0	0
non-COVID-19 pneumonia (2)	Neutrophil_rest	0	0	0
non-COVID-19 pneumonia (2)	Neutrophil_rest	0	0	0
non-COVID-19 pneumonia (2)	Neutrophil_rest	0	0	0
non-COVID-19 pneumonia (2)	Neutrophil_rest	0	0	0
non-COVID-19 pneumonia (2)	Neutrophil_rest	0	0	0
non-COVID-19 pneumonia (2)	Neutrophil_rest	0	0	0
non-COVID-19 pneumonia (2)	Neutrophil_rest	0	0	0
non-COVID-19 pneumonia (2)	Neutrophil_rest	0	0	0
non-COVID-19 pneumonia (2)	Neutrophil_rest	0	0	0
non-COVID-19 pneumonia (2)	Neutrophil_rest	0	3.35426	0
non-COVID-19 pneumonia (2)	Neutrophil_rest	0	0	0
non-COVID-19 pneumonia (2)	Neutrophil_rest	0	0	0
non-COVID-19 pneumonia (2)	Neutrophil_active	0	0	0
non-COVID-19 pneumonia (2)	Neutrophil_active	0	0	3.42916
non-COVID-19 pneumonia (2)	Neutrophil_rest	0	0	0
non-COVID-19 pneumonia (2)	Neutrophil_rest	0	0	0
non-COVID-19 pneumonia (2)	Neutrophil_active	0	0	0
non-COVID-19 pneumonia (2)	Neutrophil_rest	0	0	0
non-COVID-19 pneumonia (2)	Neutrophil_active	0	3.35426	0
non-COVID-19 pneumonia (2)	Neutrophil_rest	0	0	0
non-COVID-19 pneumonia (2)	Neutrophil_active	0	0	0
non-COVID-19 pneumonia (2)	Neutrophil_active	0	0	0
non-COVID-19 pneumonia (2)	Neutrophil_rest	0	0	0
non-COVID-19 pneumonia (2)	Neutrophil_rest	0	0	0
non-COVID-19 pneumonia (2)	Neutrophil_rest	0	0	0
non-COVID-19 pneumonia (2)	Neutrophil_active	0	0	0
non-COVID-19 pneumonia (2)	Neutrophil_rest	0	0	0
non-COVID-19 pneumonia (2)	Neutrophil_rest	0	0	0
non-COVID-19 pneumonia (2)	Neutrophil_rest	0	0	0
non-COVID-19 pneumonia (2)	Neutrophil_rest	0	0	0
non-COVID-19 pneumonia (2)	Neutrophil_rest	0	0	0
non-COVID-19 pneumonia (2)	Neutrophil_rest	0	0	0
non-COVID-19 pneumonia (2)	Neutrophil_active	0	0	0
non-COVID-19 pneumonia (2)	Neutrophil_rest	0	0	0
non-COVID-19 pneumonia (2)	Neutrophil_rest	0	0	0
non-COVID-19 pneumonia (2)	Neutrophil_rest	0	0	0
non-COVID-19 pneumonia (2)	Neutrophil_rest	0	0	0
non-COVID-19 pneumonia (2)	Neutrophil_rest	0	0	0
non-COVID-19 pneumonia (2)	Neutrophil_rest	0	2.63092	0
non-COVID-19 pneumonia (2)	Neutrophil_rest	0	0	0
non-COVID-19 pneumonia (2)	Neutrophil_rest	0	0	0
non-COVID-19 pneumonia (2)	Neutrophil_rest	0	2.71894	0
non-COVID-19 pneumonia (2)	Neutrophil_rest	0	0	0
non-COVID-19 pneumonia (2)	Neutrophil_active	0	3.95917	0
non-COVID-19 pneumonia (2)	Neutrophil_active	0	0	0
non-COVID-19 pneumonia (2)	Neutrophil_rest	0	0	0
non-COVID-19 pneumonia (2)	Neutrophil_rest	0	0	0
non-COVID-19 pneumonia (2)	Neutrophil_rest	0	3.16663	0
non-COVID-19 pneumonia (2)	Neutrophil_active	3.08742	0	0
non-COVID-19 pneumonia (2)	Neutrophil_rest	0	0	0
non-COVID-19 pneumonia (2)	Neutrophil_rest	0	0	0
non-COVID-19 pneumonia (2)	Neutrophil_active	0	3.63676	0
non-COVID-19 pneumonia (2)	Neutrophil_active	0	0	0
non-COVID-19 pneumonia (2)	Neutrophil_rest	0	0	0
non-COVID-19 pneumonia (2)	Neutrophil_rest	0	0	0
non-COVID-19 pneumonia (2)	Neutrophil_rest	0	0	0
non-COVID-19 pneumonia (2)	Neutrophil_active	0	0	0
non-COVID-19 pneumonia (2)	Neutrophil_active	0	0	0
non-COVID-19 pneumonia (2)	Neutrophil_active	0	2.93352	0
non-COVID-19 pneumonia (2)	Neutrophil_rest	0	0	2.56976
non-COVID-19 pneumonia (2)	Neutrophil_rest	0	0	0
non-COVID-19 pneumonia (2)	Neutrophil_rest	2.27402	2.27402	2.27402
non-COVID-19 pneumonia (2)	Neutrophil_rest	0	0	0
non-COVID-19 pneumonia (2)	Neutrophil_rest	0	0	2.80578
non-COVID-19 pneumonia (2)	Neutrophil_active	0	0	0
non-COVID-19 pneumonia (2)	Neutrophil_rest	0	0	0
non-COVID-19 pneumonia (2)	Neutrophil_rest	0	0	0
non-COVID-19 pneumonia (2)	Neutrophil_rest	0	0	0
non-COVID-19 pneumonia (2)	Neutrophil_rest	0	0	0
non-COVID-19 pneumonia (2)	Neutrophil_rest	0	0	0
non-COVID-19 pneumonia (2)	Neutrophil_rest	0	0	0
non-COVID-19 pneumonia (2)	Neutrophil_rest	0	0	0
non-COVID-19 pneumonia (2)	Neutrophil_rest	0	0	0
non-COVID-19 pneumonia (2)	Neutrophil_active	0	0	0
non-COVID-19 pneumonia (2)	Neutrophil_rest	0	0	0
non-COVID-19 pneumonia (2)	Neutrophil_rest	0	0	0
non-COVID-19 pneumonia (2)	Neutrophil_active	2.64175	2.64175	2.64175
non-COVID-19 pneumonia (2)	Neutrophil_rest	0	0	0
non-COVID-19 pneumonia (2)	Neutrophil_rest	0	2.94881	0
non-COVID-19 pneumonia (2)	Neutrophil_rest	0	0	0
non-COVID-19 pneumonia (2)	Neutrophil_rest	0	0	0
non-COVID-19 pneumonia (2)	Neutrophil_rest	0	0	0
non-COVID-19 pneumonia (2)	Neutrophil_rest	0	0	0
non-COVID-19 pneumonia (2)	Neutrophil_rest	0	0	0
non-COVID-19 pneumonia (2)	Neutrophil_rest	0	0	0
non-COVID-19 pneumonia (2)	Neutrophil_rest	0	0	0
non-COVID-19 pneumonia (2)	Neutrophil_active	0	0	0
non-COVID-19 pneumonia (2)	Neutrophil_rest	0	0	0
non-COVID-19 pneumonia (2)	Neutrophil_active	0	0	0
non-COVID-19 pneumonia (2)	Neutrophil_rest	0	0	0
non-COVID-19 pneumonia (2)	Neutrophil_rest	0	0	0
non-COVID-19 pneumonia (2)	Neutrophil_rest	0	0	0
non-COVID-19 pneumonia (2)	Neutrophil_rest	0	0	0
non-COVID-19 pneumonia (2)	Neutrophil_rest	0	0	0
non-COVID-19 pneumonia (2)	Neutrophil_rest	0	0	0
non-COVID-19 pneumonia (2)	Neutrophil_active	0	0	0
non-COVID-19 pneumonia (2)	Neutrophil_rest	0	0	0
non-COVID-19 pneumonia (2)	Neutrophil_rest	0	0	0
non-COVID-19 pneumonia (2)	Neutrophil_rest	3.60317	0	0
non-COVID-19 pneumonia (2)	Neutrophil_rest	0	0	0
non-COVID-19 pneumonia (2)	Neutrophil_rest	0	2.96961	2.96961
non-COVID-19 pneumonia (2)	Neutrophil_rest	0	0	0
non-COVID-19 pneumonia (2)	Neutrophil_active	0	0	3.07355
non-COVID-19 pneumonia (2)	Neutrophil_active	0	3.32797	0
non-COVID-19 pneumonia (2)	Neutrophil_rest	0	0	0
non-COVID-19 pneumonia (2)	Neutrophil_rest	0	0	0
non-COVID-19 pneumonia (2)	Neutrophil_active	0	0	0
non-COVID-19 pneumonia (2)	Neutrophil_rest	0	0	0
non-COVID-19 pneumonia (2)	Neutrophil_rest	0	0	0
non-COVID-19 pneumonia (2)	Neutrophil_active	0	0	0
non-COVID-19 pneumonia (2)	Neutrophil_rest	0	0	0
non-COVID-19 pneumonia (2)	Neutrophil_rest	0	0	0
non-COVID-19 pneumonia (2)	Neutrophil_rest	0	0	0
non-COVID-19 pneumonia (2)	Neutrophil_rest	0	0	0
non-COVID-19 pneumonia (2)	Neutrophil_rest	0	0	0
non-COVID-19 pneumonia (2)	Neutrophil_rest	0	0	0
non-COVID-19 pneumonia (2)	Neutrophil_rest	3.24853	0	0
non-COVID-19 pneumonia (2)	Neutrophil_rest	0	0	0
non-COVID-19 pneumonia (2)	Neutrophil_active	0	3.42628	0
non-COVID-19 pneumonia (2)	Neutrophil_rest	0	0	0
non-COVID-19 pneumonia (2)	Neutrophil_rest	0	0	0
non-COVID-19 pneumonia (2)	Neutrophil_rest	0	0	0
non-COVID-19 pneumonia (2)	Neutrophil_rest	0	0	0
non-COVID-19 pneumonia (2)	Neutrophil_active	0	4.79296	0
non-COVID-19 pneumonia (2)	Neutrophil_rest	0	0	0
non-COVID-19 pneumonia (2)	Neutrophil_active	0	2.61669	2.61669
non-COVID-19 pneumonia (2)	Neutrophil_rest	0	0	0
non-COVID-19 pneumonia (2)	Neutrophil_active	0	3.07061	1.81462
non-COVID-19 pneumonia (2)	Neutrophil_rest	0	0	0
non-COVID-19 pneumonia (2)	Neutrophil_rest	0	0	3.33578
non-COVID-19 pneumonia (2)	Neutrophil_rest	0	0	0
non-COVID-19 pneumonia (2)	Neutrophil_rest	0	0	0
non-COVID-19 pneumonia (2)	Neutrophil_rest	0	0	0
non-COVID-19 pneumonia (2)	Neutrophil_active	0	0	0
non-COVID-19 pneumonia (2)	Neutrophil_rest	0	0	0
non-COVID-19 pneumonia (2)	Neutrophil_rest	0	0	0
non-COVID-19 pneumonia (2)	Neutrophil_rest	0	0	0
non-COVID-19 pneumonia (2)	Neutrophil_rest	0	0	0
non-COVID-19 pneumonia (2)	Neutrophil_rest	0	0	0
non-COVID-19 pneumonia (2)	Neutrophil_rest	0	0	0
non-COVID-19 pneumonia (2)	Neutrophil_active	0	0	0
non-COVID-19 pneumonia (2)	Neutrophil_rest	2.31904	0	0
non-COVID-19 pneumonia (2)	Neutrophil_rest	0	0	0
non-COVID-19 pneumonia (2)	Neutrophil_rest	0	0	0
non-COVID-19 pneumonia (2)	Neutrophil_rest	0	0	0
non-COVID-19 pneumonia (2)	Neutrophil_rest	0	0	0
non-COVID-19 pneumonia (2)	Neutrophil_rest	0	2.53913	0
non-COVID-19 pneumonia (2)	Neutrophil_active	0	0	0
non-COVID-19 pneumonia (2)	Neutrophil_active	0	0	0
non-COVID-19 pneumonia (2)	Neutrophil_rest	0	0	0
non-COVID-19 pneumonia (2)	Neutrophil_rest	0	0	0
non-COVID-19 pneumonia (2)	Neutrophil_rest	2.9352	0	0
non-COVID-19 pneumonia (2)	Neutrophil_rest	0	0	0
non-COVID-19 pneumonia (2)	Neutrophil_rest	0	0	0
non-COVID-19 pneumonia (2)	Neutrophil_rest	0	0	0
non-COVID-19 pneumonia (2)	Neutrophil_rest	0	0	0
non-COVID-19 pneumonia (2)	Neutrophil_rest	0	0	0
non-COVID-19 pneumonia (2)	Neutrophil_rest	0	0	0
non-COVID-19 pneumonia (2)	Neutrophil_rest	0	0	0
non-COVID-19 pneumonia (2)	Neutrophil_rest	0	0	0
non-COVID-19 pneumonia (2)	Neutrophil_rest	0	0	0
non-COVID-19 pneumonia (2)	Neutrophil_rest	0	0	0
non-COVID-19 pneumonia (2)	Neutrophil_rest	0	0	0
non-COVID-19 pneumonia (2)	Neutrophil_active	0	0	0
non-COVID-19 pneumonia (2)	Neutrophil_rest	0	0	0
non-COVID-19 pneumonia (2)	Neutrophil_rest	0	0	3.27999
non-COVID-19 pneumonia (2)	Neutrophil_active	0	0	3.01455
non-COVID-19 pneumonia (2)	Neutrophil_rest	0	0	0
non-COVID-19 pneumonia (2)	Neutrophil_rest	0	0	0
non-COVID-19 pneumonia (2)	Neutrophil_active	0	0	0
non-COVID-19 pneumonia (2)	Neutrophil_rest	0	0	2.85147
non-COVID-19 pneumonia (2)	Neutrophil_rest	0	0	0
non-COVID-19 pneumonia (2)	Neutrophil_rest	0	0	0
non-COVID-19 pneumonia (2)	Neutrophil_rest	0	0	0
non-COVID-19 pneumonia (2)	Neutrophil_active	0	0	0
non-COVID-19 pneumonia (2)	Neutrophil_active	0	0	3.52326
non-COVID-19 pneumonia (2)	Neutrophil_rest	0	2.73228	0
non-COVID-19 pneumonia (2)	Neutrophil_rest	0	0	0
non-COVID-19 pneumonia (2)	Neutrophil_rest	0	0	0
non-COVID-19 pneumonia (2)	Neutrophil_rest	0	0	0
non-COVID-19 pneumonia (2)	Neutrophil_active	0	0	0
non-COVID-19 pneumonia (2)	Neutrophil_rest	0	0	0
non-COVID-19 pneumonia (2)	Neutrophil_active	0	0	0
non-COVID-19 pneumonia (2)	Neutrophil_active	0	0	0
non-COVID-19 pneumonia (2)	Neutrophil_active	3.46448	3.46448	0
non-COVID-19 pneumonia (2)	Neutrophil_rest	0	0	0
non-COVID-19 pneumonia (2)	Neutrophil_rest	0	0	0
non-COVID-19 pneumonia (2)	Neutrophil_rest	0	0	0
non-COVID-19 pneumonia (2)	Neutrophil_rest	0	0	0
non-COVID-19 pneumonia (2)	Neutrophil_rest	0	0	0
non-COVID-19 pneumonia (2)	Neutrophil_rest	0	0	0
non-COVID-19 pneumonia (2)	Neutrophil_rest	0	0	0
non-COVID-19 pneumonia (2)	Neutrophil_rest	0	0	0
non-COVID-19 pneumonia (2)	Neutrophil_rest	0	3.52646	0
non-COVID-19 pneumonia (2)	Neutrophil_active	0	0	3.96931
non-COVID-19 pneumonia (2)	Neutrophil_rest	0	0	0
non-COVID-19 pneumonia (2)	Neutrophil_active	0	0	0
non-COVID-19 pneumonia (2)	Neutrophil_rest	0	0	0
non-COVID-19 pneumonia (2)	Neutrophil_rest	0	0	0
non-COVID-19 pneumonia (2)	Neutrophil_rest	0	2.96436	0
non-COVID-19 pneumonia (2)	Neutrophil_rest	0	0	0
non-COVID-19 pneumonia (2)	Neutrophil_active	0	0	0
non-COVID-19 pneumonia (2)	Neutrophil_rest	0	0	0
non-COVID-19 pneumonia (2)	Neutrophil_active	0	0	0
non-COVID-19 pneumonia (2)	Neutrophil_rest	0	0	0
non-COVID-19 pneumonia (2)	Neutrophil_rest	0	0	0
non-COVID-19 pneumonia (2)	Neutrophil_rest	0	0	0
non-COVID-19 pneumonia (2)	Neutrophil_rest	0	0	0
non-COVID-19 pneumonia (2)	Neutrophil_rest	0	0	0
non-COVID-19 pneumonia (2)	Neutrophil_rest	0	0	0
non-COVID-19 pneumonia (2)	Neutrophil_rest	0	0	0
non-COVID-19 pneumonia (2)	Neutrophil_active	0	0	0
non-COVID-19 pneumonia (2)	Neutrophil_rest	0	0	0
non-COVID-19 pneumonia (2)	Neutrophil_rest	0	0	0
non-COVID-19 pneumonia (2)	Neutrophil_rest	0	0	0
non-COVID-19 pneumonia (2)	Neutrophil_rest	0	0	0
non-COVID-19 pneumonia (2)	Neutrophil_rest	0	0	0
non-COVID-19 pneumonia (2)	Neutrophil_rest	0	0	0
non-COVID-19 pneumonia (2)	Neutrophil_active	0	0	0
non-COVID-19 pneumonia (2)	Neutrophil_rest	0	0	0
non-COVID-19 pneumonia (2)	Neutrophil_active	0	0	2.61905
non-COVID-19 pneumonia (2)	Neutrophil_rest	0	0	0
non-COVID-19 pneumonia (2)	Neutrophil_rest	0	0	0
non-COVID-19 pneumonia (2)	Neutrophil_rest	0	3.50586	0
non-COVID-19 pneumonia (2)	Neutrophil_active	0	0	0
non-COVID-19 pneumonia (2)	Neutrophil_rest	0	0	0
non-COVID-19 pneumonia (2)	Neutrophil_active	0	0	0
non-COVID-19 pneumonia (2)	Neutrophil_rest	0	0	0
non-COVID-19 pneumonia (2)	Neutrophil_rest	0	0	0
non-COVID-19 pneumonia (2)	Neutrophil_rest	0	0	0
non-COVID-19 pneumonia (2)	Neutrophil_active	3.32023	3.32023	0
non-COVID-19 pneumonia (2)	Neutrophil_active	0	0	2.79058
non-COVID-19 pneumonia (2)	Neutrophil_active	0	0	0
non-COVID-19 pneumonia (2)	Neutrophil_active	0	2.93858	0
non-COVID-19 pneumonia (2)	Neutrophil_rest	0	0	0
non-COVID-19 pneumonia (2)	Neutrophil_rest	0	0	0
non-COVID-19 pneumonia (2)	Neutrophil_rest	0	0	0
non-COVID-19 pneumonia (2)	Neutrophil_rest	0	0	0
non-COVID-19 pneumonia (2)	Neutrophil_active	0	4.41845	0
non-COVID-19 pneumonia (2)	Neutrophil_rest	0	0	0
non-COVID-19 pneumonia (2)	Neutrophil_rest	0	0	0
non-COVID-19 pneumonia (2)	Neutrophil_rest	0	0	0
non-COVID-19 pneumonia (2)	Neutrophil_rest	0	0	0
non-COVID-19 pneumonia (2)	Neutrophil_rest	0	0	0
non-COVID-19 pneumonia (2)	Neutrophil_active	0	0	0
non-COVID-19 pneumonia (2)	Neutrophil_active	0	0	0
non-COVID-19 pneumonia (2)	Neutrophil_rest	0	0	0
non-COVID-19 pneumonia (2)	Neutrophil_rest	0	0	0
non-COVID-19 pneumonia (2)	Neutrophil_rest	0	0	0
non-COVID-19 pneumonia (2)	Neutrophil_rest	0	3.2605	0
non-COVID-19 pneumonia (2)	Neutrophil_rest	0	0	0
non-COVID-19 pneumonia (2)	Neutrophil_rest	0	0	0
non-COVID-19 pneumonia (2)	Neutrophil_active	0	0	3.46448
non-COVID-19 pneumonia (2)	Neutrophil_active	0	0	0
non-COVID-19 pneumonia (2)	Neutrophil_active	0	0	0
non-COVID-19 pneumonia (2)	Neutrophil_active	0	3.91562	0
non-COVID-19 pneumonia (2)	Neutrophil_active	0	0	0
non-COVID-19 pneumonia (2)	Neutrophil_active	0	3.32538	3.32538
non-COVID-19 pneumonia (2)	Neutrophil_rest	0	2.91188	0
non-COVID-19 pneumonia (2)	Neutrophil_rest	0	0	0
non-COVID-19 pneumonia (2)	Neutrophil_active	0	2.88594	3.94665
non-COVID-19 pneumonia (2)	Neutrophil_active	4.38072	0	0
non-COVID-19 pneumonia (2)	Neutrophil_rest	0	0	0
non-COVID-19 pneumonia (2)	Neutrophil_rest	0	0	0
non-COVID-19 pneumonia (2)	Neutrophil_rest	0	0	0
non-COVID-19 pneumonia (2)	Neutrophil_active	0	0	0
non-COVID-19 pneumonia (2)	Neutrophil_rest	0	0	0
non-COVID-19 pneumonia (2)	Neutrophil_rest	0	0	0
non-COVID-19 pneumonia (2)	Neutrophil_rest	0	0	0
non-COVID-19 pneumonia (2)	Neutrophil_rest	0	0	0
non-COVID-19 pneumonia (2)	Neutrophil_rest	0	0	0
non-COVID-19 pneumonia (2)	Neutrophil_rest	2.84229	0	0
non-COVID-19 pneumonia (2)	Neutrophil_rest	0	0	0
non-COVID-19 pneumonia (2)	Neutrophil_rest	0	0	0
non-COVID-19 pneumonia (2)	Neutrophil_rest	0	0	0
non-COVID-19 pneumonia (2)	Neutrophil_rest	3.4585	0	0
non-COVID-19 pneumonia (2)	Neutrophil_rest	0	2.57311	0
non-COVID-19 pneumonia (2)	Neutrophil_rest	0	0	0
non-COVID-19 pneumonia (2)	Neutrophil_active	0	0	0
non-COVID-19 pneumonia (2)	Neutrophil_rest	0	0	0
non-COVID-19 pneumonia (2)	Neutrophil_rest	0	0	0
non-COVID-19 pneumonia (2)	Neutrophil_rest	0	3.58937	0
non-COVID-19 pneumonia (2)	Neutrophil_rest	0	2.96611	0
non-COVID-19 pneumonia (2)	Neutrophil_active	0	0	0
non-COVID-19 pneumonia (2)	Neutrophil_rest	0	0	0
non-COVID-19 pneumonia (2)	Neutrophil_rest	0	0	0
non-COVID-19 pneumonia (2)	Neutrophil_rest	0	0	0
non-COVID-19 pneumonia (2)	Neutrophil_rest	0	0	3.41768
non-COVID-19 pneumonia (2)	Neutrophil_active	0	0	0
non-COVID-19 pneumonia (2)	Neutrophil_rest	0	0	0
non-COVID-19 pneumonia (2)	Neutrophil_active	0	0	0
non-COVID-19 pneumonia (2)	Neutrophil_rest	0	0	0
non-COVID-19 pneumonia (2)	Neutrophil_rest	0	0	0
non-COVID-19 pneumonia (2)	Neutrophil_active	0	0	3.64399
non-COVID-19 pneumonia (2)	Neutrophil_rest	0	0	0
non-COVID-19 pneumonia (2)	Neutrophil_rest	0	0	0
non-COVID-19 pneumonia (2)	Neutrophil_rest	0	0	0
non-COVID-19 pneumonia (2)	Neutrophil_active	0	0	0
non-COVID-19 pneumonia (2)	Neutrophil_rest	0	0	0
non-COVID-19 pneumonia (2)	Neutrophil_rest	0	0	0
non-COVID-19 pneumonia (2)	Neutrophil_active	0	0	0
non-COVID-19 pneumonia (2)	Neutrophil_rest	0	0	0
non-COVID-19 pneumonia (2)	Neutrophil_rest	2.94368	0	0
non-COVID-19 pneumonia (2)	Neutrophil_rest	0	2.68775	0
non-COVID-19 pneumonia (2)	Neutrophil_active	0	0	0
non-COVID-19 pneumonia (2)	Neutrophil_rest	0	0	0
non-COVID-19 pneumonia (2)	Neutrophil_rest	0	0	0
non-COVID-19 pneumonia (2)	Neutrophil_active	0	4.33568	0
non-COVID-19 pneumonia (2)	Neutrophil_rest	0	0	0
non-COVID-19 pneumonia (2)	Neutrophil_rest	0	0	0
non-COVID-19 pneumonia (2)	Neutrophil_rest	0	0	0
non-COVID-19 pneumonia (2)	Neutrophil_rest	0	0	0
non-COVID-19 pneumonia (2)	Neutrophil_rest	0	0	0
non-COVID-19 pneumonia (2)	Neutrophil_rest	0	0	0
non-COVID-19 pneumonia (2)	Neutrophil_rest	0	0	0
non-COVID-19 pneumonia (2)	Neutrophil_active	0	0	0
non-COVID-19 pneumonia (2)	Neutrophil_active	0	0	0
non-COVID-19 pneumonia (2)	Neutrophil_rest	0	0	0
non-COVID-19 pneumonia (2)	Neutrophil_rest	0	0	0
non-COVID-19 pneumonia (2)	Neutrophil_rest	0	0	0
non-COVID-19 pneumonia (2)	Neutrophil_rest	0	0	0
non-COVID-19 pneumonia (2)	Neutrophil_active	0	0	0
non-COVID-19 pneumonia (2)	Neutrophil_rest	0	0	0
non-COVID-19 pneumonia (2)	Neutrophil_rest	0	0	0
non-COVID-19 pneumonia (2)	Neutrophil_rest	0	0	0
non-COVID-19 pneumonia (2)	Neutrophil_active	0	0	0
non-COVID-19 pneumonia (2)	Neutrophil_rest	0	0	0
non-COVID-19 pneumonia (2)	Neutrophil_rest	0	2.87958	0
non-COVID-19 pneumonia (2)	Neutrophil_rest	0	0	0
non-COVID-19 pneumonia (2)	Neutrophil_active	0	0	0
non-COVID-19 pneumonia (2)	Neutrophil_rest	0	0	0
non-COVID-19 pneumonia (2)	Neutrophil_rest	0	0	0
non-COVID-19 pneumonia (2)	Neutrophil_rest	0	0	0
non-COVID-19 pneumonia (2)	Neutrophil_rest	0	0	0
non-COVID-19 pneumonia (2)	Neutrophil_rest	0	0	0
non-COVID-19 pneumonia (2)	Neutrophil_rest	0	0	0
non-COVID-19 pneumonia (2)	Neutrophil_rest	0	0	0
non-COVID-19 pneumonia (2)	Neutrophil_rest	0	0	0
non-COVID-19 pneumonia (2)	Neutrophil_rest	0	0	0
non-COVID-19 pneumonia (2)	Neutrophil_rest	0	0	0
non-COVID-19 pneumonia (2)	Neutrophil_rest	0	0	0
non-COVID-19 pneumonia (2)	Neutrophil_rest	0	0	0
non-COVID-19 pneumonia (2)	Neutrophil_rest	0	0	0
non-COVID-19 pneumonia (2)	Neutrophil_active	0	0	0
non-COVID-19 pneumonia (2)	Neutrophil_rest	2.57088	0	0
non-COVID-19 pneumonia (2)	Neutrophil_rest	0	0	0
non-COVID-19 pneumonia (2)	Neutrophil_active	0	0	0
non-COVID-19 pneumonia (2)	Neutrophil_rest	0	0	0
non-COVID-19 pneumonia (2)	Neutrophil_rest	0	2.84993	0
non-COVID-19 pneumonia (2)	Neutrophil_active	0	0	0
non-COVID-19 pneumonia (2)	Neutrophil_rest	0	0	0
non-COVID-19 pneumonia (2)	Neutrophil_rest	0	0	0
non-COVID-19 pneumonia (2)	Neutrophil_rest	0	0	0
non-COVID-19 pneumonia (2)	Neutrophil_rest	0	0	0
non-COVID-19 pneumonia (2)	Neutrophil_rest	0	0	0
non-COVID-19 pneumonia (2)	Neutrophil_rest	0	0	0
non-COVID-19 pneumonia (2)	Neutrophil_active	0	3.23671	0
non-COVID-19 pneumonia (2)	Neutrophil_rest	0	0	0
non-COVID-19 pneumonia (2)	Neutrophil_rest	0	2.66756	0
non-COVID-19 pneumonia (2)	Neutrophil_rest	0	0	0
non-COVID-19 pneumonia (2)	Neutrophil_rest	0	0	0
non-COVID-19 pneumonia (2)	Neutrophil_active	0	0	5.02126
non-COVID-19 pneumonia (2)	Neutrophil_rest	0	2.94539	0
non-COVID-19 pneumonia (2)	Neutrophil_active	0	0	0
non-COVID-19 pneumonia (2)	Neutrophil_active	0	0	0
non-COVID-19 pneumonia (2)	Neutrophil_rest	0	0	0
non-COVID-19 pneumonia (2)	Neutrophil_rest	0	0	0
non-COVID-19 pneumonia (2)	Neutrophil_rest	0	0	0
non-COVID-19 pneumonia (2)	Neutrophil_rest	0	0	0
non-COVID-19 pneumonia (2)	Neutrophil_active	0	0	0
non-COVID-19 pneumonia (2)	Neutrophil_rest	0	0	0
non-COVID-19 pneumonia (2)	Neutrophil_rest	0	0	0
non-COVID-19 pneumonia (2)	Neutrophil_rest	0	0	0
non-COVID-19 pneumonia (2)	Neutrophil_active	0	0	0
non-COVID-19 pneumonia (2)	Neutrophil_rest	0	0	0
non-COVID-19 pneumonia (2)	Neutrophil_rest	0	0	0
non-COVID-19 pneumonia (2)	Neutrophil_rest	0	0	0
non-COVID-19 pneumonia (2)	Neutrophil_rest	2.66135	2.66135	0
non-COVID-19 pneumonia (2)	Neutrophil_rest	0	0	0
non-COVID-19 pneumonia (2)	Neutrophil_rest	0	0	0
non-COVID-19 pneumonia (2)	Neutrophil_rest	3.15796	0	0
non-COVID-19 pneumonia (2)	Neutrophil_rest	0	0	0
non-COVID-19 pneumonia (2)	Neutrophil_rest	0	2.63212	0
non-COVID-19 pneumonia (2)	Neutrophil_rest	0	0	0
non-COVID-19 pneumonia (2)	Neutrophil_rest	0	0	0
non-COVID-19 pneumonia (2)	Neutrophil_active	0	0	0
non-COVID-19 pneumonia (2)	Neutrophil_rest	0	0	0
non-COVID-19 pneumonia (2)	Neutrophil_rest	0	0	0
non-COVID-19 pneumonia (2)	Neutrophil_rest	0	0	0
non-COVID-19 pneumonia (2)	Neutrophil_rest	0	2.85147	0
non-COVID-19 pneumonia (2)	Neutrophil_active	0	3.21123	0
non-COVID-19 pneumonia (2)	Neutrophil_active	0	0	0
non-COVID-19 pneumonia (2)	Neutrophil_rest	0	0	0
non-COVID-19 pneumonia (2)	Neutrophil_rest	0	0	0
non-COVID-19 pneumonia (2)	Neutrophil_rest	0	2.62615	2.62615
non-COVID-19 pneumonia (2)	Neutrophil_rest	0	0	0
non-COVID-19 pneumonia (2)	Neutrophil_rest	0	0	0
non-COVID-19 pneumonia (2)	Neutrophil_active	0	0	0
non-COVID-19 pneumonia (2)	Neutrophil_rest	0	0	0
non-COVID-19 pneumonia (2)	Neutrophil_active	0	0	0
non-COVID-19 pneumonia (2)	Neutrophil_active	0	0	0
non-COVID-19 pneumonia (2)	Neutrophil_rest	0	0	0
non-COVID-19 pneumonia (2)	Neutrophil_active	0	0	0
non-COVID-19 pneumonia (2)	Neutrophil_rest	2.40612	2.40612	0
non-COVID-19 pneumonia (2)	Neutrophil_rest	0	3.37583	0
non-COVID-19 pneumonia (2)	Neutrophil_active	0	0	0
non-COVID-19 pneumonia (2)	Neutrophil_rest	2.65272	0	0
non-COVID-19 pneumonia (2)	Neutrophil_rest	0	0	0
non-COVID-19 pneumonia (2)	Neutrophil_rest	0	0	0
non-COVID-19 pneumonia (2)	Neutrophil_rest	0	0	3.53289
non-COVID-19 pneumonia (2)	Neutrophil_rest	0	0	0
non-COVID-19 pneumonia (2)	Neutrophil_rest	0	0	0
non-COVID-19 pneumonia (2)	Neutrophil_rest	0	0	0
non-COVID-19 pneumonia (2)	Neutrophil_rest	0	0	0
non-COVID-19 pneumonia (2)	Neutrophil_rest	0	0	0
non-COVID-19 pneumonia (2)	Neutrophil_active	3.51928	2.21812	2.21812
non-COVID-19 pneumonia (2)	Neutrophil_rest	0	3.07159	0
non-COVID-19 pneumonia (2)	Neutrophil_rest	0	0	0
non-COVID-19 pneumonia (2)	Neutrophil_rest	0	0	0
non-COVID-19 pneumonia (2)	Neutrophil_active	0	0	0
non-COVID-19 pneumonia (2)	Neutrophil_active	0	0	0
non-COVID-19 pneumonia (2)	Neutrophil_active	1.87937	2.87063	0
non-COVID-19 pneumonia (2)	Neutrophil_active	3.16445	0	3.16445
non-COVID-19 pneumonia (2)	Neutrophil_rest	0	0	0
non-COVID-19 pneumonia (2)	Neutrophil_rest	0	0	0
non-COVID-19 pneumonia (2)	Neutrophil_rest	0	0	0
non-COVID-19 pneumonia (2)	Neutrophil_rest	0	0	0
non-COVID-19 pneumonia (2)	Neutrophil_rest	0	0	0
non-COVID-19 pneumonia (2)	Neutrophil_rest	0	0	0
non-COVID-19 pneumonia (2)	Neutrophil_rest	0	0	0
non-COVID-19 pneumonia (2)	Neutrophil_rest	0	0	0
non-COVID-19 pneumonia (2)	Neutrophil_active	0	0	0
non-COVID-19 pneumonia (2)	Neutrophil_rest	0	0	0
non-COVID-19 pneumonia (2)	Neutrophil_rest	0	0	2.5179
non-COVID-19 pneumonia (2)	Neutrophil_rest	0	0	0
non-COVID-19 pneumonia (2)	Neutrophil_rest	0	3.35515	0
non-COVID-19 pneumonia (2)	Neutrophil_rest	0	0	0
non-COVID-19 pneumonia (2)	Neutrophil_rest	0	0	0
non-COVID-19 pneumonia (2)	Neutrophil_active	0	0	0
non-COVID-19 pneumonia (2)	Neutrophil_rest	0	0	0
non-COVID-19 pneumonia (2)	Neutrophil_rest	0	2.22545	0
non-COVID-19 pneumonia (2)	Neutrophil_rest	0	0	0
non-COVID-19 pneumonia (2)	Neutrophil_rest	0	0	0
non-COVID-19 pneumonia (2)	Neutrophil_rest	0	0	0
non-COVID-19 pneumonia (2)	Neutrophil_rest	0	0	0
non-COVID-19 pneumonia (2)	Neutrophil_rest	0	0	2.35278
non-COVID-19 pneumonia (2)	Neutrophil_rest	0	0	0
non-COVID-19 pneumonia (2)	Neutrophil_rest	0	0	0
non-COVID-19 pneumonia (2)	Neutrophil_rest	0	3.1558	0
non-COVID-19 pneumonia (2)	Neutrophil_rest	0	0	0
non-COVID-19 pneumonia (2)	Neutrophil_rest	0	0	0
non-COVID-19 pneumonia (2)	Neutrophil_rest	0	0	0
non-COVID-19 pneumonia (2)	Neutrophil_rest	0	0	0
non-COVID-19 pneumonia (2)	Neutrophil_rest	0	0	0
non-COVID-19 pneumonia (2)	Neutrophil_rest	0	0	0
non-COVID-19 pneumonia (2)	Neutrophil_rest	0	0	0
non-COVID-19 pneumonia (2)	Neutrophil_rest	0	3.21811	0
non-COVID-19 pneumonia (2)	Neutrophil_rest	0	0	0
non-COVID-19 pneumonia (2)	Neutrophil_rest	0	0	0
non-COVID-19 pneumonia (2)	Neutrophil_rest	0	0	0
non-COVID-19 pneumonia (2)	Neutrophil_rest	0	0	0
non-COVID-19 pneumonia (2)	Neutrophil_rest	0	0	0
non-COVID-19 pneumonia (2)	Neutrophil_rest	0	0	0
non-COVID-19 pneumonia (2)	Neutrophil_rest	0	2.84229	0
non-COVID-19 pneumonia (2)	Neutrophil_rest	0	3.80891	0
non-COVID-19 pneumonia (2)	Neutrophil_rest	0	0	0
non-COVID-19 pneumonia (2)	Neutrophil_rest	0	0	0
non-COVID-19 pneumonia (2)	Neutrophil_rest	0	0	0
non-COVID-19 pneumonia (2)	Neutrophil_rest	0	0	0
non-COVID-19 pneumonia (2)	Neutrophil_active	0	0	0
non-COVID-19 pneumonia (2)	Neutrophil_active	0	0	0
non-COVID-19 pneumonia (2)	Neutrophil_rest	0	0	0
non-COVID-19 pneumonia (2)	Neutrophil_rest	0	0	0
non-COVID-19 pneumonia (2)	Neutrophil_rest	0	0	0
non-COVID-19 pneumonia (2)	Neutrophil_rest	0	0	0
non-COVID-19 pneumonia (2)	Neutrophil_active	0	0	3.2605
non-COVID-19 pneumonia (2)	Neutrophil_active	0	0	0
non-COVID-19 pneumonia (2)	Neutrophil_rest	0	0	0
non-COVID-19 pneumonia (2)	Neutrophil_active	0	0	0
non-COVID-19 pneumonia (2)	Neutrophil_active	0	3.24378	0
non-COVID-19 pneumonia (2)	Neutrophil_rest	0	0	0
non-COVID-19 pneumonia (2)	Neutrophil_rest	0	0	0
non-COVID-19 pneumonia (2)	Neutrophil_active	0	0	0
non-COVID-19 pneumonia (2)	Neutrophil_rest	0	0	0
non-COVID-19 pneumonia (2)	Neutrophil_rest	0	0	0
non-COVID-19 pneumonia (2)	Neutrophil_active	0	0	0
non-COVID-19 pneumonia (2)	Neutrophil_active	0	0	0
non-COVID-19 pneumonia (2)	Neutrophil_rest	0	0	0
non-COVID-19 pneumonia (2)	Neutrophil_rest	0	2.64418	0
non-COVID-19 pneumonia (2)	Neutrophil_rest	0	0	0
non-COVID-19 pneumonia (2)	Neutrophil_rest	0	0	0
non-COVID-19 pneumonia (2)	Neutrophil_rest	0	0	0
non-COVID-19 pneumonia (2)	Neutrophil_rest	0	0	0
non-COVID-19 pneumonia (2)	Neutrophil_rest	0	0	0
non-COVID-19 pneumonia (2)	Neutrophil_rest	0	0	0
non-COVID-19 pneumonia (2)	Neutrophil_rest	0	0	0
non-COVID-19 pneumonia (2)	Neutrophil_rest	0	0	0
non-COVID-19 pneumonia (2)	Neutrophil_rest	0	0	0
non-COVID-19 pneumonia (2)	Neutrophil_rest	0	0	0
non-COVID-19 pneumonia (2)	Neutrophil_rest	3.47201	0	0
non-COVID-19 pneumonia (2)	Neutrophil_rest	0	0	0
non-COVID-19 pneumonia (2)	Neutrophil_active	0	0	0
non-COVID-19 pneumonia (2)	Neutrophil_active	0	0	0
non-COVID-19 pneumonia (2)	Neutrophil_active	0	0	0
non-COVID-19 pneumonia (2)	Neutrophil_rest	2.85919	0	0
non-COVID-19 pneumonia (2)	Neutrophil_rest	0	2.66881	0
non-COVID-19 pneumonia (2)	Neutrophil_active	0	0	0
non-COVID-19 pneumonia (2)	Neutrophil_rest	0	0	0
non-COVID-19 pneumonia (2)	Neutrophil_rest	0	0	0
non-COVID-19 pneumonia (2)	Neutrophil_rest	0	0	0
non-COVID-19 pneumonia (2)	Neutrophil_rest	0	0	0
non-COVID-19 pneumonia (2)	Neutrophil_rest	0	0	0
non-COVID-19 pneumonia (2)	Neutrophil_rest	0	0	0
non-COVID-19 pneumonia (2)	Neutrophil_rest	0	0	0
non-COVID-19 pneumonia (2)	Neutrophil_rest	0	0	0
non-COVID-19 pneumonia (2)	Neutrophil_rest	0	0	0
non-COVID-19 pneumonia (2)	Neutrophil_rest	0	0	0
non-COVID-19 pneumonia (2)	Neutrophil_rest	0	0	0
non-COVID-19 pneumonia (2)	Neutrophil_active	0	0	0
non-COVID-19 pneumonia (2)	Neutrophil_rest	0	0	0
non-COVID-19 pneumonia (2)	Neutrophil_rest	0	0	0
non-COVID-19 pneumonia (2)	Neutrophil_rest	0	0	0
non-COVID-19 pneumonia (2)	Neutrophil_rest	0	0	0
non-COVID-19 pneumonia (2)	Neutrophil_active	0	0	0
non-COVID-19 pneumonia (2)	Neutrophil_rest	0	0	0
non-COVID-19 pneumonia (2)	Neutrophil_rest	0	0	0
non-COVID-19 pneumonia (2)	Neutrophil_active	0	3.04262	0
non-COVID-19 pneumonia (2)	Neutrophil_rest	0	0	0
non-COVID-19 pneumonia (2)	Neutrophil_active	0	0	0
non-COVID-19 pneumonia (2)	Neutrophil_rest	2.88435	0	0
non-COVID-19 pneumonia (2)	Neutrophil_rest	0	0	0
non-COVID-19 pneumonia (2)	Neutrophil_rest	0	0	0
non-COVID-19 pneumonia (2)	Neutrophil_rest	0	0	0
non-COVID-19 pneumonia (2)	Neutrophil_rest	0	0	0
non-COVID-19 pneumonia (2)	Neutrophil_rest	2.62141	0	0
non-COVID-19 pneumonia (2)	Neutrophil_rest	0	0	2.66507
non-COVID-19 pneumonia (2)	Neutrophil_active	0	0	0
non-COVID-19 pneumonia (2)	Neutrophil_rest	0	0	0
non-COVID-19 pneumonia (2)	Neutrophil_rest	0	0	0
non-COVID-19 pneumonia (2)	Neutrophil_active	0	0	0
non-COVID-19 pneumonia (2)	Neutrophil_rest	0	0	0
non-COVID-19 pneumonia (2)	Neutrophil_active	0	0	0
non-COVID-19 pneumonia (2)	Neutrophil_active	0	0	0
non-COVID-19 pneumonia (2)	Neutrophil_rest	0	0	0
non-COVID-19 pneumonia (2)	Neutrophil_rest	0	0	0
non-COVID-19 pneumonia (2)	Neutrophil_rest	0	0	0
non-COVID-19 pneumonia (2)	Neutrophil_rest	0	0	0
non-COVID-19 pneumonia (2)	Neutrophil_rest	0	0	0
non-COVID-19 pneumonia (2)	Neutrophil_rest	0	0	0
non-COVID-19 pneumonia (2)	Neutrophil_rest	0	0	0
non-COVID-19 pneumonia (2)	Neutrophil_rest	0	0	0
non-COVID-19 pneumonia (2)	Neutrophil_rest	0	0	0
non-COVID-19 pneumonia (2)	Neutrophil_rest	0	0	0
non-COVID-19 pneumonia (2)	Neutrophil_active	0	0	0
non-COVID-19 pneumonia (2)	Neutrophil_active	0	0	0
non-COVID-19 pneumonia (2)	Neutrophil_active	0	0	0
non-COVID-19 pneumonia (2)	Neutrophil_rest	0	0	0
non-COVID-19 pneumonia (2)	Neutrophil_rest	0	0	0
non-COVID-19 pneumonia (2)	Neutrophil_rest	0	0	0
non-COVID-19 pneumonia (2)	Neutrophil_rest	0	0	0
non-COVID-19 pneumonia (2)	Neutrophil_rest	0	0	0
non-COVID-19 pneumonia (2)	Neutrophil_rest	0	0	0
non-COVID-19 pneumonia (2)	Neutrophil_rest	0	0	0
non-COVID-19 pneumonia (2)	Neutrophil_rest	0	0	0
non-COVID-19 pneumonia (2)	Neutrophil_rest	0	0	0
non-COVID-19 pneumonia (2)	Neutrophil_rest	0	0	0
non-COVID-19 pneumonia (2)	Neutrophil_rest	0	0	0
non-COVID-19 pneumonia (2)	Neutrophil_active	0	0	0
non-COVID-19 pneumonia (2)	Neutrophil_rest	0	2.79779	0
non-COVID-19 pneumonia (2)	Neutrophil_active	0	0	0
non-COVID-19 pneumonia (2)	Neutrophil_rest	0	0	2.96611
non-COVID-19 pneumonia (2)	Neutrophil_rest	0	0	0
non-COVID-19 pneumonia (2)	Neutrophil_rest	0	0	0
non-COVID-19 pneumonia (2)	Neutrophil_rest	0	0	0
non-COVID-19 pneumonia (2)	Neutrophil_rest	0	0	0
non-COVID-19 pneumonia (2)	Neutrophil_rest	0	0	0
non-COVID-19 pneumonia (2)	Neutrophil_rest	0	0	0
non-COVID-19 pneumonia (2)	Neutrophil_rest	0	0	0
non-COVID-19 pneumonia (2)	Neutrophil_active	0	0	0
non-COVID-19 pneumonia (2)	Neutrophil_rest	0	0	0
non-COVID-19 pneumonia (2)	Neutrophil_rest	0	0	0
non-COVID-19 pneumonia (2)	Neutrophil_rest	2.15229	0	0
non-COVID-19 pneumonia (2)	Neutrophil_rest	0	0	0
non-COVID-19 pneumonia (2)	Neutrophil_rest	0	0	3.13034
non-COVID-19 pneumonia (2)	Neutrophil_rest	0	0	0
non-COVID-19 pneumonia (2)	Neutrophil_rest	0	0	0
non-COVID-19 pneumonia (2)	Neutrophil_rest	0	0	0
non-COVID-19 pneumonia (2)	Neutrophil_rest	0	0	0
non-COVID-19 pneumonia (2)	Neutrophil_rest	0	3.99514	0
non-COVID-19 pneumonia (2)	Neutrophil_rest	0	0	0
non-COVID-19 pneumonia (2)	Neutrophil_rest	0	0	2.63572
non-COVID-19 pneumonia (2)	Neutrophil_active	0	2.93015	0
non-COVID-19 pneumonia (2)	Neutrophil_rest	0	0	0
non-COVID-19 pneumonia (2)	Neutrophil_rest	0	0	0
non-COVID-19 pneumonia (2)	Neutrophil_active	0	0	0
non-COVID-19 pneumonia (2)	Neutrophil_rest	0	0	0
non-COVID-19 pneumonia (2)	Neutrophil_rest	0	3.45552	0
non-COVID-19 pneumonia (3)	Neutrophil_active	0	0	0
non-COVID-19 pneumonia (3)	Neutrophil_rest	0	0	0
non-COVID-19 pneumonia (3)	Neutrophil_rest	0	0	0
non-COVID-19 pneumonia (3)	Neutrophil_active	0	3.46148	0
non-COVID-19 pneumonia (3)	Neutrophil_active	0	0	0
non-COVID-19 pneumonia (3)	Neutrophil_active	0	0	0
non-COVID-19 pneumonia (3)	Neutrophil_rest	0	0	0
non-COVID-19 pneumonia (3)	Neutrophil_active	0	0	3.77606
non-COVID-19 pneumonia (3)	Neutrophil_rest	0	3.51058	0
non-COVID-19 pneumonia (3)	Neutrophil_rest	0	0	0
non-COVID-19 pneumonia (3)	Neutrophil_active	0	0	0
non-COVID-19 pneumonia (3)	Neutrophil_rest	0	0	0
non-COVID-19 pneumonia (3)	Neutrophil_rest	0	0	0
non-COVID-19 pneumonia (3)	Neutrophil_active	0	0	3.17757
non-COVID-19 pneumonia (3)	Neutrophil_rest	0	0	0
non-COVID-19 pneumonia (3)	Neutrophil_rest	0	0	0
non-COVID-19 pneumonia (3)	Neutrophil_rest	0	0	0
non-COVID-19 pneumonia (3)	Neutrophil_active	0	0	0
non-COVID-19 pneumonia (3)	Neutrophil_rest	0	0	0
non-COVID-19 pneumonia (3)	Neutrophil_active	3.04643	0	0
non-COVID-19 pneumonia (3)	Neutrophil_active	0	0	0
non-COVID-19 pneumonia (3)	Neutrophil_active	0	0	0
non-COVID-19 pneumonia (3)	Neutrophil_active	0	0	0
non-COVID-19 pneumonia (3)	Neutrophil_rest	0	0	0
non-COVID-19 pneumonia (3)	Neutrophil_rest	0	0	0
non-COVID-19 pneumonia (3)	Neutrophil_active	0	0	0
non-COVID-19 pneumonia (3)	Neutrophil_rest	0	0	0
non-COVID-19 pneumonia (3)	Neutrophil_active	0	0	3.53289
non-COVID-19 pneumonia (3)	Neutrophil_rest	0	0	0
non-COVID-19 pneumonia (3)	Neutrophil_rest	0	0	0
non-COVID-19 pneumonia (3)	Neutrophil_active	0	3.05025	0
non-COVID-19 pneumonia (3)	Neutrophil_active	0	0	0
non-COVID-19 pneumonia (3)	Neutrophil_active	4.05174	0	3.37583
non-COVID-19 pneumonia (3)	Neutrophil_rest	0	0	0
non-COVID-19 pneumonia (3)	Neutrophil_active	0	0	0
non-COVID-19 pneumonia (3)	Neutrophil_rest	0	3.14299	0
non-COVID-19 pneumonia (3)	Neutrophil_active	3.39792	0	0
non-COVID-19 pneumonia (3)	Neutrophil_rest	0	0	0
non-COVID-19 pneumonia (3)	Neutrophil_active	0	0	0
non-COVID-19 pneumonia (3)	Neutrophil_rest	0	0	0
non-COVID-19 pneumonia (3)	Neutrophil_active	0	0	3.36229
non-COVID-19 pneumonia (3)	Neutrophil_rest	0	0	0
non-COVID-19 pneumonia (3)	Neutrophil_active	0	0	0
non-COVID-19 pneumonia (3)	Neutrophil_rest	0	2.9471	0
non-COVID-19 pneumonia (3)	Neutrophil_active	0	0	0
non-COVID-19 pneumonia (3)	Neutrophil_rest	0	0	0
non-COVID-19 pneumonia (3)	Neutrophil_active	0	0	0
non-COVID-19 pneumonia (3)	Neutrophil_active	0	0	0
non-COVID-19 pneumonia (3)	Neutrophil_active	0	0	0
non-COVID-19 pneumonia (3)	Neutrophil_active	0	0	0
non-COVID-19 pneumonia (3)	Neutrophil_rest	0	0	2.92848
non-COVID-19 pneumonia (3)	Neutrophil_rest	0	0	0
non-COVID-19 pneumonia (3)	Neutrophil_rest	0	0	0
non-COVID-19 pneumonia (3)	Neutrophil_active	0	0	3.09142
non-COVID-19 pneumonia (3)	Neutrophil_active	0	0	0
non-COVID-19 pneumonia (3)	Neutrophil_rest	0	0	0
non-COVID-19 pneumonia (3)	Neutrophil_rest	0	0	0
non-COVID-19 pneumonia (3)	Neutrophil_active	3.01824	0	0
non-COVID-19 pneumonia (3)	Neutrophil_active	3.49806	4.17596	0
non-COVID-19 pneumonia (3)	Neutrophil_rest	0	0	0
non-COVID-19 pneumonia (3)	Neutrophil_active	0	0	0
non-COVID-19 pneumonia (3)	Neutrophil_active	3.48265	0	3.48265
non-COVID-19 pneumonia (3)	Neutrophil_active	0	3.45552	0
non-COVID-19 pneumonia (3)	Neutrophil_rest	0	0	0
non-COVID-19 pneumonia (3)	Neutrophil_active	0	0	0
non-COVID-19 pneumonia (3)	Neutrophil_rest	0	0	2.62973
non-COVID-19 pneumonia (3)	Neutrophil_active	0	0	0
non-COVID-19 pneumonia (3)	Neutrophil_rest	0	0	0
non-COVID-19 pneumonia (3)	Neutrophil_active	0	0	0
non-COVID-19 pneumonia (3)	Neutrophil_active	2.87958	2.87958	0
non-COVID-19 pneumonia (3)	Neutrophil_active	0	0	0
non-COVID-19 pneumonia (3)	Neutrophil_active	0	0	2.85147
non-COVID-19 pneumonia (3)	Neutrophil_active	0	0	0
non-COVID-19 pneumonia (3)	Neutrophil_active	0	0	0
non-COVID-19 pneumonia (3)	Neutrophil_rest	0	0	3.34629
non-COVID-19 pneumonia (3)	Neutrophil_active	0	0	0
non-COVID-19 pneumonia (3)	Neutrophil_active	3.09544	0	3.7657
non-COVID-19 pneumonia (3)	Neutrophil_rest	0	0	0
non-COVID-19 pneumonia (3)	Neutrophil_active	0	0	3.19537
non-COVID-19 pneumonia (3)	Neutrophil_active	0	0	0
non-COVID-19 pneumonia (3)	Neutrophil_rest	0	3.52326	3.52326
non-COVID-19 pneumonia (3)	Neutrophil_rest	0	0	0
non-COVID-19 pneumonia (3)	Neutrophil_rest	0	0	3.53289
non-COVID-19 pneumonia (3)	Neutrophil_active	0	0	0
non-COVID-19 pneumonia (3)	Neutrophil_active	0	0	0
non-COVID-19 pneumonia (3)	Neutrophil_rest	4.15721	3.47959	0
non-COVID-19 pneumonia (3)	Neutrophil_rest	0	0	0
non-COVID-19 pneumonia (3)	Neutrophil_active	0	0	0
non-COVID-19 pneumonia (3)	Neutrophil_rest	0	0	0
non-COVID-19 pneumonia (3)	Neutrophil_rest	0	0	0
non-COVID-19 pneumonia (3)	Neutrophil_active	4.01097	0	3.33578
non-COVID-19 pneumonia (3)	Neutrophil_active	0	0	0
non-COVID-19 pneumonia (3)	Neutrophil_active	0	0	0
non-COVID-19 pneumonia (3)	Neutrophil_rest	0	0	0
non-COVID-19 pneumonia (3)	Neutrophil_rest	0	0	0
non-COVID-19 pneumonia (3)	Neutrophil_active	0	0	2.98019
non-COVID-19 pneumonia (3)	Neutrophil_active	0	0	0
non-COVID-19 pneumonia (3)	Neutrophil_active	3.48878	0	3.48878
non-COVID-19 pneumonia (3)	Neutrophil_rest	3.44371	0	0
non-COVID-19 pneumonia (3)	Neutrophil_active	0	0	0
non-COVID-19 pneumonia (3)	Neutrophil_active	0	0	0
non-COVID-19 pneumonia (3)	Neutrophil_active	0	0	3.68854
non-COVID-19 pneumonia (3)	Neutrophil_rest	0	0	0
non-COVID-19 pneumonia (3)	Neutrophil_rest	0	0	0
non-COVID-19 pneumonia (3)	Neutrophil_rest	2.76931	2.76931	0
non-COVID-19 pneumonia (3)	Neutrophil_rest	0	0	0
non-COVID-19 pneumonia (3)	Neutrophil_rest	0	0	0
non-COVID-19 pneumonia (3)	Neutrophil_active	0	0	0
non-COVID-19 pneumonia (3)	Neutrophil_active	0	0	0
non-COVID-19 pneumonia (3)	Neutrophil_rest	0	0	0
non-COVID-19 pneumonia (3)	Neutrophil_rest	0	0	0
non-COVID-19 pneumonia (3)	Neutrophil_active	0	0	0
non-COVID-19 pneumonia (3)	Neutrophil_rest	0	0	3.52326
non-COVID-19 pneumonia (3)	Neutrophil_active	0	0	0
non-COVID-19 pneumonia (3)	Neutrophil_active	0	3.18866	0
non-COVID-19 pneumonia (3)	Neutrophil_active	0	0	0
non-COVID-19 pneumonia (3)	Neutrophil_active	3.63317	0	0
non-COVID-19 pneumonia (3)	Neutrophil_rest	0	0	0
non-COVID-19 pneumonia (3)	Neutrophil_active	0	3.27753	0
non-COVID-19 pneumonia (3)	Neutrophil_active	3.53289	0	0
non-COVID-19 pneumonia (3)	Neutrophil_rest	0	0	0
non-COVID-19 pneumonia (3)	Neutrophil_rest	2.98197	0	0
non-COVID-19 pneumonia (3)	Neutrophil_rest	0	0	0
non-COVID-19 pneumonia (3)	Neutrophil_rest	0	0	0
non-COVID-19 pneumonia (3)	Neutrophil_rest	0	0	0
non-COVID-19 pneumonia (3)	Neutrophil_rest	3.90524	0	0
non-COVID-19 pneumonia (3)	Neutrophil_active	3.01271	0	0
non-COVID-19 pneumonia (3)	Neutrophil_rest	3.32797	0	0
non-COVID-19 pneumonia (3)	Neutrophil_active	0	0	0
non-COVID-19 pneumonia (3)	Neutrophil_rest	0	0	0
non-COVID-19 pneumonia (3)	Neutrophil_rest	0	0	0
non-COVID-19 pneumonia (3)	Neutrophil_rest	0	0	0
non-COVID-19 pneumonia (3)	Neutrophil_rest	0	0	0
non-COVID-19 pneumonia (3)	Neutrophil_active	0	0	0
non-COVID-19 pneumonia (3)	Neutrophil_active	0	0	3.43787
non-COVID-19 pneumonia (3)	Neutrophil_rest	0	0	0
non-COVID-19 pneumonia (3)	Neutrophil_active	0	0	0
non-COVID-19 pneumonia (3)	Neutrophil_rest	0	0	0
non-COVID-19 pneumonia (3)	Neutrophil_rest	0	0	0
non-COVID-19 pneumonia (3)	Neutrophil_rest	0	0	0
non-COVID-19 pneumonia (3)	Neutrophil_active	0	0	0
non-COVID-19 pneumonia (3)	Neutrophil_active	0	0	0
non-COVID-19 pneumonia (3)	Neutrophil_active	0	0	0
non-COVID-19 pneumonia (3)	Neutrophil_active	0	0	0
non-COVID-19 pneumonia (3)	Neutrophil_active	0	0	0
non-COVID-19 pneumonia (3)	Neutrophil_rest	0	0	0
non-COVID-19 pneumonia (3)	Neutrophil_active	0	0	0
non-COVID-19 pneumonia (3)	Neutrophil_active	0	0	0
non-COVID-19 pneumonia (3)	Neutrophil_rest	0	0	0
non-COVID-19 pneumonia (3)	Neutrophil_rest	0	0	0
non-COVID-19 pneumonia (3)	Neutrophil_rest	0	0	0
non-COVID-19 pneumonia (3)	Neutrophil_rest	0	0	3.09948
non-COVID-19 pneumonia (3)	Neutrophil_rest	0	0	0
non-COVID-19 pneumonia (3)	Neutrophil_active	0	0	0
non-COVID-19 pneumonia (3)	Neutrophil_rest	0	0	0
non-COVID-19 pneumonia (3)	Neutrophil_rest	0	0	0
non-COVID-19 pneumonia (3)	Neutrophil_rest	0	0	0
non-COVID-19 pneumonia (3)	Neutrophil_active	0	0	0
non-COVID-19 pneumonia (3)	Neutrophil_rest	0	0	0
non-COVID-19 pneumonia (3)	Neutrophil_active	0	0	0
non-COVID-19 pneumonia (3)	Neutrophil_active	0	0	3.35693
non-COVID-19 pneumonia (3)	Neutrophil_active	0	0	0
non-COVID-19 pneumonia (3)	Neutrophil_active	0	3.50743	0
non-COVID-19 pneumonia (3)	Neutrophil_rest	0	0	0
non-COVID-19 pneumonia (3)	Neutrophil_rest	0	0	0
non-COVID-19 pneumonia (3)	Neutrophil_active	0	0	0
non-COVID-19 pneumonia (3)	Neutrophil_rest	0	3.50117	0
non-COVID-19 pneumonia (3)	Neutrophil_active	0	0	0
non-COVID-19 pneumonia (3)	Neutrophil_active	0	0	0
non-COVID-19 pneumonia (3)	Neutrophil_rest	0	0	0
non-COVID-19 pneumonia (3)	Neutrophil_rest	0	0	0
non-COVID-19 pneumonia (3)	Neutrophil_active	0	0	0
non-COVID-19 pneumonia (3)	Neutrophil_active	0	0	3.22504
non-COVID-19 pneumonia (3)	Neutrophil_rest	0	0	0
non-COVID-19 pneumonia (3)	Neutrophil_active	0	0	0
non-COVID-19 pneumonia (3)	Neutrophil_active	0	0	0
non-COVID-19 pneumonia (3)	Neutrophil_rest	0	0	0
non-COVID-19 pneumonia (3)	Neutrophil_active	0	0	0
non-COVID-19 pneumonia (3)	Neutrophil_rest	0	0	0
non-COVID-19 pneumonia (3)	Neutrophil_rest	0	3.41199	3.41199
non-COVID-19 pneumonia (3)	Neutrophil_active	0	0	0
non-COVID-19 pneumonia (3)	Neutrophil_active	0	0	0
non-COVID-19 pneumonia (3)	Neutrophil_rest	0	0	0
non-COVID-19 pneumonia (3)	Neutrophil_active	3.09142	3.09142	0
non-COVID-19 pneumonia (3)	Neutrophil_active	0	0	0
non-COVID-19 pneumonia (3)	Neutrophil_rest	0	0	0
non-COVID-19 pneumonia (3)	Neutrophil_rest	0	0	0
non-COVID-19 pneumonia (3)	Neutrophil_rest	0	0	0
non-COVID-19 pneumonia (3)	Neutrophil_active	0	0	0
non-COVID-19 pneumonia (3)	Neutrophil_active	0	0	0
non-COVID-19 pneumonia (3)	Neutrophil_active	0	0	0
non-COVID-19 pneumonia (3)	Neutrophil_active	0	0	0
non-COVID-19 pneumonia (3)	Neutrophil_rest	2.86385	0	0
non-COVID-19 pneumonia (3)	Neutrophil_rest	0	0	0
non-COVID-19 pneumonia (3)	Neutrophil_active	0	0	0
non-COVID-19 pneumonia (3)	Neutrophil_active	3.08344	0	3.08344
non-COVID-19 pneumonia (3)	Neutrophil_rest	0	0	0
non-COVID-19 pneumonia (3)	Neutrophil_active	0	0	0
non-COVID-19 pneumonia (3)	Neutrophil_rest	0	0	0
non-COVID-19 pneumonia (3)	Neutrophil_rest	0	0	0
non-COVID-19 pneumonia (3)	Neutrophil_rest	3.80569	0	0
non-COVID-19 pneumonia (3)	Neutrophil_active	0	0	0
non-COVID-19 pneumonia (3)	Neutrophil_active	0	4.11186	0
non-COVID-19 pneumonia (3)	Neutrophil_rest	0	0	0
non-COVID-19 pneumonia (3)	Neutrophil_rest	3.34365	3.34365	0
non-COVID-19 pneumonia (3)	Neutrophil_active	0	0	3.47655
non-COVID-19 pneumonia (3)	Neutrophil_active	0	0	0
non-COVID-19 pneumonia (3)	Neutrophil_rest	0	0	0
non-COVID-19 pneumonia (3)	Neutrophil_active	0	0	3.11581
non-COVID-19 pneumonia (3)	Neutrophil_active	0	0	0
non-COVID-19 pneumonia (3)	Neutrophil_rest	0	0	3.46148
non-COVID-19 pneumonia (3)	Neutrophil_active	3.10761	0	0
non-COVID-19 pneumonia (3)	Neutrophil_active	0	0	0
non-COVID-19 pneumonia (3)	Neutrophil_active	0	0	0
non-COVID-19 pneumonia (3)	Neutrophil_rest	0	0	0
non-COVID-19 pneumonia (3)	Neutrophil_active	0	0	0
non-COVID-19 pneumonia (3)	Neutrophil_rest	0	0	0
non-COVID-19 pneumonia (3)	Neutrophil_active	0	0	0
non-COVID-19 pneumonia (3)	Neutrophil_rest	0	0	0
non-COVID-19 pneumonia (3)	Neutrophil_rest	0	0	0
non-COVID-19 pneumonia (3)	Neutrophil_active	0	3.3151	0
non-COVID-19 pneumonia (3)	Neutrophil_rest	0	0	0
non-COVID-19 pneumonia (3)	Neutrophil_rest	0	0	3.46448
non-COVID-19 pneumonia (3)	Neutrophil_active	0	0	3.03317
non-COVID-19 pneumonia (3)	Neutrophil_active	0	3.52967	0
non-COVID-19 pneumonia (3)	Neutrophil_active	0	0	0
non-COVID-19 pneumonia (3)	Neutrophil_rest	0	0	0
non-COVID-19 pneumonia (3)	Neutrophil_active	0	0	0
non-COVID-19 pneumonia (3)	Neutrophil_active	0	0	0
non-COVID-19 pneumonia (3)	Neutrophil_active	0	0	0
non-COVID-19 pneumonia (3)	Neutrophil_active	0	0	0
non-COVID-19 pneumonia (3)	Neutrophil_active	0	0	3.48878
non-COVID-19 pneumonia (3)	Neutrophil_active	0	0	0
non-COVID-19 pneumonia (3)	Neutrophil_rest	0	0	0
non-COVID-19 pneumonia (3)	Neutrophil_active	0	0	0
non-COVID-19 pneumonia (3)	Neutrophil_active	0	0	0
non-COVID-19 pneumonia (3)	Neutrophil_rest	3.17978	0	0
non-COVID-19 pneumonia (3)	Neutrophil_active	0	0	0
non-COVID-19 pneumonia (3)	Neutrophil_active	0	0	4.29858
non-COVID-19 pneumonia (3)	Neutrophil_rest	0	3.45256	0
non-COVID-19 pneumonia (3)	Neutrophil_rest	0	0	0
non-COVID-19 pneumonia (3)	Neutrophil_rest	0	0	0
non-COVID-19 pneumonia (3)	Neutrophil_rest	0	0	0
non-COVID-19 pneumonia (3)	Neutrophil_rest	0	0	0
non-COVID-19 pneumonia (3)	Neutrophil_rest	0	0	0
non-COVID-19 pneumonia (3)	Neutrophil_active	0	0	0
non-COVID-19 pneumonia (3)	Neutrophil_rest	0	0	0
non-COVID-19 pneumonia (3)	Neutrophil_active	0	3.15366	0
non-COVID-19 pneumonia (3)	Neutrophil_active	0	3.35693	0
non-COVID-19 pneumonia (3)	Neutrophil_active	0	0	0
non-COVID-19 pneumonia (3)	Neutrophil_rest	0	0	0
non-COVID-19 pneumonia (3)	Neutrophil_rest	0	0	0
non-COVID-19 pneumonia (3)	Neutrophil_active	0	2.87011	0
non-COVID-19 pneumonia (3)	Neutrophil_rest	0	0	0
non-COVID-19 pneumonia (3)	Neutrophil_active	4.01631	0	3.34102
non-COVID-19 pneumonia (3)	Neutrophil_rest	0	0	0
non-COVID-19 pneumonia (3)	Neutrophil_rest	0	0	0
non-COVID-19 pneumonia (3)	Neutrophil_active	0	0	0
non-COVID-19 pneumonia (3)	Neutrophil_rest	0	0	0
non-COVID-19 pneumonia (3)	Neutrophil_rest	0	0	0
non-COVID-19 pneumonia (3)	Neutrophil_rest	0	0	3.26534
non-COVID-19 pneumonia (3)	Neutrophil_active	0	2.96088	0
non-COVID-19 pneumonia (3)	Neutrophil_active	0	0	0
non-COVID-19 pneumonia (3)	Neutrophil_active	3.62424	0	0
non-COVID-19 pneumonia (3)	Neutrophil_rest	3.3596	0	3.3596
non-COVID-19 pneumonia (3)	Neutrophil_active	0	0	0
non-COVID-19 pneumonia (3)	Neutrophil_rest	0	0	0
non-COVID-19 pneumonia (3)	Neutrophil_rest	0	3.3596	0
non-COVID-19 pneumonia (3)	Neutrophil_rest	3.33578	0	0
non-COVID-19 pneumonia (3)	Neutrophil_active	0	0	0
non-COVID-19 pneumonia (3)	Neutrophil_rest	0	0	0
non-COVID-19 pneumonia (3)	Neutrophil_active	0	0	0
non-COVID-19 pneumonia (3)	Neutrophil_active	0	0	0
non-COVID-19 pneumonia (3)	Neutrophil_rest	0	0	3.47352
non-COVID-19 pneumonia (3)	Neutrophil_active	0	0	0
non-COVID-19 pneumonia (3)	Neutrophil_active	0	0	0
non-COVID-19 pneumonia (3)	Neutrophil_active	0	0	3.33317
non-COVID-19 pneumonia (3)	Neutrophil_active	0	3.43787	0
non-COVID-19 pneumonia (3)	Neutrophil_active	0	0	3.49496
non-COVID-19 pneumonia (3)	Neutrophil_active	0	0	0
non-COVID-19 pneumonia (3)	Neutrophil_rest	0	0	0
non-COVID-19 pneumonia (3)	Neutrophil_rest	0	0	0
non-COVID-19 pneumonia (3)	Neutrophil_rest	0	0	0
non-COVID-19 pneumonia (3)	Neutrophil_active	3.45552	0	3.45552
non-COVID-19 pneumonia (3)	Neutrophil_active	0	0	0
non-COVID-19 pneumonia (3)	Neutrophil_rest	4.67851	0	0
non-COVID-19 pneumonia (3)	Neutrophil_active	0	0	0
non-COVID-19 pneumonia (3)	Neutrophil_active	0	0	0
non-COVID-19 pneumonia (3)	Neutrophil_active	0	0	3.17757
non-COVID-19 pneumonia (3)	Neutrophil_rest	0	0	0
non-COVID-19 pneumonia (3)	Neutrophil_active	0	0	0
non-COVID-19 pneumonia (3)	Neutrophil_rest	3.35693	0	0
non-COVID-19 pneumonia (3)	Neutrophil_rest	0	0	0
non-COVID-19 pneumonia (3)	Neutrophil_rest	0	0	0
non-COVID-19 pneumonia (3)	Neutrophil_active	0	0	0
non-COVID-19 pneumonia (3)	Neutrophil_rest	2.8972	0	0
non-COVID-19 pneumonia (3)	Neutrophil_active	0	0	0
non-COVID-19 pneumonia (3)	Neutrophil_active	2.76931	0	0
non-COVID-19 pneumonia (3)	Neutrophil_rest	0	0	0
non-COVID-19 pneumonia (3)	Neutrophil_rest	0	0	0
non-COVID-19 pneumonia (3)	Neutrophil_active	0	0	0
non-COVID-19 pneumonia (3)	Neutrophil_rest	2.78629	0	0
non-COVID-19 pneumonia (3)	Neutrophil_rest	0	0	0
non-COVID-19 pneumonia (3)	Neutrophil_active	0	0	0
non-COVID-19 pneumonia (3)	Neutrophil_rest	0	0	0
non-COVID-19 pneumonia (3)	Neutrophil_active	0	0	0
non-COVID-19 pneumonia (3)	Neutrophil_active	0	0	0
non-COVID-19 pneumonia (3)	Neutrophil_rest	0	0	0
non-COVID-19 pneumonia (3)	Neutrophil_active	0	0	0
non-COVID-19 pneumonia (3)	Neutrophil_active	0	0	4.0914
non-COVID-19 pneumonia (3)	Neutrophil_rest	0	0	0
non-COVID-19 pneumonia (3)	Neutrophil_rest	0	0	0
non-COVID-19 pneumonia (3)	Neutrophil_active	0	0	0
non-COVID-19 pneumonia (3)	Neutrophil_rest	0	0	0
non-COVID-19 pneumonia (3)	Neutrophil_rest	0	0	0
non-COVID-19 pneumonia (3)	Neutrophil_rest	0	0	3.15151
non-COVID-19 pneumonia (3)	Neutrophil_rest	0	3.23437	0
non-COVID-19 pneumonia (3)	Neutrophil_active	0	0	0
non-COVID-19 pneumonia (3)	Neutrophil_rest	2.9927	2.9927	0
non-COVID-19 pneumonia (3)	Neutrophil_active	0	0	0
non-COVID-19 pneumonia (3)	Neutrophil_rest	0	0	3.17318
non-COVID-19 pneumonia (3)	Neutrophil_rest	0	0	0
non-COVID-19 pneumonia (3)	Neutrophil_rest	0	0	0
non-COVID-19 pneumonia (3)	Neutrophil_rest	0	0	0
non-COVID-19 pneumonia (3)	Neutrophil_rest	0	0	0
non-COVID-19 pneumonia (3)	Neutrophil_active	0	3.12201	3.12201
non-COVID-19 pneumonia (3)	Neutrophil_rest	0	3.50743	0
non-COVID-19 pneumonia (3)	Neutrophil_rest	0	3.53289	0
non-COVID-19 pneumonia (3)	Neutrophil_active	3.01087	3.01087	0
non-COVID-19 pneumonia (3)	Neutrophil_rest	3.17757	0	3.84966
non-COVID-19 pneumonia (3)	Neutrophil_active	0	0	0
non-COVID-19 pneumonia (3)	Neutrophil_rest	3.17537	0	0
non-COVID-19 pneumonia (3)	Neutrophil_rest	0	0	0
non-COVID-19 pneumonia (3)	Neutrophil_rest	3.27019	0	0
non-COVID-19 pneumonia (3)	Neutrophil_active	0	0	0
non-COVID-19 pneumonia (3)	Neutrophil_rest	0	0	3.16663
non-COVID-19 pneumonia (3)	Neutrophil_active	0	0	0
non-COVID-19 pneumonia (3)	Neutrophil_active	0	0	0
non-COVID-19 pneumonia (3)	Neutrophil_active	0	0	3.20667
non-COVID-19 pneumonia (3)	Neutrophil_active	3.97442	3.29989	0
non-COVID-19 pneumonia (3)	Neutrophil_rest	0	3.40916	0
non-COVID-19 pneumonia (3)	Neutrophil_active	0	0	0
non-COVID-19 pneumonia (3)	Neutrophil_active	0	0	0
non-COVID-19 pneumonia (3)	Neutrophil_rest	0	0	0
non-COVID-19 pneumonia (3)	Neutrophil_rest	0	0	0
non-COVID-19 pneumonia (3)	Neutrophil_rest	0	0	3.2557
non-COVID-19 pneumonia (3)	Neutrophil_active	0	0	3.47959
non-COVID-19 pneumonia (3)	Neutrophil_rest	0	0	0
non-COVID-19 pneumonia (3)	Neutrophil_rest	0	0	0
non-COVID-19 pneumonia (3)	Neutrophil_rest	0	3.51058	0
non-COVID-19 pneumonia (3)	Neutrophil_rest	0	0	0
non-COVID-19 pneumonia (3)	Neutrophil_rest	3.19762	0	0
non-COVID-19 pneumonia (3)	Neutrophil_rest	0	0	0
non-COVID-19 pneumonia (3)	Neutrophil_active	0	0	0
non-COVID-19 pneumonia (3)	Neutrophil_active	3.34629	0	3.34629
non-COVID-19 pneumonia (3)	Neutrophil_active	0	0	0
non-COVID-19 pneumonia (3)	Neutrophil_rest	0	0	0
non-COVID-19 pneumonia (3)	Neutrophil_rest	3.17757	3.84966	0
non-COVID-19 pneumonia (3)	Neutrophil_rest	0	0	0
non-COVID-19 pneumonia (3)	Neutrophil_active	0	0	0
non-COVID-19 pneumonia (3)	Neutrophil_active	3.58766	0	0
non-COVID-19 pneumonia (3)	Neutrophil_active	0	0	3.46748
non-COVID-19 pneumonia (3)	Neutrophil_rest	0	0	3.17537
non-COVID-19 pneumonia (3)	Neutrophil_rest	0	0	0
non-COVID-19 pneumonia (3)	Neutrophil_active	3.36498	0	0
non-COVID-19 pneumonia (3)	Neutrophil_rest	0	0	0
non-COVID-19 pneumonia (3)	Neutrophil_rest	0	0	0
non-COVID-19 pneumonia (3)	Neutrophil_rest	0	0	0
non-COVID-19 pneumonia (3)	Neutrophil_active	0	0	0
non-COVID-19 pneumonia (3)	Neutrophil_active	0	0	0
non-COVID-19 pneumonia (3)	Neutrophil_rest	0	0	0
non-COVID-19 pneumonia (3)	Neutrophil_active	3.43205	3.43205	0
non-COVID-19 pneumonia (3)	Neutrophil_active	0	0	0
non-COVID-19 pneumonia (3)	Neutrophil_active	3.33578	3.33578	0
non-COVID-19 pneumonia (3)	Neutrophil_active	0	0	0
non-COVID-19 pneumonia (3)	Neutrophil_rest	0	0	0
non-COVID-19 pneumonia (3)	Neutrophil_rest	0	0	0
non-COVID-19 pneumonia (3)	Neutrophil_rest	0	0	0
non-COVID-19 pneumonia (3)	Neutrophil_rest	0	0	0
non-COVID-19 pneumonia (3)	Neutrophil_active	0	0	0
non-COVID-19 pneumonia (3)	Neutrophil_active	0	0	0
non-COVID-19 pneumonia (3)	Neutrophil_active	0	0	0
non-COVID-19 pneumonia (3)	Neutrophil_active	0	0	0
non-COVID-19 pneumonia (3)	Neutrophil_rest	0	0	0
non-COVID-19 pneumonia (3)	Neutrophil_active	0	0	0
non-COVID-19 pneumonia (3)	Neutrophil_rest	0	0	0
non-COVID-19 pneumonia (3)	Neutrophil_rest	0	0	0
non-COVID-19 pneumonia (3)	Neutrophil_rest	0	0	0
non-COVID-19 pneumonia (3)	Neutrophil_rest	0	3.45552	0
non-COVID-19 pneumonia (3)	Neutrophil_active	3.51058	0	0
non-COVID-19 pneumonia (3)	Neutrophil_active	0	0	0
non-COVID-19 pneumonia (3)	Neutrophil_rest	0	0	0
non-COVID-19 pneumonia (3)	Neutrophil_rest	0	0	0
non-COVID-19 pneumonia (3)	Neutrophil_rest	0	0	3.53289
non-COVID-19 pneumonia (3)	Neutrophil_active	0	0	0
non-COVID-19 pneumonia (3)	Neutrophil_active	0	0	0
non-COVID-19 pneumonia (3)	Neutrophil_rest	0	0	0
non-COVID-19 pneumonia (3)	Neutrophil_rest	0	0	0
non-COVID-19 pneumonia (3)	Neutrophil_rest	0	0	0
non-COVID-19 pneumonia (3)	Neutrophil_rest	0	0	0
non-COVID-19 pneumonia (3)	Neutrophil_active	0	0	0
non-COVID-19 pneumonia (3)	Neutrophil_active	0	3.50117	3.50117
non-COVID-19 pneumonia (3)	Neutrophil_rest	0	0	3.38681
non-COVID-19 pneumonia (3)	Neutrophil_active	0	0	0
non-COVID-19 pneumonia (3)	Neutrophil_rest	0	0	0
non-COVID-19 pneumonia (3)	Neutrophil_rest	0	0	0
non-COVID-19 pneumonia (3)	Neutrophil_rest	0	0	0
non-COVID-19 pneumonia (3)	Neutrophil_active	0	0	0
non-COVID-19 pneumonia (3)	Neutrophil_active	0	0	0
non-COVID-19 pneumonia (3)	Neutrophil_rest	0	0	0
non-COVID-19 pneumonia (3)	Neutrophil_rest	0	0	0
non-COVID-19 pneumonia (3)	Neutrophil_active	0	3.39235	0
non-COVID-19 pneumonia (3)	Neutrophil_active	0	0	0
non-COVID-19 pneumonia (3)	Neutrophil_active	0	0	0
non-COVID-19 pneumonia (3)	Neutrophil_active	3.2533	0	0
non-COVID-19 pneumonia (3)	Neutrophil_rest	0	0	0
non-COVID-19 pneumonia (3)	Neutrophil_rest	0	0	0
non-COVID-19 pneumonia (3)	Neutrophil_rest	0	0	0
non-COVID-19 pneumonia (3)	Neutrophil_active	0	0	0
non-COVID-19 pneumonia (3)	Neutrophil_active	0	0	0
non-COVID-19 pneumonia (3)	Neutrophil_active	0	0	0
non-COVID-19 pneumonia (3)	Neutrophil_rest	0	3.02567	0
non-COVID-19 pneumonia (3)	Neutrophil_active	0	0	0
non-COVID-19 pneumonia (3)	Neutrophil_rest	0	0	3.31128
non-COVID-19 pneumonia (3)	Neutrophil_active	0	0	3.32797
non-COVID-19 pneumonia (3)	Neutrophil_active	3.09343	0	3.09343
non-COVID-19 pneumonia (3)	Neutrophil_active	0	0	0
non-COVID-19 pneumonia (3)	Neutrophil_active	0	3.4585	0
non-COVID-19 pneumonia (3)	Neutrophil_active	0	0	0
non-COVID-19 pneumonia (3)	Neutrophil_rest	0	0	3.90048
non-COVID-19 pneumonia (3)	Neutrophil_rest	0	0	0
non-COVID-19 pneumonia (3)	Neutrophil_rest	0	0	0
non-COVID-19 pneumonia (3)	Neutrophil_rest	0	0	3.34894
non-COVID-19 pneumonia (3)	Neutrophil_rest	0	0	0
non-COVID-19 pneumonia (3)	Neutrophil_active	3.32151	0	0
non-COVID-19 pneumonia (3)	Neutrophil_rest	0	3.35693	0
non-COVID-19 pneumonia (3)	Neutrophil_rest	0	0	0
non-COVID-19 pneumonia (3)	Neutrophil_active	0	0	0
non-COVID-19 pneumonia (3)	Neutrophil_active	3.02381	0	0
non-COVID-19 pneumonia (3)	Neutrophil_rest	3.27508	0	0
non-COVID-19 pneumonia (3)	Neutrophil_rest	0	0	0
non-COVID-19 pneumonia (3)	Neutrophil_active	3.42628	0	0
non-COVID-19 pneumonia (3)	Neutrophil_active	0	0	0
non-COVID-19 pneumonia (3)	Neutrophil_rest	3.37993	0	0
non-COVID-19 pneumonia (3)	Neutrophil_rest	0	0	0
non-COVID-19 pneumonia (3)	Neutrophil_rest	0	0	0
non-COVID-19 pneumonia (3)	Neutrophil_rest	0	0	0
non-COVID-19 pneumonia (3)	Neutrophil_active	3.72733	3.05795	0
non-COVID-19 pneumonia (3)	Neutrophil_rest	0	0	0
non-COVID-19 pneumonia (3)	Neutrophil_rest	0	0	0
non-COVID-19 pneumonia (3)	Neutrophil_rest	0	0	0
non-COVID-19 pneumonia (3)	Neutrophil_rest	0	0	0
non-COVID-19 pneumonia (3)	Neutrophil_rest	0	0	0
non-COVID-19 pneumonia (3)	Neutrophil_active	0	0	0
non-COVID-19 pneumonia (3)	Neutrophil_rest	0	0	0
non-COVID-19 pneumonia (3)	Neutrophil_active	0	0	3.52646
non-COVID-19 pneumonia (3)	Neutrophil_active	0	0	0
non-COVID-19 pneumonia (3)	Neutrophil_active	0	0	0
non-COVID-19 pneumonia (3)	Neutrophil_active	0	0	0
non-COVID-19 pneumonia (3)	Neutrophil_rest	0	3.47049	0
non-COVID-19 pneumonia (3)	Neutrophil_rest	0	0	0
non-COVID-19 pneumonia (3)	Neutrophil_rest	0	0	0
non-COVID-19 pneumonia (3)	Neutrophil_rest	0	0	0
non-COVID-19 pneumonia (3)	Neutrophil_active	0	0	3.47655
non-COVID-19 pneumonia (3)	Neutrophil_rest	3.16445	0	0
non-COVID-19 pneumonia (3)	Neutrophil_active	0	0	0
non-COVID-19 pneumonia (3)	Neutrophil_rest	0	3.27753	3.27753
non-COVID-19 pneumonia (3)	Neutrophil_rest	3.21352	0	3.21352
non-COVID-19 pneumonia (3)	Neutrophil_rest	0	0	0
non-COVID-19 pneumonia (3)	Neutrophil_rest	0	0	0
non-COVID-19 pneumonia (3)	Neutrophil_active	0	0	0
non-COVID-19 pneumonia (3)	Neutrophil_active	0	0	0
non-COVID-19 pneumonia (3)	Neutrophil_rest	0	0	0
non-COVID-19 pneumonia (3)	Neutrophil_active	3.89104	0	0
non-COVID-19 pneumonia (3)	Neutrophil_active	0	0	3.47049
non-COVID-19 pneumonia (3)	Neutrophil_rest	3.49806	0	0
non-COVID-19 pneumonia (3)	Neutrophil_active	2.8168	0	2.8168
non-COVID-19 pneumonia (3)	Neutrophil_active	0	0	0
non-COVID-19 pneumonia (3)	Neutrophil_rest	4.06854	0	0
non-COVID-19 pneumonia (3)	Neutrophil_active	4.02978	0	0
non-COVID-19 pneumonia (3)	Neutrophil_active	0	0	0
non-COVID-19 pneumonia (3)	Neutrophil_active	0	0	0
non-COVID-19 pneumonia (3)	Neutrophil_active	0	0	0
non-COVID-19 pneumonia (3)	Neutrophil_rest	0	0	0
non-COVID-19 pneumonia (3)	Neutrophil_rest	0	0	0
non-COVID-19 pneumonia (3)	Neutrophil_rest	0	0	0
non-COVID-19 pneumonia (3)	Neutrophil_rest	3.47049	0	0
non-COVID-19 pneumonia (3)	Neutrophil_rest	0	0	0
non-COVID-19 pneumonia (3)	Neutrophil_active	0	0	0
non-COVID-19 pneumonia (3)	Neutrophil_active	0	0	0
non-COVID-19 pneumonia (3)	Neutrophil_active	4.07042	0	0
non-COVID-19 pneumonia (3)	Neutrophil_active	0	0	0
non-COVID-19 pneumonia (3)	Neutrophil_active	0	3.46448	3.46448
non-COVID-19 pneumonia (3)	Neutrophil_rest	0	0	0
non-COVID-19 pneumonia (3)	Neutrophil_active	0	3.4496	0
non-COVID-19 pneumonia (3)	Neutrophil_active	0	0	0
non-COVID-19 pneumonia (3)	Neutrophil_rest	3.12825	0	0
non-COVID-19 pneumonia (3)	Neutrophil_active	0	0	0
non-COVID-19 pneumonia (3)	Neutrophil_rest	0	0	0
non-COVID-19 pneumonia (3)	Neutrophil_rest	3.38405	0	0
non-COVID-19 pneumonia (3)	Neutrophil_rest	3.50743	0	3.50743
non-COVID-19 pneumonia (3)	Neutrophil_active	0	0	3.2044
non-COVID-19 pneumonia (3)	Neutrophil_rest	0	0	0
non-COVID-19 pneumonia (3)	Neutrophil_rest	0	0	0
non-COVID-19 pneumonia (3)	Neutrophil_rest	0	3.52646	0
non-COVID-19 pneumonia (3)	Neutrophil_rest	0	0	0
non-COVID-19 pneumonia (3)	Neutrophil_rest	0	0	3.95665
non-COVID-19 pneumonia (3)	Neutrophil_rest	0	0	0
non-COVID-19 pneumonia (3)	Neutrophil_rest	0	3.20667	0
non-COVID-19 pneumonia (3)	Neutrophil_rest	0	0	0
non-COVID-19 pneumonia (3)	Neutrophil_active	0	0	0
non-COVID-19 pneumonia (3)	Neutrophil_active	0	3.08145	0
non-COVID-19 pneumonia (3)	Neutrophil_active	0	3.35693	3.35693
non-COVID-19 pneumonia (3)	Neutrophil_rest	0	0	0
non-COVID-19 pneumonia (3)	Neutrophil_rest	0	0	0
non-COVID-19 pneumonia (3)	Neutrophil_rest	0	0	3.34629
non-COVID-19 pneumonia (3)	Neutrophil_active	0	0	0
non-COVID-19 pneumonia (3)	Neutrophil_rest	0	0	0
non-COVID-19 pneumonia (3)	Neutrophil_rest	0	0	0
non-COVID-19 pneumonia (3)	Neutrophil_rest	0	0	0
non-COVID-19 pneumonia (3)	Neutrophil_rest	0	0	0
non-COVID-19 pneumonia (3)	Neutrophil_active	0	0	0
non-COVID-19 pneumonia (3)	Neutrophil_rest	0	0	2.85764
non-COVID-19 pneumonia (3)	Neutrophil_active	0	0	0
non-COVID-19 pneumonia (3)	Neutrophil_rest	0	0	0
non-COVID-19 pneumonia (3)	Neutrophil_rest	0	0	0
non-COVID-19 pneumonia (3)	Neutrophil_active	0	0	0
non-COVID-19 pneumonia (3)	Neutrophil_rest	0	0	0
non-COVID-19 pneumonia (3)	Neutrophil_active	0	3.05025	0
non-COVID-19 pneumonia (3)	Neutrophil_rest	0	0	0
non-COVID-19 pneumonia (3)	Neutrophil_active	0	0	0
non-COVID-19 pneumonia (3)	Neutrophil_rest	0	0	0
non-COVID-19 pneumonia (3)	Neutrophil_rest	0	4.17596	3.49806
non-COVID-19 pneumonia (3)	Neutrophil_active	0	0	3.34629
non-COVID-19 pneumonia (3)	Neutrophil_active	0	0	0
non-COVID-19 pneumonia (3)	Neutrophil_rest	0	0	0
non-COVID-19 pneumonia (3)	Neutrophil_active	0	0	0
non-COVID-19 pneumonia (3)	Neutrophil_active	0	0	0
non-COVID-19 pneumonia (3)	Neutrophil_rest	3.31	0	0
non-COVID-19 pneumonia (3)	Neutrophil_rest	0	0	0
non-COVID-19 pneumonia (3)	Neutrophil_rest	0	0	3.07749
non-COVID-19 pneumonia (3)	Neutrophil_active	3.2044	0	0
non-COVID-19 pneumonia (3)	Neutrophil_rest	3.14299	0	0
non-COVID-19 pneumonia (3)	Neutrophil_active	0	0	3.6531
non-COVID-19 pneumonia (3)	Neutrophil_active	0	0	3.98472
non-COVID-19 pneumonia (3)	Neutrophil_rest	0	0	0
non-COVID-19 pneumonia (3)	Neutrophil_active	0	0	0
non-COVID-19 pneumonia (3)	Neutrophil_active	0	0	0
non-COVID-19 pneumonia (3)	Neutrophil_rest	0	0	0
non-COVID-19 pneumonia (3)	Neutrophil_active	0	0	3.24615
non-COVID-19 pneumonia (3)	Neutrophil_rest	0	0	0
non-COVID-19 pneumonia (3)	Neutrophil_active	0	0	0
non-COVID-19 pneumonia (3)	Neutrophil_active	3.10557	0	0
non-COVID-19 pneumonia (3)	Neutrophil_active	0	0	0
non-COVID-19 pneumonia (3)	Neutrophil_active	0	3.02941	0
non-COVID-19 pneumonia (3)	Neutrophil_rest	0	0	3.21123
non-COVID-19 pneumonia (3)	Neutrophil_active	0	3.39792	3.39792
non-COVID-19 pneumonia (3)	Neutrophil_rest	0	0	0
non-COVID-19 pneumonia (3)	Neutrophil_rest	0	0	0
non-COVID-19 pneumonia (3)	Neutrophil_rest	0	0	0
non-COVID-19 pneumonia (3)	Neutrophil_active	0	0	0
non-COVID-19 pneumonia (3)	Neutrophil_rest	0	0	3.40352
non-COVID-19 pneumonia (3)	Neutrophil_rest	0	0	0
non-COVID-19 pneumonia (3)	Neutrophil_rest	0	0	0
non-COVID-19 pneumonia (3)	Neutrophil_active	0	0	0
non-COVID-19 pneumonia (3)	Neutrophil_active	0	4.17596	0
non-COVID-19 pneumonia (3)	Neutrophil_rest	0	0	0
non-COVID-19 pneumonia (3)	Neutrophil_rest	0	0	0
non-COVID-19 pneumonia (3)	Neutrophil_rest	0	0	0
non-COVID-19 pneumonia (3)	Neutrophil_rest	0	0	0
non-COVID-19 pneumonia (3)	Neutrophil_active	0	0	0
non-COVID-19 pneumonia (3)	Neutrophil_active	3.57577	0	2.91023
non-COVID-19 pneumonia (3)	Neutrophil_rest	0	0	0
non-COVID-19 pneumonia (3)	Neutrophil_rest	0	0	0
non-COVID-19 pneumonia (3)	Neutrophil_rest	0	0	0
non-COVID-19 pneumonia (3)	Neutrophil_rest	0	0	0
non-COVID-19 pneumonia (3)	Neutrophil_active	0	0	0
non-COVID-19 pneumonia (3)	Neutrophil_active	0	0	0
non-COVID-19 pneumonia (3)	Neutrophil_rest	0	0	0
non-COVID-19 pneumonia (3)	Neutrophil_rest	0	0	0
non-COVID-19 pneumonia (3)	Neutrophil_active	0	0	0
non-COVID-19 pneumonia (3)	Neutrophil_rest	0	0	0
non-COVID-19 pneumonia (3)	Neutrophil_rest	0	0	0
non-COVID-19 pneumonia (3)	Neutrophil_active	0	0	0
non-COVID-19 pneumonia (3)	Neutrophil_rest	3.0541	0	0
non-COVID-19 pneumonia (3)	Neutrophil_active	0	0	0
non-COVID-19 pneumonia (3)	Neutrophil_rest	0	3.07355	0
non-COVID-19 pneumonia (3)	Neutrophil_active	0	2.98375	0
non-COVID-19 pneumonia (3)	Neutrophil_active	0	0	3.0541
non-COVID-19 pneumonia (3)	Neutrophil_rest	0	0	0
non-COVID-19 pneumonia (3)	Neutrophil_rest	0	0	3.26776
non-COVID-19 pneumonia (3)	Neutrophil_rest	0	0	0
non-COVID-19 pneumonia (3)	Neutrophil_active	0	0	0
non-COVID-19 pneumonia (3)	Neutrophil_rest	0	0	0
non-COVID-19 pneumonia (3)	Neutrophil_rest	0	0	0
non-COVID-19 pneumonia (3)	Neutrophil_active	0	0	0
non-COVID-19 pneumonia (3)	Neutrophil_active	0	0	0
non-COVID-19 pneumonia (3)	Neutrophil_rest	0	0	0
non-COVID-19 pneumonia (3)	Neutrophil_rest	0	3.19987	3.87243
non-COVID-19 pneumonia (3)	Neutrophil_active	0	0	0
non-COVID-19 pneumonia (3)	Neutrophil_active	0	0	0
non-COVID-19 pneumonia (3)	Neutrophil_active	0	3.52326	0
non-COVID-19 pneumonia (3)	Neutrophil_active	0	0	0
non-COVID-19 pneumonia (3)	Neutrophil_rest	0	0	0
non-COVID-19 pneumonia (3)	Neutrophil_active	0	0	0
non-COVID-19 pneumonia (3)	Neutrophil_rest	4.25825	0	0
non-COVID-19 pneumonia (3)	Neutrophil_rest	3.47049	0	0
non-COVID-19 pneumonia (3)	Neutrophil_active	0	0	0
non-COVID-19 pneumonia (3)	Neutrophil_active	0	0	0
non-COVID-19 pneumonia (3)	Neutrophil_rest	0	0	0
non-COVID-19 pneumonia (3)	Neutrophil_rest	0	0	0
non-COVID-19 pneumonia (3)	Neutrophil_active	0	0	0
non-COVID-19 pneumonia (3)	Neutrophil_rest	0	0	0
non-COVID-19 pneumonia (3)	Neutrophil_rest	0	0	3.46148
non-COVID-19 pneumonia (3)	Neutrophil_active	3.23906	0	0
non-COVID-19 pneumonia (3)	Neutrophil_rest	3.85643	3.18421	3.18421
non-COVID-19 pneumonia (3)	Neutrophil_rest	0	0	0
non-COVID-19 pneumonia (3)	Neutrophil_active	0	0	0
non-COVID-19 pneumonia (3)	Neutrophil_active	3.56071	2.89558	0
non-COVID-19 pneumonia (3)	Neutrophil_rest	0	0	0
non-COVID-19 pneumonia (3)	Neutrophil_active	4.38267	0	3.03317
non-COVID-19 pneumonia (3)	Neutrophil_rest	0	0	0
non-COVID-19 pneumonia (3)	Neutrophil_rest	0	0	0
non-COVID-19 pneumonia (3)	Neutrophil_rest	0	0	0
non-COVID-19 pneumonia (3)	Neutrophil_active	0	0	3.52967
non-COVID-19 pneumonia (3)	Neutrophil_rest	0	0	3.35159
non-COVID-19 pneumonia (3)	Neutrophil_rest	0	0	0
non-COVID-19 pneumonia (3)	Neutrophil_rest	0	0	0
non-COVID-19 pneumonia (3)	Neutrophil_rest	0	0	0
non-COVID-19 pneumonia (3)	Neutrophil_active	0	0	0
non-COVID-19 pneumonia (3)	Neutrophil_active	0	0	0
non-COVID-19 pneumonia (3)	Neutrophil_rest	0	3.72799	0
non-COVID-19 pneumonia (3)	Neutrophil_active	0	0	3.42054
non-COVID-19 pneumonia (3)	Neutrophil_active	0	2.95052	0
non-COVID-19 pneumonia (3)	Neutrophil_rest	3.43496	0	0
non-COVID-19 pneumonia (3)	Neutrophil_active	0	0	0
non-COVID-19 pneumonia (3)	Neutrophil_active	0	0	0
non-COVID-19 pneumonia (3)	Neutrophil_rest	0	0	0
non-COVID-19 pneumonia (3)	Neutrophil_rest	0	0	0
non-COVID-19 pneumonia (3)	Neutrophil_rest	0	0	0
non-COVID-19 pneumonia (3)	Neutrophil_active	0	0	0
non-COVID-19 pneumonia (3)	Neutrophil_active	0	0	0
non-COVID-19 pneumonia (3)	Neutrophil_rest	0	0	0
non-COVID-19 pneumonia (3)	Neutrophil_active	0	0	3.50117
non-COVID-19 pneumonia (3)	Neutrophil_rest	0	0	0
non-COVID-19 pneumonia (3)	Neutrophil_rest	0	0	0
non-COVID-19 pneumonia (3)	Neutrophil_active	3.10151	0	3.10151
non-COVID-19 pneumonia (3)	Neutrophil_rest	0	0	0
non-COVID-19 pneumonia (3)	Neutrophil_rest	0	0	0
non-COVID-19 pneumonia (3)	Neutrophil_rest	0	0	0
non-COVID-19 pneumonia (3)	Neutrophil_active	0	0	0
non-COVID-19 pneumonia (3)	Neutrophil_rest	0	0	0
non-COVID-19 pneumonia (3)	Neutrophil_rest	0	0	0
non-COVID-19 pneumonia (3)	Neutrophil_rest	0	0	0
non-COVID-19 pneumonia (3)	Neutrophil_rest	0	0	4.10304
non-COVID-19 pneumonia (3)	Neutrophil_active	0	0	0
non-COVID-19 pneumonia (3)	Neutrophil_rest	0	0	0
non-COVID-19 pneumonia (3)	Neutrophil_active	0	0	0
non-COVID-19 pneumonia (3)	Neutrophil_rest	0	0	0
non-COVID-19 pneumonia (3)	Neutrophil_active	0	0	0
non-COVID-19 pneumonia (3)	Neutrophil_active	0	0	3.0541
non-COVID-19 pneumonia (3)	Neutrophil_rest	0	0	0
non-COVID-19 pneumonia (3)	Neutrophil_active	0	0	0
non-COVID-19 pneumonia (3)	Neutrophil_active	0	0	0
non-COVID-19 pneumonia (3)	Neutrophil_active	0	0	0
non-COVID-19 pneumonia (3)	Neutrophil_rest	2.87483	0	0
non-COVID-19 pneumonia (3)	Neutrophil_rest	0	0	0
non-COVID-19 pneumonia (3)	Neutrophil_active	0	0	0
non-COVID-19 pneumonia (3)	Neutrophil_rest	0	0	0
non-COVID-19 pneumonia (3)	Neutrophil_rest	0	0	2.95052
non-COVID-19 pneumonia (3)	Neutrophil_rest	0	0	0
non-COVID-19 pneumonia (3)	Neutrophil_rest	3.17537	0	0
non-COVID-19 pneumonia (3)	Neutrophil_rest	0	0	0
non-COVID-19 pneumonia (3)	Neutrophil_active	0	0	0
non-COVID-19 pneumonia (3)	Neutrophil_rest	0	0	0
non-COVID-19 pneumonia (3)	Neutrophil_rest	0	0	0
non-COVID-19 pneumonia (3)	Neutrophil_active	0	0	0
non-COVID-19 pneumonia (3)	Neutrophil_rest	0	0	0
non-COVID-19 pneumonia (3)	Neutrophil_active	0	0	0
non-COVID-19 pneumonia (3)	Neutrophil_active	3.30241	3.30241	0
non-COVID-19 pneumonia (3)	Neutrophil_active	0	0	0
non-COVID-19 pneumonia (3)	Neutrophil_rest	0	0	0
non-COVID-19 pneumonia (3)	Neutrophil_active	0	0	3.42916
non-COVID-19 pneumonia (3)	Neutrophil_rest	0	0	3.2533
non-COVID-19 pneumonia (3)	Neutrophil_rest	0	0	0
non-COVID-19 pneumonia (3)	Neutrophil_active	3.3151	0	3.98992
non-COVID-19 pneumonia (3)	Neutrophil_rest	0	0	0
non-COVID-19 pneumonia (3)	Neutrophil_rest	2.98553	0	0
non-COVID-19 pneumonia (3)	Neutrophil_active	0	0	0
non-COVID-19 pneumonia (3)	Neutrophil_rest	0	0	0
non-COVID-19 pneumonia (3)	Neutrophil_active	0	0	0
non-COVID-19 pneumonia (3)	Neutrophil_active	0	0	0
non-COVID-19 pneumonia (3)	Neutrophil_rest	0	0	0
non-COVID-19 pneumonia (3)	Neutrophil_active	0	0	0
non-COVID-19 pneumonia (3)	Neutrophil_rest	3.49806	3.49806	4.17596
non-COVID-19 pneumonia (3)	Neutrophil_active	0	0	0
non-COVID-19 pneumonia (3)	Neutrophil_rest	0	0	0
non-COVID-19 pneumonia (3)	Neutrophil_active	0	4.10597	3.42916
non-COVID-19 pneumonia (3)	Neutrophil_rest	3.37583	0	0
non-COVID-19 pneumonia (3)	Neutrophil_active	0	0	0
non-COVID-19 pneumonia (3)	Neutrophil_rest	0	0	0
non-COVID-19 pneumonia (3)	Neutrophil_rest	0	0	0
non-COVID-19 pneumonia (3)	Neutrophil_active	0	0	0
non-COVID-19 pneumonia (3)	Neutrophil_rest	0	0	0
non-COVID-19 pneumonia (3)	Neutrophil_active	0	0	0
non-COVID-19 pneumonia (3)	Neutrophil_active	0	0	0
non-COVID-19 pneumonia (3)	Neutrophil_rest	0	0	0
non-COVID-19 pneumonia (3)	Neutrophil_active	0	0	0
non-COVID-19 pneumonia (3)	Neutrophil_active	0	0	3.23203
non-COVID-19 pneumonia (3)	Neutrophil_rest	0	0	0
non-COVID-19 pneumonia (3)	Neutrophil_active	0	0	0
non-COVID-19 pneumonia (3)	Neutrophil_rest	0	0	4.16342
non-COVID-19 pneumonia (3)	Neutrophil_rest	0	0	0
non-COVID-19 pneumonia (3)	Neutrophil_active	0	0	3.28245
non-COVID-19 pneumonia (3)	Neutrophil_active	0	0	0
non-COVID-19 pneumonia (3)	Neutrophil_rest	0	0	0
non-COVID-19 pneumonia (3)	Neutrophil_active	0	0	0
non-COVID-19 pneumonia (3)	Neutrophil_rest	2.9945	0	0
non-COVID-19 pneumonia (3)	Neutrophil_rest	0	0	0
non-COVID-19 pneumonia (3)	Neutrophil_rest	0	0	0
non-COVID-19 pneumonia (3)	Neutrophil_rest	0	0	0
non-COVID-19 pneumonia (3)	Neutrophil_rest	0	0	0
non-COVID-19 pneumonia (3)	Neutrophil_active	0	0	0
non-COVID-19 pneumonia (3)	Neutrophil_rest	0	0	0
non-COVID-19 pneumonia (3)	Neutrophil_rest	0	0	0
non-COVID-19 pneumonia (3)	Neutrophil_rest	0	0	0
non-COVID-19 pneumonia (3)	Neutrophil_active	0	0	0
non-COVID-19 pneumonia (3)	Neutrophil_active	0	0	3.4496
non-COVID-19 pneumonia (3)	Neutrophil_active	0	0	0
non-COVID-19 pneumonia (3)	Neutrophil_active	3.93183	3.2581	3.93183
non-COVID-19 pneumonia (3)	Neutrophil_active	0	0	0
non-COVID-19 pneumonia (3)	Neutrophil_rest	3.34102	0	0
non-COVID-19 pneumonia (3)	Neutrophil_rest	0	0	0
non-COVID-19 pneumonia (3)	Neutrophil_active	0	0	0
non-COVID-19 pneumonia (3)	Neutrophil_rest	0	0	0
non-COVID-19 pneumonia (3)	Neutrophil_rest	0	0	0
non-COVID-19 pneumonia (3)	Neutrophil_active	0	3.1688	0
non-COVID-19 pneumonia (3)	Neutrophil_active	0	0	0
non-COVID-19 pneumonia (3)	Neutrophil_active	0	0	0
COVID-19 (1)	Neutrophil_active	4.55047	4.2663	4.7715
COVID-19 (1)	Neutrophil_rest	0	3.63856	0
COVID-19 (1)	Neutrophil_active	0	0	0
COVID-19 (1)	Neutrophil_active	2.90206	0	0
COVID-19 (1)	Neutrophil_active	0	0	0
COVID-19 (1)	Neutrophil_active	3.01639	3.01639	0
COVID-19 (1)	Neutrophil_active	0	0	3.47655
COVID-19 (1)	Neutrophil_active	0	0	0
COVID-19 (1)	Neutrophil_rest	0	5.15079	0
COVID-19 (1)	Neutrophil_active	0	3.2557	0
COVID-19 (1)	Neutrophil_rest	0	0	0
COVID-19 (1)	Neutrophil_active	0	0	0
COVID-19 (1)	Neutrophil_active	0	5.82269	0
COVID-19 (1)	Neutrophil_active	0	3.34497	2.68648
COVID-19 (1)	Neutrophil_rest	3.15796	3.82962	0
COVID-19 (1)	Neutrophil_active	3.31766	0	0
COVID-19 (1)	Neutrophil_rest	0	0	0
COVID-19 (1)	Neutrophil_active	0	4.59068	0
COVID-19 (1)	Neutrophil_active	3.36229	0	0
COVID-19 (1)	Neutrophil_rest	0	0	0
COVID-19 (1)	Neutrophil_rest	0	4.07136	3.39513
COVID-19 (1)	Neutrophil_active	0	0	0
COVID-19 (1)	Neutrophil_active	0	0	0
COVID-19 (1)	Neutrophil_active	0	0	0
COVID-19 (1)	Neutrophil_rest	0	0	3.93428
COVID-19 (1)	Neutrophil_active	0	0	4.46149
COVID-19 (1)	Neutrophil_active	2.30349	3.33317	4.29145
COVID-19 (1)	Neutrophil_active	4.54201	5.66974	0
COVID-19 (1)	Neutrophil_active	0	0	2.74581
COVID-19 (1)	Neutrophil_active	5.05654	3.97059	4.52209
COVID-19 (1)	Neutrophil_active	3.91578	4.24655	1.77814
COVID-19 (1)	Neutrophil_active	0	3.28245	0
COVID-19 (1)	Neutrophil_active	0	2.95224	0
COVID-19 (1)	Neutrophil_active	0	0	3.33578
COVID-19 (1)	Neutrophil_rest	0	0	0
COVID-19 (1)	Neutrophil_active	0	3.08145	0
COVID-19 (1)	Neutrophil_rest	0	0	0
COVID-19 (1)	Neutrophil_active	0	0	0
COVID-19 (1)	Neutrophil_active	0	0	4.07231
COVID-19 (1)	Neutrophil_active	0	0	0
COVID-19 (1)	Neutrophil_rest	0	3.19089	0
COVID-19 (1)	Neutrophil_active	0	0	3.22504
COVID-19 (1)	Neutrophil_rest	0	0	0
COVID-19 (1)	Neutrophil_active	0	3.38405	0
COVID-19 (1)	Neutrophil_active	5.23228	3.64399	2.97665
COVID-19 (1)	Neutrophil_active	0	3.56654	3.56654
COVID-19 (1)	Neutrophil_active	0	5.60697	0
COVID-19 (1)	Neutrophil_active	3.3384	4.01364	0
COVID-19 (1)	Neutrophil_rest	0	4.14797	3.47049
COVID-19 (1)	Neutrophil_active	0	5.19311	0
COVID-19 (1)	Neutrophil_active	4.85191	2.82572	0
COVID-19 (1)	Neutrophil_active	0	0	0
COVID-19 (1)	Neutrophil_active	0	0	0
COVID-19 (1)	Neutrophil_active	0	0	3.29487
COVID-19 (1)	Neutrophil_active	0	3.82085	0
COVID-19 (1)	Neutrophil_active	4.03522	0	3.3596
COVID-19 (1)	Neutrophil_active	0	0	0
COVID-19 (1)	Neutrophil_active	0	3.92572	0
COVID-19 (1)	Neutrophil_active	0	4.3542	2.7949
COVID-19 (1)	Neutrophil_active	0	0	0
COVID-19 (1)	Neutrophil_active	4.248	0	0
COVID-19 (1)	Neutrophil_active	3.70774	0	3.70774
COVID-19 (1)	Neutrophil_active	0	0	0
COVID-19 (1)	Neutrophil_active	0	4.66202	0
COVID-19 (1)	Neutrophil_rest	0	0	0
COVID-19 (1)	Neutrophil_active	0	0	3.69426
COVID-19 (1)	Neutrophil_rest	3.23437	0	3.90762
COVID-19 (1)	Neutrophil_active	0	0	2.58437
COVID-19 (1)	Neutrophil_active	0	3.82522	3.82522
COVID-19 (1)	Neutrophil_active	0	0	3.05025
COVID-19 (1)	Neutrophil_active	3.52432	0	0
COVID-19 (1)	Neutrophil_active	3.67783	3.95917	2.62854
COVID-19 (1)	Neutrophil_active	0	2.86854	0
COVID-19 (1)	Neutrophil_active	0	0	3.42628
COVID-19 (1)	Neutrophil_active	0	2.66259	3.32023
COVID-19 (1)	Neutrophil_active	0	5.92249	0
COVID-19 (1)	Neutrophil_active	0	3.40071	0
COVID-19 (1)	Neutrophil_active	0	2.88355	4.84876
COVID-19 (1)	Neutrophil_active	0	4.78284	0
COVID-19 (1)	Neutrophil_active	0	5.05139	0
COVID-19 (1)	Neutrophil_rest	0	2.99811	2.99811
COVID-19 (1)	Neutrophil_active	0	3.09544	0
COVID-19 (1)	Neutrophil_active	0	0	0
COVID-19 (1)	Neutrophil_rest	0	0	0
COVID-19 (1)	Neutrophil_active	0	4.03413	0
COVID-19 (1)	Neutrophil_active	2.77212	0	4.11038
COVID-19 (1)	Neutrophil_active	2.562	4.10773	0
COVID-19 (1)	Neutrophil_active	0	0	0
COVID-19 (1)	Neutrophil_active	0	3.48571	3.48571
COVID-19 (1)	Neutrophil_active	0	4.59164	0
COVID-19 (1)	Neutrophil_active	0	3.54066	0
COVID-19 (1)	Neutrophil_rest	0	3.09343	0
COVID-19 (1)	Neutrophil_active	0	0	0
COVID-19 (1)	Neutrophil_active	0	2.81976	0
COVID-19 (1)	Neutrophil_active	0	0	3.9617
COVID-19 (1)	Neutrophil_rest	0	3.47655	3.47655
COVID-19 (1)	Neutrophil_active	0	0	3.76983
COVID-19 (1)	Neutrophil_active	0	0	3.71357
COVID-19 (1)	Neutrophil_active	0	3.71748	0
COVID-19 (1)	Neutrophil_active	3.50743	0	0
COVID-19 (1)	Neutrophil_active	0	4.46828	0
COVID-19 (1)	Neutrophil_active	0	4.81179	3.4496
COVID-19 (1)	Neutrophil_active	4.36182	2.80214	0
COVID-19 (1)	Neutrophil_active	0	3.39235	0
COVID-19 (1)	Neutrophil_rest	0	0	3.45552
COVID-19 (1)	Neutrophil_active	0	0	0
COVID-19 (1)	Neutrophil_active	0	2.5609	3.21466
COVID-19 (1)	Neutrophil_active	0	0	0
COVID-19 (1)	Neutrophil_active	0	3.70322	4.38397
COVID-19 (1)	Neutrophil_active	0	4.42454	0
COVID-19 (1)	Neutrophil_active	0	2.91023	0
COVID-19 (1)	Neutrophil_active	0	0	0
COVID-19 (1)	Neutrophil_rest	0	3.79288	0
COVID-19 (1)	Neutrophil_active	0	0	0
COVID-19 (1)	Neutrophil_active	0	3.46748	0
COVID-19 (1)	Neutrophil_active	3.09948	0	3.76983
COVID-19 (1)	Neutrophil_active	2.78201	0	0
COVID-19 (1)	Neutrophil_active	0	4.54201	3.07454
COVID-19 (1)	Neutrophil_active	3.45651	3.95464	0
COVID-19 (1)	Neutrophil_active	0	0	0
COVID-19 (1)	Neutrophil_active	0	0	0
COVID-19 (1)	Neutrophil_active	2.10154	3.60804	0
COVID-19 (1)	Neutrophil_active	0	3.75342	0
COVID-19 (1)	Neutrophil_rest	0	0	0
COVID-19 (1)	Neutrophil_active	0	0	0
COVID-19 (1)	Neutrophil_active	0	4.23898	0
COVID-19 (1)	Neutrophil_active	0	0	3.43205
COVID-19 (1)	Neutrophil_active	0	0	3.36498
COVID-19 (1)	Neutrophil_active	3.05281	4.90896	0
COVID-19 (1)	Neutrophil_rest	0	0	3.27019
COVID-19 (1)	Neutrophil_active	0	0	0
COVID-19 (1)	Neutrophil_active	4.37489	4.77615	3.02567
COVID-19 (1)	Neutrophil_active	0	4.88979	0
COVID-19 (1)	Neutrophil_active	0	0	0
COVID-19 (1)	Neutrophil_active	2.76164	5.97606	2.12977
COVID-19 (1)	Neutrophil_active	0	5.36186	0
COVID-19 (1)	Neutrophil_active	0	3.14831	3.14831
COVID-19 (1)	Neutrophil_active	0	4.42964	0
COVID-19 (1)	Neutrophil_active	0	3.18199	0
COVID-19 (1)	Neutrophil_rest	0	0	0
COVID-19 (1)	Neutrophil_rest	0	0	0
COVID-19 (1)	Neutrophil_active	0	0	0
COVID-19 (1)	Neutrophil_active	3.11375	3.11375	3.11375
COVID-19 (1)	Neutrophil_active	0	0	0
COVID-19 (1)	Neutrophil_active	0	4.96254	0
COVID-19 (1)	Neutrophil_active	0	5.27788	0
COVID-19 (1)	Neutrophil_active	3.96931	0	0
COVID-19 (1)	Neutrophil_rest	0	0	0
COVID-19 (1)	Neutrophil_active	0	2.74445	2.74445
COVID-19 (1)	Neutrophil_active	0	3.98042	0
COVID-19 (1)	Neutrophil_active	0	5.42678	3.65677
COVID-19 (1)	Neutrophil_active	0	4.4697	0
COVID-19 (1)	Neutrophil_active	0	5.47924	0
COVID-19 (1)	Neutrophil_active	0	0	3.45701
COVID-19 (1)	Neutrophil_active	0	0	0
COVID-19 (1)	Neutrophil_rest	3.24853	0	0
COVID-19 (1)	Neutrophil_active	0	0	0
COVID-19 (1)	Neutrophil_rest	0	0	0
COVID-19 (1)	Neutrophil_active	4.51363	0	2.9471
COVID-19 (1)	Neutrophil_active	2.87325	0	2.87325
COVID-19 (1)	Neutrophil_active	0	3.27753	0
COVID-19 (1)	Neutrophil_active	0	3.63496	0
COVID-19 (1)	Neutrophil_rest	0	0	0
COVID-19 (1)	Neutrophil_rest	0	0	0
COVID-19 (1)	Neutrophil_active	0	4.97832	0
COVID-19 (1)	Neutrophil_active	2.53164	4.53895	0
COVID-19 (1)	Neutrophil_rest	0	0	0
COVID-19 (1)	Neutrophil_active	0	0	0
COVID-19 (1)	Neutrophil_rest	2.56421	0	0
COVID-19 (1)	Neutrophil_active	0	3.29487	3.29487
COVID-19 (1)	Neutrophil_active	0	3.81649	0
COVID-19 (1)	Neutrophil_active	0	3.57577	3.57577
COVID-19 (1)	Neutrophil_rest	2.32985	4.63513	2.97312
COVID-19 (1)	Neutrophil_rest	0	0	0
COVID-19 (1)	Neutrophil_active	0	0	0
COVID-19 (1)	Neutrophil_rest	0	3.2557	0
COVID-19 (1)	Neutrophil_active	4.20155	0	3.52326
COVID-19 (1)	Neutrophil_rest	0	0	0
COVID-19 (1)	Neutrophil_active	0	2.72959	0
COVID-19 (1)	Neutrophil_rest	0	0	0
COVID-19 (1)	Neutrophil_rest	0	3.06183	3.06183
COVID-19 (1)	Neutrophil_active	0	0	0
COVID-19 (1)	Neutrophil_active	0	4.99372	0
COVID-19 (1)	Neutrophil_rest	2.38348	0	0
COVID-19 (1)	Neutrophil_active	0	3.10761	0
COVID-19 (1)	Neutrophil_active	0	5.58827	0
COVID-19 (1)	Neutrophil_rest	0	0	0
COVID-19 (1)	Neutrophil_active	0	2.5565	0
COVID-19 (1)	Neutrophil_active	0	0	0
COVID-19 (1)	Neutrophil_rest	0	0	0
COVID-19 (1)	Neutrophil_rest	0	3.99514	0
COVID-19 (1)	Neutrophil_active	0	0	0
COVID-19 (1)	Neutrophil_active	0	0	4.59968
COVID-19 (1)	Neutrophil_active	3.17318	0	0
COVID-19 (1)	Neutrophil_rest	0	4.50298	0
COVID-19 (1)	Neutrophil_active	0	2.85147	0
COVID-19 (1)	Neutrophil_active	3.08543	0	4.43684
COVID-19 (1)	Neutrophil_active	0	0	0
COVID-19 (1)	Neutrophil_active	0	2.79924	0
COVID-19 (1)	Neutrophil_active	2.94881	0	4.01186
COVID-19 (1)	Neutrophil_active	0	4.46999	0
COVID-19 (1)	Neutrophil_active	0	2.9945	0
COVID-19 (1)	Neutrophil_rest	3.35248	2.32152	0
COVID-19 (1)	Neutrophil_active	0	0	0
COVID-19 (1)	Neutrophil_active	0	0	0
COVID-19 (1)	Neutrophil_active	0	3.91562	0
COVID-19 (1)	Neutrophil_active	0	5.30082	0
COVID-19 (1)	Neutrophil_active	0	4.40878	0
COVID-19 (1)	Neutrophil_active	0	3.88635	3.21352
COVID-19 (1)	Neutrophil_active	2.974	2.33069	2.33069
COVID-19 (1)	Neutrophil_active	3.08942	0	0
COVID-19 (1)	Neutrophil_rest	0	3.35159	0
COVID-19 (1)	Neutrophil_active	2.46114	5.32127	4.46297
COVID-19 (1)	Neutrophil_active	0	3.22891	4.40478
COVID-19 (1)	Neutrophil_rest	0	0	0
COVID-19 (1)	Neutrophil_active	2.64783	4.88457	0
COVID-19 (1)	Neutrophil_active	3.18421	4.53895	0
COVID-19 (1)	Neutrophil_active	0	0	0
COVID-19 (1)	Neutrophil_active	0	5.00294	0
COVID-19 (1)	Neutrophil_active	0	3.48571	0
COVID-19 (1)	Neutrophil_active	0	4.3736	3.97442
COVID-19 (1)	Neutrophil_active	0	0	2.47001
COVID-19 (1)	Neutrophil_active	4.49857	0	0
COVID-19 (1)	Neutrophil_active	0	4.80959	2.49006
COVID-19 (1)	Neutrophil_active	0	0	4.90878
COVID-19 (1)	Neutrophil_active	0	0	3.28989
COVID-19 (1)	Neutrophil_rest	0	0	0
COVID-19 (1)	Neutrophil_active	0	4.43313	0
COVID-19 (1)	Neutrophil_active	3.49186	4.56997	0
COVID-19 (1)	Neutrophil_active	0	3.29989	0
COVID-19 (1)	Neutrophil_rest	0	0	0
COVID-19 (1)	Neutrophil_active	0	0	0
COVID-19 (1)	Neutrophil_rest	0	0	0
COVID-19 (1)	Neutrophil_active	0	0	0
COVID-19 (1)	Neutrophil_active	0	0	0
COVID-19 (1)	Neutrophil_active	0	4.3736	0
COVID-19 (1)	Neutrophil_active	3.09142	6.18248	0
COVID-19 (1)	Neutrophil_active	0	3.47352	3.47352
COVID-19 (1)	Neutrophil_active	0	4.17281	0
COVID-19 (1)	Neutrophil_rest	3.13664	0	0
COVID-19 (1)	Neutrophil_active	2.32735	4.93993	4.03431
COVID-19 (1)	Neutrophil_active	0	4.89792	0
COVID-19 (1)	Neutrophil_rest	0	4.68913	3.11581
COVID-19 (1)	Neutrophil_active	0	5.60743	4.01257
COVID-19 (1)	Neutrophil_active	0	0	0
COVID-19 (1)	Neutrophil_active	0	0	0
COVID-19 (1)	Neutrophil_active	0	2.471	2.471
COVID-19 (1)	Neutrophil_rest	0	2.70321	0
COVID-19 (1)	Neutrophil_active	4.78789	4.50298	0
COVID-19 (1)	Neutrophil_active	0	4.17912	0
COVID-19 (1)	Neutrophil_active	0	5.88689	0
COVID-19 (1)	Neutrophil_active	0	5.41929	0
COVID-19 (1)	Neutrophil_rest	0	0	0
COVID-19 (1)	Neutrophil_active	0	3.41982	2.12716
COVID-19 (1)	Neutrophil_active	0	0	2.83321
COVID-19 (1)	Neutrophil_rest	0	0	0
COVID-19 (1)	Neutrophil_rest	0	3.44079	0
COVID-19 (1)	Neutrophil_rest	5.15201	0	0
COVID-19 (1)	Neutrophil_active	4.35067	2.62141	2.62141
COVID-19 (1)	Neutrophil_rest	0	4.04253	2.97842
COVID-19 (1)	Neutrophil_active	3.72733	0	0
COVID-19 (1)	Neutrophil_active	0	0	0
COVID-19 (1)	Neutrophil_active	3.2262	3.2262	3.2262
COVID-19 (1)	Neutrophil_active	3.18866	5.45343	0
COVID-19 (1)	Neutrophil_active	0	0	0
COVID-19 (1)	Neutrophil_active	0	0	4.74364
COVID-19 (1)	Neutrophil_active	0	4.70041	0
COVID-19 (1)	Neutrophil_rest	0	0	0
COVID-19 (1)	Neutrophil_active	0	0	0
COVID-19 (1)	Neutrophil_active	0	3.2605	0
COVID-19 (1)	Neutrophil_active	3.71748	3.04834	0
COVID-19 (1)	Neutrophil_rest	0	0	0
COVID-19 (1)	Neutrophil_active	0	3.3151	0
COVID-19 (1)	Neutrophil_rest	0	3.26292	0
COVID-19 (1)	Neutrophil_rest	4.248	4.75309	0
COVID-19 (1)	Neutrophil_rest	0	0	0
COVID-19 (1)	Neutrophil_active	0	0	0
COVID-19 (1)	Neutrophil_active	0	4.18867	0
COVID-19 (1)	Neutrophil_active	0	4.16342	4.66801
COVID-19 (1)	Neutrophil_active	0	4.80576	0
COVID-19 (1)	Neutrophil_active	2.87011	4.89867	3.5345
COVID-19 (1)	Neutrophil_active	3.2581	3.93183	0
COVID-19 (1)	Neutrophil_rest	0	0	0
COVID-19 (1)	Neutrophil_rest	0	0	0
COVID-19 (1)	Neutrophil_active	0	4.56918	0
COVID-19 (1)	Neutrophil_rest	3.32538	0	0
COVID-19 (1)	Neutrophil_active	0	0	0
COVID-19 (1)	Neutrophil_rest	0	0	0
COVID-19 (1)	Neutrophil_rest	3.07093	3.07093	0
COVID-19 (1)	Neutrophil_active	3.81649	5.99396	0
COVID-19 (1)	Neutrophil_active	0	0	3.96423
COVID-19 (1)	Neutrophil_active	0	5.049	0
COVID-19 (1)	Neutrophil_rest	0	0	0
COVID-19 (1)	Neutrophil_active	0	3.20213	0
COVID-19 (1)	Neutrophil_rest	0	0	0
COVID-19 (1)	Neutrophil_active	3.96423	4.36335	0
COVID-19 (1)	Neutrophil_active	0	0	3.2605
COVID-19 (1)	Neutrophil_active	0	0	3.96507
COVID-19 (1)	Neutrophil_rest	3.09948	0	3.09948
[truncated: 6,330 more rows]

## Sheet: Figure 5d
5d. Active vs. resting neutrophil abundance in COVID-19 pneumonitis BALF compared to non-COVID pneumonia BALF.
Disease (sample number)	Neutrophil active (ratio)	Neutrophil rest (ratio)
COVID-19 (1)	0.254902	0.0741688
COVID-19 (2)	0.142276	0.128049
COVID-19 (3)	0.568378	0.052364
COVID-19 (4)	0.183186	0.142478
COVID-19 (5)	0.450027	0.0837385
COVID-19 (6)	0.464582	0.101468
non-COVID-19 pneumonia (1)	0.0467551	0.0533845
non-COVID-19 pneumonia (2)	0.0384708	0.124365
non-COVID-19 pneumonia (3)	0.121691	0.132348
non-COVID-19 pneumonia (4)	0.0993645	0.211005
non-COVID-19 pneumonia (5)	0.164147	0.114471

## Sheet: Figure 5e
5e. Immune cell type abundance in bronchoalveolar lavage fluid of COVID-19 pneumonia, compared to non-COVID pneumonia.
Number of cells per cell type
Sample ID	Alveolar_macrophage	B-cell	Basal cell	CD4+ T-cell	CD8+ T-cell	Ciliated epithelial cell	KRT4+/KRT13+ epithelial cell	CXCL10+ macro	RGS1+ macro	FCN1+ mono	Neutrophil	NK-cell	Secretory epithelial cell
COVID-19 (1)	109	7	19	29	20	97	14	163	83	112	397	16	107
COVID-19 (2)	52	4	6	16	6	15	7	109	27	49	139	3	59
COVID-19 (3)	73	0	7	18	21	17	28	227	22	193	1222	1	138
COVID-19 (4)	170	12	14	269	176	103	25	267	101	199	760	15	149
COVID-19 (5)	100	2	9	32	24	66	26	114	45	325	1017	2	89
COVID-19 (6)	107	7	23	59	17	33	24	137	21	83	915	3	138
non-COVID-19 pneumonia (1)	210	0	84	10	3	1009	52	41	19	60	287	0	1091
non-COVID-19 pneumonia (2)	811	4	54	138	97	199	23	1279	122	407	699	8	292
non-COVID-19 pneumonia (3)	345	1	29	37	1	554	237	429	31	141	741	0	363
non-COVID-19 pneumonia (4)	714	10	17	92	84	111	303	2125	276	506	2280	19	387
non-COVID-19 pneumonia (5)	94	0	36	17	17	7	6	49	9	53	137	1	37
Ratio *100 of cells per cell type
Sample ID	Alveolar_macrophage	B-cell	Basal cell	CD4+ T-cell	CD8+ T-cell	Ciliated epithelial cell	KRT4+/KRT13+ epithelial cell	CXCL10+ macro	RGS1+ macro	FCN1+ mono	Neutrophil	NK-cell	Secretory epithelial cell
COVID-19 (1)	9.29241	0.59676	1.61978	2.47229	1.70503	8.26939	1.19352	13.896	7.07587	9.54817	33.8448	1.36402	9.12191
COVID-19 (2)	10.5691	0.813008	1.21951	3.25203	1.21951	3.04878	1.42276	22.1545	5.4878	9.95935	28.252	0.609756	11.9919
COVID-19 (3)	3.71124	0	0.355872	0.915099	1.06762	0.86426	1.42349	11.5404	1.11845	9.8119	62.1251	0.0508388	7.01576
COVID-19 (4)	7.52212	0.530973	0.619469	11.9027	7.78761	4.55752	1.10619	11.8142	4.46903	8.80531	33.6283	0.663717	6.59292
COVID-19 (5)	5.40249	0.10805	0.486224	1.7288	1.2966	3.56564	1.40465	6.15883	2.43112	17.5581	54.9433	0.10805	4.80821
COVID-19 (6)	6.82833	0.446713	1.46777	3.76516	1.08488	2.10593	1.53159	8.74282	1.34014	5.29675	58.3918	0.191449	8.80664
non-COVID-19 pneumonia (1)	7.32729	0	2.93091	0.348918	0.104676	35.2059	1.81438	1.43057	0.662945	2.09351	10.014	0	38.067
non-COVID-19 pneumonia (2)	19.6226	0.096782	1.30656	3.33898	2.34696	4.8149	0.556496	30.946	2.95185	9.84757	16.9127	0.193564	7.06509
non-COVID-19 pneumonia (3)	11.8597	0.0343761	0.996906	1.27191	0.0343761	19.0443	8.14713	14.7473	1.06566	4.84703	25.4727	0	12.4785
non-COVID-19 pneumonia (4)	10.312	0.144425	0.245523	1.32871	1.21317	1.60312	4.37608	30.6904	3.98614	7.30791	32.9289	0.274408	5.58925
non-COVID-19 pneumonia (5)	20.3024	0	7.77538	3.67171	3.67171	1.51188	1.2959	10.5832	1.94384	11.4471	29.5896	0.215983	7.99136

## Sheet: Suppl. Figure 4b 
S4b. Expression of PBMC cell type marker genes.
Sample ID	Cell type	CD3E	CD8A	CD4	FCGR3A	CD68	JCHAIN	HBB	PPBP	CD79A	FCER1A	LILRA4	STMN1
CCC3	Classical monocytes	0	0	0	0	0	0	0	0	0	0	0	0
CCC3	Classical monocytes	0	0	0	0	0	0	0	0	0	0	0	0
CCC3	Classical monocytes	0	0	0	0	2.36623	0	0	0	0	0	0	0
CCC3	Classical monocytes	0	0	0	0	0	0	0	2.04856	0	0	0	0
CCC3	Classical monocytes	0	0	0	0	1.34697	0	0	0	0	0	0	0
CCC3	Classical monocytes	0	0	0	0	0	3.84998	4.45915	0	0	0	0	0
CCC3	Classical monocytes	0	0	0	0	0	1.37988	0	0	0	0	0	0
CCC3	Classical monocytes	1.76538	0	0	0	0	0	1.23019	0	0	0	0	0
CCC3	Classical monocytes	0	0	1.01286	1.01286	1.50562	2.08117	0	0	0	0	0	0
CCC3	Classical monocytes	0	0	1.05499	0	1.05499	1.05499	0	0	0	0	0	0
CCC3	Classical monocytes	0	0	0	0	0	0	0	0	0	0	0	0
CCC3	Classical monocytes	0	0	2.71894	0	0	0	5.6986	0	0	0	0	2.71894
CCC3	Classical monocytes	0	0	0.954823	0	1.75693	0	0	0	0	0	0	0
CCC3	Classical monocytes	0	0	0	0	0	0	5.44125	0	0	0	0	0
CCC3	Classical monocytes	0	0	0	0	0	3.92531	6.06718	0	0	0	0	2.86541
CCC3	Classical monocytes	0	0	0	0	0	0	5.5142	0	0	0	0	0
CCC3	Classical monocytes	0	0	0	0	0	0	0	0	0	0	0	0
CCC3	Classical monocytes	0	0	2.92848	0	0	0	5.64963	0	0	0	0	0
CCC3	Classical monocytes	1.57697	0	0	0	0	1.57697	0	0	0	0	0	2.7949
CCC3	Classical monocytes	0	0	0	0	1.70189	0	0	0	0	0	0	0
CCC3	Classical monocytes	2.69545	0	0	0	0	0	2.69545	0	0	0	0	0
CCC3	Classical monocytes	0	0	0	0	0	0	0	3.26231	0	0	0	0
CCC3	Classical monocytes	0	0	0	0	0	2.88116	5.71713	4.2245	2.88116	0	0	0
CCC3	Classical monocytes	0	0	0	0	0	2.03688	2.03688	0	0	0	0	2.03688
CCC3	Classical monocytes	0	0	0	0	0.723031	0	0.723031	0	0	0	0	2.13117
CCC3	Classical monocytes	0	0	0	1.6088	2.19651	0	0	0	0	0	0	0
CCC3	Classical monocytes	1.52628	0	0	0	0	2.73463	4.24016	1.52628	1.52628	0	0	0
CCC3	Classical monocytes	0	0	0	0	0	0	0	0	0	0	0	0
CCC3	Classical monocytes	0	0	0	0	0	0	0	0	0	0	0	0
CCC3	Classical monocytes	0	0	0	0	0	0	0	0	0	0	0	0
CCC3	Classical monocytes	0	0	0	0	0	0	0	0	0	0	0	0
CCC3	Classical monocytes	0	0	0	0	0	4.02017	0	0.380933	1.44587	0	0	1.94982
CCC3	Classical monocytes	0	0	0	0	1.31561	0	0	0	0	0	0	0
CCC3	Classical monocytes	0	0	0	0	0	0	0	0	0	0	0	0
CCC3	Classical monocytes	0	0	0	0	0	2.21339	1.624	0	0	0	0	2.21339
CCC3	Classical monocytes	0	0	0	0.962058	1.76665	0	0	0	0	0	0	0
CCC3	Classical monocytes	0	0	0	0	0	3.76159	5.35226	2.70842	0	0	0	2.70842
CCC3	Classical monocytes	0	0	0	0	0	0	0	0	0	0	0	0
CCC3	Classical monocytes	0	0	0	0	1.29445	0	0	0	0	0	0	0
CCC3	Classical monocytes	0	0	0	1.46839	0	0	0	2.0392	0	0	0	0
CCC3	Classical monocytes	0	0	1.16519	0	0	0	0	2.80007	0	0	0	0
CCC3	Classical monocytes	0	0	0	0	0	0	0	0	0	0	0	0
CCC3	Classical monocytes	0	0	0	0	0	0	0	0	0	0	0	0
CCC3	Classical monocytes	0	0	0	0	2.2709	1.67598	0	0	0	0	0	0
CCC3	Classical monocytes	0	0	2.02996	0	2.65518	0	0	0	0	0	0	0
CCC3	Classical monocytes	0	0	0	1.54024	0	1.54024	0	0	0	0	0	0
CCC3	Classical monocytes	0	0	0	0	0	0	5.79869	0	0	0	0	0
CCC3	Classical monocytes	0	0	0	0	2.94028	0	2.29863	0	0	0	0	0
CCC3	Classical monocytes	0	0	0	0	0	3.65922	5.71587	3.26655	0	0	0	2.61083
CCC3	Classical monocytes	0	0	0	0	1.05548	0	0	0	0	0	0	0
CCC3	Classical monocytes	0	0	0	0	2.28663	0	0	0	0	0	0	0
CCC3	Classical monocytes	0	0	0	0	0	3.32927	5.59908	0	0	0	0	0
CCC3	Classical monocytes	0	0	0	0	0	2.79924	5.14022	0	0	0	0	0
CCC3	Classical monocytes	0	0	0	0	2.27794	0	0	0	0	0	0	0
CCC3	Classical monocytes	2.52633	0	1.57605	0	0	0	0	0	0	0	0	0
CCC3	Classical monocytes	0	0	0	0	0	0	0	0	0	0	0	0
CCC3	Classical monocytes	0	0	0	0	0	0.966173	1.44827	0	0	0	0	0
CCC3	Classical monocytes	0	0	0	0	0	0	0	0	0	0	0	0
CCC3	Classical monocytes	3.36344	2.19368	0	0	0	0	0	0	0	0	0	4.03913
CCC3	Classical monocytes	0	0	0	0	0	4.02782	0.568612	0	2.1585	0	0	2.1585
CCC3	Classical monocytes	0	0	0	0	0	4.20588	0	0	0	0	0	0
CCC3	Classical monocytes	0	0	0	0	2.1741	0	0	0	0	0	0	0
CCC3	Classical monocytes	0	2.45042	0	0	0	2.45042	5.4998	0	0	0	0	0
CCC3	Classical monocytes	0	0	0	0	0	0	0	0	0	0	0	0
CCC3	Classical monocytes	0	0	0	0	0	2.41442	0	0	0	0	0	0
CCC3	Classical monocytes	0	0	0	0	0	0	0	0	0	0	0	0
CCC3	Classical monocytes	0	0	0	0	0	3.33447	5.49951	3.33447	0	0	0	0
CCC3	Classical monocytes	0	0	2.41535	0	0	0	2.41535	0	0	0	0	0
CCC3	Classical monocytes	0.93804	0	0	0	0	0	0.93804	0.93804	0	0	0	0
CCC3	Classical monocytes	0	0	0	0	0	0	0	0	0	0	0	0
CCC3	Classical monocytes	0	1.47278	0	0	2.04416	1.47278	0	0	0	0	0	0
CCC3	Classical monocytes	0	0	0.847603	0	0	0	0	0	0	0	0	0
CCC3	Classical monocytes	3.33971	0	0	0	0	0	3.33971	0	0	0	0	0
CCC3	Classical monocytes	0	0	0	0	2.20222	0	0	0	0	0	0	0
CCC3	Classical monocytes	0	0	0	0	1.69411	0	0.908502	0	0	0	0	0
CCC3	Classical monocytes	0	0	0	0	0	0	0	0	0	0	0	0
CCC3	Classical monocytes	0	0	0	0	0	0	0	0	0	0	0	0
CCC3	Classical monocytes	0	0	0	0	1.89955	0	0	1.06274	0	0	0	0
CCC3	Classical monocytes	2.63692	0	0	0	0	2.63692	4.87292	0	0	0	0	0
CCC3	Classical monocytes	0	0	0	2.63813	0	3.6879	5.34134	2.63813	0	0	0	2.63813
CCC3	Classical monocytes	1.60944	0	0	0	1.94591	0	0	1.94591	0	0	0	0
CCC3	Classical monocytes	3.59624	0	0	0	0	0	0	0	0	0	0	0
CCC3	Classical monocytes	0	0	0	0	2.27873	0	2.27873	0	0	0	0	0
CCC3	Classical monocytes	1.31441	0	1.31441	0	1.31441	0	0	0	0	0	0	0
CCC3	Classical monocytes	0	0	0	0.784572	1.9398	0	0	0	0	0	0	0
CCC3	Classical monocytes	2.54344	0	2.54344	0	0	0	5.72295	0	0	0	0	0
CCC3	Classical monocytes	0	0	0	0	0	0	0	0	0	0	0	0
CCC3	Classical monocytes	0	0	0	0	0	3.7575	6.03885	3.08742	0	0	0	3.08742
CCC3	Classical monocytes	0	0	0	0	0	0	0	0	1.96132	0	0	0
CCC3	Classical monocytes	0	0	0	0	1.73339	0	0	1.73339	0	0	0	0
CCC3	Classical monocytes	0	0	0	0	2.07857	0	0	0	0	0	0	0
CCC3	Classical monocytes	0	0	1.92096	0	2.53805	0	0	0	0	0	0	0
CCC3	Classical monocytes	3.03066	0	0	0	2.02423	4.2942	4.38007	3.3062	0	0	0	0
CCC3	Classical monocytes	3.09948	0	0	0	0	0	0	0	0	0	0	0
CCC3	Classical monocytes	0	0	1.87843	0	1.87843	0	0	0	0	0	0	0
CCC3	Classical monocytes	2.20989	0	0	0	0	1.30966	0	1.30966	0	0	0	2.67584
CCC3	Classical monocytes	0	0	0	0	2.41072	2.78581	1.26285	1.26285	0	0	0	0
CCC3	Classical monocytes	2.05744	0	0	0	0	4.1341	4.23786	2.68457	0	0	0	0
CCC3	Classical monocytes	0	0	0	0	0	0	0	2.32152	0	0	0	0
CCC3	Classical monocytes	0	0	0	0	2.04827	0	0	0	0	0	0	0
CCC3	Classical monocytes	0	0	0	0	0	2.77494	5.70961	0	0	0	0	2.77494
CCC3	Classical monocytes	0	0	0	0	2.11938	0	0	0	0	0	0	0
CCC3	Classical monocytes	0	0	0	0	0	0	2.81976	2.81976	0	0	0	0
CCC3	Classical monocytes	1.99872	0	0	0	0	0	0	2.62171	0	0	0	0
CCC3	Classical monocytes	0	0	0	0	2.12003	0	0	0	0	0	0	0
CCC3	Classical monocytes	0	0	0	0	2.95742	0	0	0	0	0	0	0
CCC3	Classical monocytes	1.99734	1.99734	0	0	0	2.62023	0	0	0	0	0	0
CCC3	Classical monocytes	0	0	0	0	0	3.37856	0	2.71894	0	0	0	0
CCC3	Classical monocytes	0	0	0	0	0	0	0	0	0	0	0	0
CCC3	Classical monocytes	0	0	0	0	0	3.18866	5.45343	0	0	0	0	0
CCC3	Classical monocytes	0	0	0	0	0	0	0	0	0	0	0	1.79846
CCC3	Classical monocytes	3.02381	0	0	0	0	3.69235	5.54284	3.02381	0	0	0	3.02381
CCC3	Classical monocytes	0	0	0	0	0	0	0	1.95349	0	0	0	0
CCC3	Classical monocytes	2.37991	0	1.77528	0	1.77528	0	1.77528	1.77528	0	0	0	0
CCC3	Classical monocytes	0	0	0	0	0	0	0	0	0	0	0	0
CCC3	Classical monocytes	0	0	0	0	0	0	0	0	0	0	0	0
CCC3	Classical monocytes	0	0	0	0	2.56145	1.94266	0	0	0	0	0	0
CCC3	Classical monocytes	1.4054	0	0.931605	0	0	0.931605	0	0	0	0	0	2.69781
CCC3	Classical monocytes	0	0	0	0	1.07036	0	0	0	0	0	0	0
CCC3	Classical monocytes	0	0	0	0	0	0	0	0	0	0	0	0
CCC3	Classical monocytes	0	0	1.15705	0	2.02044	0	1.15705	0	0	0	0	0
CCC3	Classical monocytes	0	0	0	0	2.43745	0	0	1.82808	0	0	0	0
CCC3	Classical monocytes	0	0	2.87168	0	0	3.53612	0	0	0	0	0	0
CCC3	Classical monocytes	0	0	0	0	0	3.66965	0	0	0.394759	0	0	2.41275
CCC3	Classical monocytes	0	0	0	0	0	2.86541	0	0	2.22766	0	0	2.22766
CCC3	Classical monocytes	0	0	0	0	0	4.22949	4.54396	0	0	0	0	0
CCC3	Classical monocytes	0	0	0	0	0	0	3.13875	0	0	0	0	0
CCC3	Classical monocytes	1.8185	0	0	0	0	0	6.77249	0	0	0	0	2.42703
CCC3	Classical monocytes	0	0	0	0	0	3.31766	5.53599	2.66011	0	0	0	0
CCC3	Classical monocytes	0	0	0.853285	0	2.04598	0	0.853285	0	0	0	0	0
CCC3	Classical monocytes	0	0	1.59739	0	2.18383	0	0	0	0	0	0	0
CCC3	Classical monocytes	0	0	1.12784	1.64442	1.12784	0	0	0	0	0	0	0
CCC3	Classical monocytes	0	0	0	0	0	3.64097	5.41063	2.59348	0	0	0	0
CCC3	Classical monocytes	0	0	0	0	0	0	4.95874	3.72338	0	0	0	3.0541
CCC3	Classical monocytes	0	0	0	0	0	0	0	0	0	0	0	0
CCC3	CD4 T cell	2.60338	0	0	0	0	1.2533	0	0	0	0	0	1.2533
CCC3	CD4 T cell	2.31307	0	1.18673	0	0	1.71428	0	0	0	0	0	0
CCC3	CD4 T cell	0	0	0	0	0	0	0	0	0	0	0	0
CCC3	CD4 T cell	2.83021	2.19439	0	0	0	0	0	0	0	0	0	0
CCC3	CD4 T cell	2.34507	0	0	0	0	0	0	0	0	0	0	0
CCC3	CD4 T cell	2.22988	0	0	0	0	0	0	0	0	0	0	0
CCC3	CD4 T cell	1.65546	0	1.65546	0	0	0	0	0	0	0	0	0
CCC3	CD4 T cell	2.58041	0	0	0	0	0	0	0	0	0	0	0
CCC3	CD4 T cell	2.39005	0	0	0	0	0	0	0	0	0	0	1.45971
CCC3	CD4 T cell	3.09433	0	0	0	0	0	0	0	0	0	0	1.20638
CCC3	CD4 T cell	0	0	0	0	0	0	0	0	0	0	0	0
CCC3	CD4 T cell	2.95828	1.39727	0	0	0	0	1.39727	0	0	0	0	1.95844
CCC3	CD4 T cell	2.60269	0	2.60269	0	0	0	0	0	0	0	0	0
CCC3	CD4 T cell	2.38228	0	1.45314	0	0	0	0	0	0	0	0	0
CCC3	CD4 T cell	3.20667	0	0	0	0	0	0	3.20667	0	0	0	1.93502
CCC3	CD4 T cell	2.99811	0	0	0	0	0	0	0	0	0	0	0
CCC3	CD4 T cell	0	0	0	0	0	0	0	0	0	0	0	0
CCC3	CD4 T cell	0	0	0	0	0	0	0	2.0062	0	0	0	2.0062
CCC3	CD4 T cell	2.7949	1.40418	0	0	0	0	0	0	0	0	0	0
CCC3	CD4 T cell	2.45357	0	0	0	0	0	0	0	0	0	0	0
CCC3	CD4 T cell	3.02221	1.33262	0	0	0	0	1.33262	0	0	0	0	0
CCC3	CD4 T cell	0	0	0	0	0	0	0	0	0	0	0	0
CCC3	CD4 T cell	2.69877	0	1.09199	0	0	0	0	1.09199	0	0	0	0
CCC3	CD4 T cell	1.50521	0	0	0	0	0	0	0	1.50521	0	0	1.50521
CCC3	CD4 T cell	3.1513	0	0	0	0	0	0	0	0	0	0	1.69988
CCC3	CD4 T cell	0	0	0	0	0	0	0	3.69426	0	0	0	0
CCC3	CD4 T cell	2.35393	0	0	0	0	1.42926	0	0	0	0	0	0
CCC3	CD4 T cell	2.48661	0	1.16443	0	0	1.68792	0	0	0	0	0	0
CCC3	CD4 T cell	2.37991	0	0	0	0	0	2.37991	0	0	0	0	0
CCC3	CD4 T cell	3.17852	0	0	0	0	1.45566	0	0	0	0	0	0
CCC3	CD4 T cell	2.81779	2.07887	0	0	0	0	0	0	0	0	0	1.96305
CCC3	CD4 T cell	2.39699	0	0	0	0	0	0	0	0	0	0	0
CCC3	CD4 T cell	2.24937	0	0	0	0	0	0	0	0	0	0	0
CCC3	CD4 T cell	2.54272	0	0	0	0	0	0	0	0	0	0	0
CCC3	CD4 T cell	2.35825	0	1.43289	0	0	0	0	0	0	0	0	0
CCC3	CD4 T cell	0	0	0	0	2.9268	2.9268	0	0	2.9268	0	0	0
CCC3	CD4 T cell	2.30025	0	0	0	0	0	0	0	0	0	0	0
CCC3	CD4 T cell	1.33633	0	1.33633	0	0	0	0	0	0	0	0	0
CCC3	CD4 T cell	3.48571	0	0	0	0	1.83646	0	0	0	0	0	0
CCC3	CD4 T cell	0	0	0	0	0	0	0	2.5158	0	0	0	0
CCC3	CD4 T cell	2.30511	0	0	0	0	0	0	0	0	0	0	1.3884
CCC3	CD4 T cell	3.32625	0	0	0	0	0	0	0	0	0	0	0
CCC3	CD4 T cell	2.44849	0	0	0	0	0	0	0	0	0	0	0
CCC3	CD4 T cell	0	0	2.99992	0	0	2.99992	0	0	0	0	0	0
CCC3	CD4 T cell	0	0	2.80214	0	0	0	0	0	0	0	0	0
CCC3	CD4 T cell	2.46729	2.20748	1.30768	0	0	0	0	0	0	0	0	0
CCC3	CD4 T cell	2.32152	0	0	0	0	0	0	0	0	0	0	0
CCC3	CD4 T cell	2.91931	0	0	0	0	0	0	0	0	0	0	0
CCC3	CD4 T cell	1.99322	0	0	0	0	0	0	0	0	0	0	0
CCC3	CD4 T cell	3.34215	2.54092	0	0	0	0	0	0	0	0	0	0
CCC3	CD4 T cell	2.23508	0	2.23508	0	0	0	0	0	0	0	0	0
CCC3	CD4 T cell	2.44127	0	0	0	0	0	0	0	0	0	0	0
CCC3	CD4 T cell	0	0	0	0	0	0	7.33206	0	0	0	0	0
CCC3	CD4 T cell	2.43745	0	1.28398	0	0	0	0	0	0	0	0	0
CCC3	CD4 T cell	2.29061	0	0	0	0	3.81562	0	0	0	0	0	0
CCC3	CD4 T cell	0	0	0	0	0	0	0	0	2.88754	0	0	0
CCC3	CD4 T cell	2.29141	0	0	0	0	0	0	0	0	0	0	0
CCC3	CD4 T cell	0	0	0	0	0	0	2.98732	2.98732	0	0	0	0
CCC3	CD4 T cell	3.01349	0	0	0	0	0	0	0	0	0	0	1.87656
CCC3	CD4 T cell	2.7023	0	0	0	0	0	0	0	0	0	0	1.33047
CCC3	CD4 T cell	2.61473	0	0	0	0	0	0	0	0	0	0	0
CCC3	CD4 T cell	3.55772	0	0	0	0	0	0	0	0	0	0	2.6833
CCC3	CD4 T cell	0	0	0	0	2.22619	0	2.86385	0	0	0	0	0
CCC3	CD4 T cell	1.69933	1.69933	0	0	0	1.69933	0	0	0	0	0	0
CCC3	CD4 T cell	3.41057	0	0	0	0	0	0	0	0	0	0	0
CCC3	CD4 T cell	0	0	0	0	0	0	0	0	0	0	0	0
CCC3	CD4 T cell	2.56366	0	1.38525	0	0	0	0	0	0	0	0	0
CCC3	CD4 T cell	2.50129	0	0	0	0	1.88693	0	0	0	0	0	0
CCC3	CD4 T cell	0	0	0	0	0	0	0	0	0	0	0	0
CCC3	CD4 T cell	0	0	0	0	0	0	0	0	0	0	0	0
CCC3	CD4 T cell	0	0	0	0	0	0	0	0	0	0	0	0
CCC3	CD4 T cell	2.61434	0	0	0	0	0	0	0	0	0	0	0
CCC3	CD4 T cell	2.8818	0	0	0	0	0	0	0	0	0	0	0
CCC3	CD4 T cell	3.21352	0	0	0	0	0	0	0	0	0	0	0
CCC3	CD4 T cell	2.63773	0	0	0	0	0	0	0	0	0	0	0
CCC3	CD4 T cell	0	0	0	0	0	2.09589	2.09589	0	0	0	0	0
CCC3	CD4 T cell	3.1396	0	0	0	0	2.28623	0	0	0	0	0	0
CCC3	CD4 T cell	2.3623	0	0	0	0	0	0	0	0	0	0	0
CCC3	CD4 T cell	2.41072	0	0	0	0	0	0	0	0	0	0	0
CCC3	CD4 T cell	3.17934	0	0	0	0	1.72387	0	0	0	0	0	0
CCC3	CD4 T cell	3.09706	0	0	0	0	0	0	0	0	0	0	0
CCC3	CD4 T cell	2.63873	0	0	0	0	1.44665	6.59577	0	0	0	0	0
CCC3	CD4 T cell	0	0	0	0	0	3.22736	4.80456	0	0	0	0	0
CCC3	CD4 T cell	0	0	2.22766	0	0	0	0	0	0	0	0	0
CCC3	CD4 T cell	2.62212	0	1.26779	0	0	0	0	0	0	0	0	1.26779
CCC3	CD4 T cell	2.86035	1.63255	0	0	0	0	0	0	0	0	0	0
CCC3	CD4 T cell	1.92821	0	0	0	0	0	0	0	0	0	0	1.37082
CCC3	CD4 T cell	2.62023	0	0	0	0	0	5.49322	0	0	0	0	0
CCC3	CD4 T cell	1.49412	0	1.49412	0	0	0	0	0	0	0	0	0
CCC3	CD4 T cell	1.73071	0	0	0	0	1.73071	0	0	0	0	0	0
CCC3	CD4 T cell	3.6531	0	0	0	0	0	0	0	0	0	0	0
CCC3	CD4 T cell	0	0	0	0	0	0	0	0	0	0	0	0
CCC3	CD4 T cell	2.0394	1.17207	0	0	0	0	0	0	0	0	0	0
CCC3	CD4 T cell	0	0	0	0	0	0	0	0	0	0	0	1.31402
CCC3	CD4 T cell	0	0	0	0	0	0	5.68424	0	0	0	0	0
CCC3	CD4 T cell	0	0	0	0	0	0	0	0	0	0	0	0
CCC3	CD4 T cell	2.29568	0	0	0	0	0	0	0	0	0	0	0
CCC3	CD4 T cell	2.59119	3.24615	0	0	0	0	0	0	0	0	0	0
CCC3	CD4 T cell	3.23109	0	1.7684	0	0	0	0	0	0	0	0	0
CCC3	CD4 T cell	2.59054	0	0	0	0	0	0	0	0	0	0	1.01611
CCC3	CD4 T cell	0	0	0	0	0	2.42	0	0	0	0	0	0
CCC3	CD4 T cell	1.63954	0	0	0	0	0	0	0	0	0	0	0
CCC3	CD4 T cell	2.18069	0	0	0	0	0	1.59457	0	0	0	0	0
CCC3	CD4 T cell	3.09968	0	1.65598	0	0	0	0	0	0	0	0	0
CCC3	CD4 T cell	2.75841	0	1.77916	0	0	0	0	1.24198	0	0	0	0
CCC3	CD4 T cell	2.84162	1.02737	0	0	0	0	1.02737	1.02737	0	0	0	0
CCC3	CD4 T cell	2.21593	0	0	0	0	0	0	0	0	0	0	0
CCC3	CD4 T cell	0	0	0	0	0	2.83021	5.48162	2.83021	2.83021	0	0	0
CCC3	CD4 T cell	3.02487	0	0	0	0	0	0	0	0	0	0	0
CCC3	CD4 T cell	0	0	0	0	0	0	0	0	0	0	0	0
CCC3	CD4 T cell	2.21698	0	1.31548	0	0	0	0	0	0.646497	0	0	3.00001
CCC3	CD4 T cell	0	0	0	0	0	0	0	0	0	0	0	2.22251
CCC3	CD4 T cell	2.99992	0	0	0	0	0	0	0	0	0	0	0
CCC3	CD4 T cell	0	0	0	0	0	0	0	0	0	0	0	0
CCC3	CD4 T cell	0	0	0	0	0	2.85996	7.02139	0	0	0	0	0
CCC3	CD4 T cell	3.36633	0	0	0	0	0	0	0	0	0	0	0
CCC3	CD4 T cell	2.92848	0	0	0	0	0	0	0	0	0	0	0
CCC3	CD4 T cell	2.5221	0	0	0	0	0	0	0	0	0	0	0
CCC3	CD4 T cell	0	0	0	0	0	2.70451	5.12613	0	0	0	0	0
CCC3	CD4 T cell	2.17272	0	0	0	0	0	0	2.17272	0	0	0	0
CCC3	CD4 T cell	2.95439	0	0	0	0	1.71335	1.71335	0	0	0	0	0
CCC3	CD4 T cell	3.26257	0	0	0	0	0	0	0	0	0	0	0
CCC3	CD4 T cell	2.45479	0	1.84403	0	0	0	0	0	0	0	0	0
CCC3	CD4 T cell	0	0	2.23657	0	0	0	0	0	0	0	0	0
CCC3	CD4 T cell	3.27182	0	0	0	0	0	0	0	0	0	0	1.65375
CCC3	CD4 T cell	2.78879	0	0	0	0	0	0	0	0	0	0	1.57181
CCC3	CD4 T cell	2.61317	0	0	0	0	0	0	2.61317	0	0	0	0
CCC3	CD4 T cell	1.25151	0	1.25151	0	0	0	0	0	0	0	0	0
CCC3	CD4 T cell	0	0	0	0	0	0	0	0	0	0	0	0
CCC3	CD4 T cell	2.69052	0	1.19086	0	0	1.19086	1.19086	0	0	0	0	0
CCC3	CD4 T cell	2.63332	0	0	0	0	0	0	0	0	0	0	0
CCC3	CD4 T cell	2.12521	0	0	0	0	0	0	0	0	0	0	0
CCC3	CD4 T cell	2.85301	0	0	0	0	0	0	0	0	0	0	0
CCC3	CD4 T cell	2.59999	0	1.63988	0	0	0	0	0	0	0	0	1.63988
CCC3	CD4 T cell	0	0	0	0	0	5.07576	0	0	0.887913	0	0	1.59588
CCC3	CD4 T cell	2.48904	0	2.48904	0	0	0	0	0	0	0	0	0
CCC3	CD4 T cell	1.69787	0	1.17284	0	0	0	1.17284	0	0	0	0	0
CCC3	CD4 T cell	3.30746	0	0	0	0	0	0	0	0	0	0	0
CCC3	CD4 T cell	2.49463	0	0	0	0	0	0	0	0	0	0	1.88078
CCC3	CD4 T cell	2.63312	0	0	0	0	0	0	0	0	0	0	0
CCC3	CD4 T cell	2.10028	0	0	0	0	2.10028	0	0	0	0	0	0
CCC3	CD4 T cell	2.68903	1.8698	0	0	0	0	0	0	0	0	0	0
CCC3	CD4 T cell	3.00684	0	0	0	0	0	0	0	0	0	0	0
CCC3	CD4 T cell	2.79779	1.57941	0	0	0	0	1.57941	0	0	0	0	0
CCC3	CD4 T cell	2.00083	0	0	0	0	0	0	0	0	0	0	0
CCC3	CD4 T cell	2.50078	0	0	0	0	0	0	0	0	0	0	0
CCC3	CD4 T cell	2.87958	0	0	0	0	0	5.39129	0	0	0	0	2.87958
CCC3	CD4 T cell	2.72825	0	0	0	0	0	0	0	0	0	0	1.52094
CCC3	CD4 T cell	3.18199	0	0	0	0	0	2.32609	0	0	0	0	0
CCC3	CD4 T cell	2.08471	0	0	0	0	0	0	0	0	0	0	0
CCC3	CD4 T cell	2.50872	0	0	0	0	1.18107	0	0	0	0	0	0
CCC3	CD4 T cell	2.69867	0	0	0	0	0	0	0	0	0	0	0
CCC3	CD4 T cell	0	0	0	0	0	2.67006	0	0	0	0	0	0
CCC3	CD4 T cell	3.46721	0	1.3409	0	0	0	0	0	0	0	0	0
CCC3	CD4 T cell	3.10238	0	0	0	0	1.95609	0	0	0	0	0	0
CCC3	CD4 T cell	2.45918	0	1.84808	0	0	0	0	0	0	0	0	0
CCC3	CD4 T cell	2.73676	0	0	0	0	0	0	0	0	0	0	0
CCC3	CD4 T cell	1.98127	0	1.4173	0	0	0	0	0	0	0	0	0.941174
CCC3	CD4 T cell	2.49719	0	1.55098	0	0	1.55098	0	0	0	0	0	0
CCC3	CD4 T cell	2.7655	0	1.31015	0	0	0	1.31015	1.31015	0	0	0	0
CCC3	CD4 T cell	2.27951	0	0	0	0	0	0	0	0	0	0	0
CCC3	CD4 T cell	2.8742	0	0	0	0	1.46839	0	2.0392	0	0	0	1.46839
CCC3	CD4 T cell	3.03958	0	0	0	0	0	0	0	0	0	0	0
CCC3	CD4 T cell	2.48148	0	0	0	0	0	0	0	0	0	0	0
CCC3	CD4 T cell	2.59091	0	0	0	0	1.40744	0	0	0	0	0	1.40744
CCC3	CD4 T cell	0	0	0	0	0	0	5.59566	0	0	0	0	0
CCC3	CD4 T cell	0	0	0	0	0	0	0	0	0	0	0	0
CCC3	CD4 T cell	2.31	2.31	0	0	0	0	0	0	0	0	0	2.95224
CCC3	CD4 T cell	0	0	0	0	0	0	5.65139	0	0	0	0	0
CCC3	CD4 T cell	0	0	0	0	0	2.65272	0	0	0	0	0	0
CCC3	CD4 T cell	2.9471	0	0	0	0	0	0	0	0	0	0	0
CCC3	CD4 T cell	1.53479	0	1.53479	0	0	1.86571	0	1.0368	0	0	0	0
CCC3	CD4 T cell	2.35278	0	0	0	0	2.35278	0	0	0	0	0	2.35278
CCC3	CD4 T cell	2.27873	0	0	0	0	0	2.27873	0	0	0	0	0
CCC3	CD4 T cell	2.98197	0	0	0	0	0	0	0	2.98197	0	0	0
CCC3	CD4 T cell	2.97606	0	0	0	0	0	2.22692	0	0	0	0	0
CCC3	CD4 T cell	0	0	0	0	0	0	0	0	0	0	0	0
CCC3	CD4 T cell	2.42375	1.27313	0	0	0	3.46148	1.27313	0	0	0	0	0
CCC3	CD4 T cell	2.15836	0	0	0	0	0	0	0	0	0	0	0
CCC3	CD4 T cell	3.03166	0	1.08963	0	0	0	0	0	1.08963	0	0	0
CCC3	CD4 T cell	0	2.86885	0	0	0	1.46403	1.46403	0	0	0	0	1.46403
CCC3	CD4 T cell	3.1831	0	1.91403	0	0	0	1.91403	0	0	0	0	0
CCC3	CD4 T cell	0	0	0	0	0	0	0	0	0	0	0	0
CCC3	CD4 T cell	0	0	0	0	0	0	0	0	0	0	0	0
CCC3	CD4 T cell	0	0	0	0	0	0	0	0	0	0	0	0
CCC3	CD4 T cell	3.24331	0	0	0	0	0	3.02988	0	0	0	0	0
CCC3	CD4 T cell	0	1.62793	0	0	0	0	1.11405	0	0	0	0	0
CCC3	CD4 T cell	2.82871	0	0	0	0	0	0	0	0	0	0	0
CCC3	CD4 T cell	1.62269	0	0	0	0	0	0	0	0	0	0	0
CCC3	CD4 T cell	2.96873	0	2.32568	0	0	1.72576	0	0	0	0	0	0
CCC3	CD4 T cell	3.09746	0	0	0	0	0	0	0	0	0	0	0
CCC3	CD4 T cell	2.97078	2.59062	0	0	0	0	0	0	0	0	0	0
CCC3	CD4 T cell	2.81532	0	0	0	0	4.15566	5.53013	2.81532	0	0	0	0
CCC3	CD4 T cell	2.2709	0	2.2709	0	0	0	0	0	0	0	0	0
CCC3	CD4 T cell	3.40446	0	0	0	0	0	0	0	0	0	0	0
CCC3	CD4 T cell	0	0	0	0	0	0	0	0	0	0	0	0
CCC3	CD4 T cell	0	0	0	0	0	0	0	0	0	0	0	0
CCC3	CD4 T cell	3.03411	0	0	0	0	0	0	0	0	0	0	0
CCC3	CD4 T cell	2.1383	0	0	0	0	0	0	0	2.1383	0	0	0
CCC3	CD4 T cell	2.98553	0	0	0	0	0	0	0	0	0	0	0
CCC3	CD4 T cell	2.4245	0	1.11819	0	0	0	6.75901	1.11819	0	0	0	1.11819
CCC3	CD4 T cell	2.8036	0	1.9743	0	0	0	0	0	0	0	0	0
CCC3	CD4 T cell	2.72049	0	0	0	0	0	0	0	0	0	0	0
CCC3	CD4 T cell	3.24189	0	0	0	0	0	0	0	0	0	0	0
CCC3	CD4 T cell	3.31487	0	0	0	0	2.10808	0	0	0	0	0	1.22695
CCC3	CD4 T cell	2.45042	0	1.29426	0	0	0	0	1.29426	0	0	0	0
CCC3	CD4 T cell	2.89947	0	0	0	0	0	0	0	0	0	0	0
CCC3	CD4 T cell	0	0	1.7572	0	0	0	0	0	0	0	0	1.7572
CCC3	CD4 T cell	2.26701	0	0	0	0	0	0	0	0	0	0	0
CCC3	CD4 T cell	2.28227	2.65313	0	0	0	0	0	0	0	0	0	2.28227
CCC3	CD4 T cell	2.7163	0	0	0	0	0	0	0	0	0	0	0
CCC3	CD4 T cell	3.38209	0	0	0	0	0	0	0	0	0	0	0
CCC3	CD4 T cell	1.88852	0	1.55598	0	0	0	1.05426	0	0	0	0	0
CCC3	CD4 T cell	3.12686	0	0	0	0	0	0	0	0	0	0	0
CCC3	CD4 T cell	2.46114	0	1.84988	0	0	0	0	0	0	0	0	1.84988
CCC3	CD4 T cell	2.41977	0	1.81183	0	0	0	0	0	0	0	0	2.1613
CCC3	CD4 T cell	3.18782	0	2.2735	0	0	0	1.36212	0	0	0	0	0
CCC3	CD4 T cell	0	0	0	0	0	2.07796	0	0	0	0	0	2.07796
CCC3	CD4 T cell	2.58324	0	0	0	0	0	0	0	0	0	0	0
CCC3	CD4 T cell	2.43841	0	0	0	0	0	0	0	0	0	0	0
CCC3	CD4 T cell	2.43666	0	0	0	0	0	1.49923	2.43666	0	0	0	0
CCC3	CD4 T cell	2.09277	0	0	0	0	0	0	0	0	0	0	2.09277
CCC3	CD4 T cell	0	0	0	0	0	0	0	0	0	0	0	0
CCC3	CD4 T cell	0	0	0	0	0	0	2.98286	2.98286	0	0	0	0
CCC3	CD4 T cell	2.04709	0	0	0	0	0	0	0	0	0	0	0
CCC3	CD4 T cell	2.59807	0	0.937945	0	0	0	0	0	0	0	0	2.47512
CCC3	CD4 T cell	0	0	0	0	0	0	0	0	0	0	0	0
CCC3	CD4 T cell	0	0	2.51059	0	0	0	0	0	0	0	0	0
CCC3	CD4 T cell	2.35666	0	0	0	0	0	5.18055	0	0	0	0	0
CCC3	CD4 T cell	2.77494	0	0	0	0	0	0	0	0	0	0	0
CCC3	CD4 T cell	2.70321	0	0	0	0	0	0	0	0	0	0	0
CCC3	CD4 T cell	3.27858	0	0	0	0	0	0	0	0	0	0	0
CCC3	CD4 T cell	0	0	0	0	0	0	0	0	0	0	0	0
CCC3	CD4 T cell	2.05447	0	0	0	0	0	2.05447	0	0	0	0	0
CCC3	CD4 T cell	2.18278	0	1.0878	0	0	0	1.59645	0	1.0878	0	0	0
CCC3	CD4 T cell	2.52951	0	0	0	0	0	0	0	0	0	0	0
CCC3	CD4 T cell	2.66756	0	2.04153	0	0	0	2.66756	0	0	0	0	0
CCC3	CD4 T cell	2.91418	0	0	0	0	0	0	0	0	0	0	0
CCC3	CD4 T cell	2.69738	0	2.06944	0	0	0	0	0	0	0	0	0
CCC3	CD4 T cell	1.72842	0	0	0	0	0	0	0	0	0	0	0
CCC3	CD4 T cell	2.51104	0	0	0	0	0.961958	0	0	0	0	0	0
CCC3	CD4 T cell	2.20509	0	0	0	0	0	0	0	0	0	0	0
CCC3	CD4 T cell	2.8588	0	0	0	0	0	0	0	0	0	0	0
CCC3	CD4 T cell	3.37993	0	0	0	0	0	0	0	0	0	0	0
CCC3	CD4 T cell	2.74418	0	0	0	0	0	0	0	0	0	0	0
CCC3	CD4 T cell	2.91407	0	0	0	0	0	0	0	0	0	0	0
CCC3	CD4 T cell	3.20667	0	0	0	0	0	1.37677	0	0	0	0	0
CCC3	CD4 T cell	3.1377	0	0	0	0	0	0	0	0	0	0	2.48702
CCC3	CD4 T cell	0	0	0	0	0	0	0	0	0	0	0	0
CCC3	CD4 T cell	2.39572	0	0	0	0	1.09701	0	1.09701	1.09701	0	0	1.94386
CCC3	CD4 T cell	2.30349	0	0	0	0	0	0	0	0	0	0	0
CCC3	CD4 T cell	1.60688	0	0	0	0	1.60688	0	1.60688	0	0	0	0
CCC3	CD4 T cell	2.25241	0	0	0	0	0	0	0	0	0	0	0
CCC3	CD4 T cell	0	0	0	0	0	0	0	0	0	0	0	0
CCC3	CD4 T cell	2.14294	0	0	0	0	2.14294	0	0	0	0	0	0
CCC3	CD4 T cell	2.69932	0	0	0	0	0	0	0	0	0	0	0
CCC3	CD4 T cell	2.21739	0	0	0	0	2.21739	0	0	0	0	0	0
CCC3	CD4 T cell	1.43314	0	0	0	0	0	0	0	0	0	0	0
CCC3	CD4 T cell	1.98438	0	0.943372	0	0	0	0.943372	0	0	0	0	0.943372
CCC3	CD4 T cell	0	0	0	0	0	0	0	0	0	0	0	0
CCC3	CD4 T cell	3.44079	0	0	0	0	3.72043	0	0	0	0	0	0
CCC3	CD4 T cell	2.84718	0	0	0	0	0	0	0	0	0	0	0
CCC3	CD4 T cell	2.08811	0	0	0	0	0	0	0	0	0	0	0
CCC3	CD4 T cell	3.32711	0	0	0	0	0	0	0	0	0	0	0
CCC3	CD4 T cell	2.55677	0	0	0	0	1.37966	0	0	0	0	0	0
CCC3	CD4 T cell	2.97806	0	1.55391	0	0	0	0	0	0	0	0	1.55391
CCC3	CD4 T cell	2.75174	0	0	0	0	0	0	0	0	0	0	0
CCC3	CD4 T cell	2.90174	0	0	0	0	0	0	0	0	0	0	0
CCC3	CD4 T cell	2.16142	2.16142	0	0	0	1.57727	0	0	0	0	0	0
CCC3	CD4 T cell	1.93502	0	0	0	0	0	0	0	0	0	0	0
CCC3	CD4 T cell	0	0	0	0	0	0	0	0	0	0	0	0
CCC3	CD4 T cell	2.71657	2.24886	0	0	1.34173	0	0	2.24886	0	0	0	0
CCC3	CD4 T cell	1.6088	0	0	0	0	0	0	0	0	0	0	0
CCC3	CD4 T cell	2.55998	0	1.09503	0	0	0	1.60513	0	0	0	0	0
CCC3	CD4 T cell	2.52052	0	0	0	0	0	0	0	0	0	0	0
CCC3	CD4 T cell	2.7967	0	0	0	0	0	2.16278	0	0	0	0	1.57849
CCC3	CD4 T cell	2.6852	0	0	0	0	0	5.70892	0	0	0	0	0
CCC3	CD4 T cell	0	0	0	0	0	0	0	0	0	0	0	2.04621
CCC3	CD4 T cell	2.87826	0	0	0	0	0	0	0	0	0	0	1.33426
CCC3	CD4 T cell	0	0	0	0	2.2547	0	0	0	0	0	0	0
CCC3	CD4 T cell	3.15294	0	0	0	0	0	0	0	0	0	0	0
CCC3	CD4 T cell	2.56532	0	0	0	0	0	0	0	0	0	0	0
CCC3	CD4 T cell	0	0	0	0	0	0	0	0	0	0	0	0
CCC3	CD4 T cell	2.02766	1.45819	0	0	0	0	0	0	0	0	0	1.45819
CCC3	CD4 T cell	0	0	0	0	0	2.89236	0	0	0	0	0	0
CCC3	CD4 T cell	3.02125	0	0	0	0	0	0	0	0	0	0	0
CCC3	CD4 T cell	2.88475	0	0	0	0	0	0	0	0	0	0	0
CCC3	CD4 T cell	0	0	0	0	0	0	0	0	0	0	0	0
CCC3	CD4 T cell	2.5221	0	0	0	0	0	0	0	0	0	0	0
CCC3	CD4 T cell	2.02196	0	0	0	0	0	0	0	0	0	0	0
CCC3	CD4 T cell	2.80105	1.58217	0	0	0	0	0	1.58217	0	0	0	0
CCC3	CD4 T cell	0	0	0	0	3.13875	0	0	0	0	0	0	0
CCC3	CD4 T cell	2.71789	0	2.25013	0	0	0	0	0	0	0	0	0
CCC3	CD4 T cell	3.06183	0	0	0	0	0	0	0	0	0	0	0
CCC3	CD4 T cell	2.65929	0	1.6917	0	0	0	1.6917	0	0	0	0	0
CCC3	CD4 T cell	2.5982	0.868012	0	0	0	0	0	0.868012	0	0	0	0
CCC3	CD4 T cell	2.8705	0	0	0	0	0	6.80226	0	0	0	0	0
CCC3	CD4 T cell	3.22041	0	0	0	0	0	0	0	0	0	0	0
CCC3	CD4 T cell	3.2044	0	0	0	0	3.2044	0	0	3.2044	0	0	0
CCC3	CD4 T cell	2.51215	1.89698	0	0	0	0	0	1.34361	1.89698	0	0	0
CCC3	CD4 T cell	3.02158	0	1.5902	0	0	3.34403	0	1.5902	0	0	0	0
CCC3	CD4 T cell	2.41164	0	1.47798	0	0	0	0	0	0	0	0	0
CCC3	CD4 T cell	2.74991	0	0	0	0	0	0	0	0	0	0	0
CCC3	CD4 T cell	0	0	1.84673	0	0	1.84673	1.84673	0	0	0	0	0
CCC3	CD4 T cell	0	0	3.07947	0	0	0	0	0	0	0	0	0
CCC3	CD4 T cell	3.62661	0	0	0	0	0	0	0	0	0	0	0
CCC3	CD4 T cell	3.56071	0	0	0	0	0	0	0	0	0	0	0
CCC3	CD4 T cell	2.14294	0	0	0	0	2.77564	1.56072	0	0	0	0	0
CCC3	CD4 T cell	1.63156	0	0	0	0	0	0	0	0	0	0	1.63156
CCC3	CD4 T cell	3.19762	0	0	0	0	0	0	0	0	0	0	0
CCC3	CD4 T cell	0	0	0	0	0	0	0	0	0	0	0	0
CCC3	CD4 T cell	0	0	0	0	0	2.95052	0	0	0	0	0	0
CCC3	CD4 T cell	0	0	0	0	0	0	0	0	0	0	0	0
CCC3	CD4 T cell	2.54308	0	0	0	0	0	0	0	0	0	0	0
CCC3	CD4 T cell	2.10914	0	0	0	0	0	0	0	0	0	0	0
CCC3	CD4 T cell	2.29676	0	1.38144	0	0	1.38144	0	0	0	0	0	0
CCC3	CD4 T cell	2.71806	0	0	0	0	0	0	0	0	0	0	1.74344
CCC3	CD4 T cell	2.88674	0	0	0	0	0	0	0	0	0	0	1.65512
CCC3	CD4 T cell	3.21857	0	0	0	0	0	0	0	0	0	0	0
CCC3	CD4 T cell	2.68954	0	0	0	0	0	0	0	0	0	0	0
CCC3	CD4 T cell	3.02089	0	0	0	0	0	0	0	0	0	0	1.33159
CCC3	CD4 T cell	0	0	0	0	0	4.68522	0	4.28436	0	0	0	0
CCC3	CD4 T cell	2.19043	0	0	0	0	0	0	0	0	0	0	0
CCC3	CD4 T cell	2.22251	0	0	0	0	0	0	0	0	0	0	0
CCC3	CD4 T cell	1.7269	0	0	0	0	0	0	0	0	0	0	1.7269
CCC3	CD4 T cell	3.23109	0	0	0	0	0	0	0	0	0	0	0
CCC3	CD4 T cell	2.67257	0	0	0	0	0	0	0	0	0	0	0
CCC3	CD4 T cell	1.72463	0	0	0	0	0	0	0	0	0	0	0
CCC3	CD4 T cell	3.11119	0	0	0	0	0	1.30317	0	0	0	0	0
CCC3	CD4 T cell	2.70305	0	0	0	0	0	0	1.00819	0	0	0	0
CCC3	CD4 T cell	3.07591	0	0	0	0	0.866251	0	0	0	0	0	0.866251
CCC3	CD4 T cell	3.13221	0	1.23432	0	0	0	0	0	0	0	0	1.77021
CCC3	CD4 T cell	2.73676	0	0	0	0	0	0	1.75998	0	0	0	0
CCC3	CD4 T cell	2.82303	0	1.42685	0	0	0	0	0	0	0	0	1.42685
CCC3	CD4 T cell	0	0	0	0	0	0	0	0	0	0	0	0
CCC3	CD4 T cell	0	0	0	0	0	0	0	0	0	0	0	0
CCC3	CD4 T cell	2.62082	0	0	0	0	0	0	0	0	0	0	1.99789
CCC3	CD4 T cell	1.92695	0	0	0	0	0	0	0	0	0	0	1.92695
CCC3	CD4 T cell	0	0	0	0	0	0	7.98958	0	0	0	0	0
CCC3	CD4 T cell	2.78486	0	2.15162	0	0	2.78486	0	0	0	0	0	0
CCC3	CD4 T cell	2.87168	0	0	0	0	0	0	0	0	0	0	0
CCC3	CD4 T cell	2.62615	0	0	0	0	0	2.62615	0	0	0	0	0
CCC3	CD4 T cell	0	0	0	0	0	0	5.63673	0	0	0	0	2.61787
CCC3	CD4 T cell	1.87726	0	0	0	0	0	0	0	0	0	0	1.32649
CCC3	CD4 T cell	2.24559	0	1.33902	0	0	0	0	0	0	0	0	1.33902
CCC3	CD4 T cell	2.68393	0	0	0	0	0	0	0	0	0	0	0
CCC3	CD4 T cell	0	0	0	0	0	0	0	2.39246	0	0	0	0
CCC3	CD4 T cell	2.57703	0	0	0	0	0	0	0	0	0	0	1.39612
CCC3	CD4 T cell	0	0	0	0	0	2.50852	0	0	0	0	0	0
CCC3	CD4 T cell	2.9918	0	1.74578	0	0	0	0	1.74578	0	0	0	0
CCC3	CD4 T cell	1.8031	0	1.8031	0	0	1.8031	1.8031	1.8031	0	0	0	0
CCC3	CD4 T cell	0	0	0	0	0	0	0	0	0	0	0	0
CCC3	CD4 T cell	3.04045	0	1.66154	0	0	0	0	0	0	0	0	1.66154
CCC3	CD4 T cell	0	0	0	0	0	0	2.57311	0	0	0	0	2.57311
CCC3	CD4 T cell	0	0	0	0	0	0	0	0	0	0	0	0
CCC3	CD4 T cell	3.38865	0	0	0	0	0	0	0	0	0	0	0
CCC3	CD4 T cell	0	0	0	0	0	0	0	0	0	0	0	0
CCC3	CD4 T cell	2.35393	2.35393	0	0	0	0	0	0	0	0	0	1.42926
CCC3	CD4 T cell	2.48752	0	0	0	0	0	0	0	0	0	0	0
CCC3	CD4 T cell	2.48601	0	0	0	0	0	0	0	0	0	0	0
CCC3	CD4 T cell	1.92896	0	0	0	0	0	0	1.92896	0	0	0	0
CCC3	CD4 T cell	2.90044	0	0	0	0	0	4.46488	0	0	0	0	0
CCC3	CD4 T cell	2.75956	0	0	0	0	0	0	0	0	0	0	0
CCC3	CD4 T cell	2.73848	0	1.3591	0	0	0	0	0	0	0	0	0
CCC3	CD4 T cell	0	0	0	0	0	3.5531	3.88135	0	0	0	0	2.0521
CCC3	CD4 T cell	2.62408	0	0	0	0	1.4346	0	0	0	0	0	0
CCC3	CD4 T cell	2.04241	0	0	0	0	0	0	0	0	0	0	0
CCC3	CD4 T cell	2.65272	2.02766	0	0	0	0	0	0	0	0	0	2.02766
CCC3	CD4 T cell	2.8002	0	1.27387	0	0	0	1.81634	0	0	0	0	0
CCC3	CD4 T cell	2.66866	0	0	0	0	0	0	0	0	0	0	0
CCC3	CD4 T cell	2.97195	0	0	0	0	0	0	0	0	0	0	0
CCC3	CD4 T cell	0	0	0	0	0	0	4.96175	0	0	0	0	0
CCC3	CD4 T cell	0	0	0	0	0	2.9218	0	0	0	0	0	0
CCC3	CD4 T cell	2.72825	0	1.21916	0	0	0	0	0	0	0	0	1.21916
CCC3	CD4 T cell	2.77918	0	0	0	0	1.79762	0	0	0	0	0	0
CCC3	CD4 T cell	2.73564	0	1.52712	0	0	0	0	0	0	0	0	0
CCC3	CD4 T cell	1.82241	1.82241	0	0	0	0	0	1.82241	0	0	0	2.43128
CCC3	CD4 T cell	3.13981	0	1.87562	0	0	0	0	0	0	0	0	0
CCC3	CD4 T cell	2.90478	0	0	0	0	0	0	0	0	0	0	0
CCC3	CD4 T cell	2.78736	0	1.5706	0	0	0	0	0	0	0	0	0
CCC3	CD4 T cell	2.49039	0	1.54515	0	0	0	0	0	0	0	0	0
CCC3	CD4 T cell	2.56921	0	0	0	0	0	0	0	0	0	0	1.94986
CCC3	CD4 T cell	2.76931	0	1.55539	0	0	0	0	0	0	0	0	0
CCC3	CD4 T cell	1.91132	0	0	0	0	1.3561	0	0	0	0	0	1.3561
CCC3	CD4 T cell	2.56244	0	1.22186	0	0	0	0	0	0	0	0	0
CCC3	CD4 T cell	1.56459	0	0	0	0	0	0	1.56459	0	0	0	0
CCC3	CD4 T cell	0	0	0	0	0	0	0	0	0	0	0	0
CCC3	CD4 T cell	0	0	0	0	0	0	2.69545	0	0	0	0	0
CCC3	CD4 T cell	3.07159	0	0	0	0	0	0	0	0	0	0	0
CCC3	CD4 T cell	2.01968	0	0	0	0	0	0	0	0	0	0	2.01968
CCC3	CD4 T cell	1.83513	0	1.83513	0	0	1.83513	0	0	0	0	0	0
CCC3	CD4 T cell	2.20724	0	0	0	0	0	0	0	0	0	0	0
CCC3	CD4 T cell	0	0	0	2.68393	0	0	0	0	2.68393	0	0	0
CCC3	CD4 T cell	2.44271	1.50439	0	0	0	0	0	0	0	0	0	0
CCC3	CD4 T cell	2.79815	0	0	0	0	0	0	0	0	0	0	0
CCC3	CD4 T cell	3.01639	0	0	0	0	0	0	0	0	0	0	0
CCC3	CD4 T cell	2.61699	0	0	0	0	0	1.42878	0	0	0	0	0
CCC3	CD4 T cell	3.31766	0	0	0	0	0	0	0	0	0	0	0
CCC3	CD4 T cell	2.8564	0	1.4539	0	0	0	0	0	0	0	0	0
CCC3	CD4 T cell	2.42845	0	1.27685	0	0	0	0	0	0	0	0	0
CCC3	CD4 T cell	2.48702	0	1.54225	0	0	0	0	0	0	0	0	0
CCC3	CD4 T cell	3.06523	0	2.79298	0	0	0	0	0	0	0	0	0
CCC3	CD4 T cell	3.21888	0	0	0	0	0	0	0	0	0	0	0
CCC3	CD4 T cell	2.41349	0	0	0	0	0	0	0	0	0	0	0
CCC3	CD4 T cell	0	0	0	0	0	0	0	2.25089	0	0	0	0
CCC3	CD4 T cell	2.26624	0	0	0	0	4.47084	4.56511	0	0	0	0	2.26624
CCC3	CD4 T cell	2.06162	0	0	0	0	2.06162	0	2.06162	0	0	0	0
CCC3	CD4 T cell	2.89461	0	1.48508	0	0	0	0	0	0	0	0	0
CCC3	CD4 T cell	1.51732	0	0	0	0	0	2.09433	0	0	0	0	0
CCC3	CD4 T cell	0	0	0	0	0	4.25346	3.35826	0	0	0	0	0
CCC3	CD4 T cell	2.85116	0	0	0	0	1.44964	1.44964	0	0	0	0	1.44964
CCC3	CD4 T cell	2.77988	0	0	0	0	0	0	0	0	0	0	0
CCC3	CD4 T cell	2.62378	0	0	0	0	0	0	0	0	0	0	0
CCC3	CD4 T cell	2.10343	0	2.10343	0	0	0	1.52543	0	0	0	0	0
CCC3	CD4 T cell	0	0	0	0	0	0	0	0	0	0	0	0
CCC3	CD4 T cell	2.3982	0	0	0	0	0	0	0	0	0	0	0
CCC3	CD4 T cell	1.83336	0	0	0	0	0	0	0	0	0	0	0
CCC3	CD4 T cell	2.36989	0	2.01011	0	0	0	0	0	1.44269	0	0	0
CCC3	CD4 T cell	3.25847	0	1.07289	0	0	0	0	2.36265	0	0	0	0
CCC3	CD4 T cell	1.7876	0	0	0	0	0	0	0	0	0	0	0
CCC3	CD4 T cell	3.12652	2.11201	0	0	0	0	0	0	0	0	0	0
CCC3	CD4 T cell	0	0	2.05447	0	0	0	0	0	0	0	0	0
CCC3	CD4 T cell	2.14048	1.84997	0.728479	0	0	0	0.728479	1.66538	0	0	0	0
CCC3	CD4 T cell	2.49975	0	0	0	0	1.88551	0	0	0	0	0	0
CCC3	CD4 T cell	0	0	0	0	0	0	0	0	0	0	0	0
CCC3	CD4 T cell	2.48356	2.71616	0	0	0	0	1.42027	0	0	0	0	0.943563
CCC3	CD4 T cell	2.40508	0	1.10388	0	0	0	0	0	0	0	0	2.71542
CCC3	CD4 T cell	2.88116	0	0	0	0	0	0	0	0	0	0	0
CCC3	CD4 T cell	0	0	0	0	0	0	0	0	0	0	0	0
CCC3	CD4 T cell	2.72492	0	0	0	0	0	0	0	0	0	0	0
CCC3	CD4 T cell	2.27559	0	0	0	0	0	0	0	0	0	0	0
CCC3	CD4 T cell	2.62467	0	0	0	0	0	0	0	0	0	0	0
CCC3	CD4 T cell	2.64297	0	0	0	0	0	0	0	0	0	0	0
CCC3	CD4 T cell	2.72603	0	0	0	0	0	0	0	0	0	0	0
CCC3	CD4 T cell	0	0	0	0	0	2.93858	0	0	0	0	0	0
CCC3	CD4 T cell	2.51476	1.18562	0	0	0	0	0	0	0	0	0	0
CCC3	CD4 T cell	2.95347	0	0	0	0	0	0	0	0	0	0	0
CCC3	CD4 T cell	3.08493	0	0	0	0	0	0	0	0	0	0	0
CCC3	CD4 T cell	2.05923	0	0	0	0	0	0	0	0	0	0	2.05923
CCC3	CD4 T cell	2.47199	0	1.31144	0	0	0	0	0	0	0	0	0
CCC3	CD4 T cell	3.14299	0	0	0	0	0	0	2.49209	0	0	0	0
CCC3	CD4 T cell	2.91298	0	2.5343	0	0	0	0	0	0	0	0	0
CCC3	CD4 T cell	3.43496	0	0	0	0	0	2.77353	0	0	0	0	0
CCC3	CD4 T cell	2.01011	0	0	0	0	0	0	0	0	0	0	0
CCC3	CD4 T cell	1.89505	0	1.89505	0	0	1.89505	1.89505	0	0	0	0	0
CCC3	CD4 T cell	2.32028	0	0	0	0	2.69245	0	0	0	0	0	0
CCC3	CD4 T cell	2.98241	0	0	0	0	0	0	0	0	0	0	0
CCC3	CD4 T cell	3.07914	0	0	0	0	0	0	0	0	0	0	0
CCC3	CD4 T cell	0	0	0	0	0	2.99806	0	0	0.45563	0	0	2.26774
CCC3	CD4 T cell	3.06621	0	0	0	0	0	0	0	0	0	0	0
CCC3	CD4 T cell	2.32484	0	0	0	0	0	0	0	0	0	0	0
CCC3	CD4 T cell	2.62497	0	0	0	0	0	0	0	0	0	0	0
CCC3	CD4 T cell	3.25012	0	1.32304	0	0	0	0	0	0	0	0	0
CCC3	CD4 T cell	2.12391	0	0	0	0	0	2.12391	0	0	0	0	0
CCC3	CD4 T cell	2.37991	0	1.77528	0	0	0	0	0	0	0	0	1.77528
CCC3	CD4 T cell	2.86152	0	0	0	0	0	0	0	0	0	0	0
CCC3	CD4 T cell	2.67257	1.17748	0	0	0	0	0	0	0	0	0	1.17748
CCC3	CD4 T cell	3.08792	0	0	0	0	0	0	0	0	0	0	0
CCC3	CD4 T cell	2.15341	0	1.26358	0	0	0	0	0	0	0	0	0
CCC3	CD4 T cell	2.66135	0	0	0	0	0	0	0	0	0	0	0
CCC3	CD4 T cell	0	0	0	0	0	0	0	0	0	0	0	0
CCC3	CD4 T cell	2.28915	1.37511	0	0	0	0	0.907355	0	0	0	0	0
CCC3	CD4 T cell	2.50852	0	0	0	0	0	0	0	0	0	0	0
CCC3	CD4 T cell	1.65495	0	0	0	0	1.13668	1.65495	0	0	0	0	0
CCC3	CD4 T cell	2.98286	0	1.5579	0	0	0	0	0	0	0	0	3.1567
CCC3	CD4 T cell	2.75887	2.49209	0	0	0	0	0	0	0	0	0	1.5466
CCC3	CD4 T cell	2.63452	0	0	0	0	0	0	0	0	0	0	0
CCC3	Non-classical monocytes	0	0	0	0	2.54092	0	0	0	0	0	0	0
CCC3	Non-classical monocytes	0	0	0	0	0	0	0	0	0	0	0	0
CCC3	Non-classical monocytes	0	0	0	0	2.69074	0	0	0	0	0	0	0
CCC3	Non-classical monocytes	0	0	0	1.69702	0.910628	0	0	0	0	0	0	0
CCC3	Non-classical monocytes	0	0	0	0	0	0	0	0	0	0	0	0
CCC3	Non-classical monocytes	0	0	0	3.13454	2.7506	0	0	0	0	0	0	0
CCC3	Platelet	0	0	0	0	0	0	0	3.2044	0	0	0	0
CCC3	Platelet	1.8099	0	0	0	0	0	0	3.279	0	0	0	0
CCC3	Platelet	0	0	0	0	3.11787	0	0	5.37982	0	0	0	0
CCC3	Platelet	0.844186	0	0	0.844186	0	1.60508	0	3.70825	0	0	0	0
CCC3	Platelet	2.5776	0	0	0	0	0	0	3.23203	0	0	0	0
CCC3	Platelet	3.22041	0	0	0	0	0	0	0	0	0	0	3.22041
CCC3	Platelet	0	0	0	0	1.05292	0	0	4.44231	0	0	0	0
CCC3	Platelet	0	2.33658	0	0	0	0	0	3.64762	2.33658	0	0	0
CCC3	Platelet	0	0	0	0	0	0	0	4.88956	0	0	0	0
CCC3	Platelet	0	0	0	0	0	0	0	4.41306	0	0	0	0
CCC3	Platelet	0	0	0	0	1.61297	0	0	3.84018	0	0	0	0
CCC3	Platelet	0	0	0	0	0	4.03159	0	6.05292	0	0	0	0
CCC3	Platelet	2.54994	0	0	0	0	1.93198	0	3.41825	0	0	0	0
CCC3	Platelet	0	0	0	0	0	0	0	2.94311	0	0	0	0
CCC3	Platelet	0	0	0	0	2.70712	0	8.25145	5.12891	0	0	0	0
CCC3	Platelet	2.4931	0	0	0	0	0	3.53504	0	0	0	0	0
CCC3	Platelet	0	0	0	0	0	0	0	1.25563	0	0	0	0
CCC3	Platelet	2.41814	0	0	0	0	0	5.48598	2.79346	0	0	0	1.81033
CCC3	Platelet	0	0	0	0	3.46899	0	0	5.5208	0	0	0	0
CCC3	Platelet	0	0	0	0	0	0	0	5.10759	0	0	0	0
CCC3	Platelet	2.67131	0	0	0	0	0	0	3.87341	0	0	0	0
CCC3	Platelet	1.85011	0	1.30298	0	1.30298	0	0	2.83799	0	0	0	0
CCC3	Platelet	3.54821	0	0	0	0	0	1.22695	2.56909	1.22695	0	0	0
CCC3	Platelet	0	0	0	0	0	0	0	2.41907	0	0	0	0
CCC3	Platelet	2.26058	0	1.35141	0	0	0	0	1.90594	0	0	0	1.35141
CCC3	Platelet	1.66304	0	0	0	0	0	1.66304	0	0	0	0	0
CCC3	Platelet	0	0	0	0	0	0	2.16859	0	0	0	0	0
CCC3	Platelet	3.17501	2.15667	0	0	0	0	0	0	0	0	0	0
CCC3	Platelet	0	0	0	0	3.06963	3.06963	0	6.35602	0	0	0	0
CCC3	Platelet	0	0	0	0	3.72404	0	2.67257	6.53427	0	0	0	0
CCC3	Platelet	0	0	0	0	0	0	0	6.42505	0	0	0	0
CCC3	Platelet	0	0	0	0	0	0	0	5.1595	0	0	0	0
CCC3	Platelet	0	0	0	0	0	0	0	6.59233	0	0	0	0
CCC3	Platelet	0	0	0	0	0	0	0	4.78789	0	0	0	0
CCC3	Platelet	0	0	0	0	0	0	0	5.09878	0	0	0	0
CCC3	Platelet	0	0	0	0	0	0	0	6.54772	0	0	0	0
CCC3	Platelet	0	0	0	0	0	0	0	3.80247	0	0	0	0
CCC3	Platelet	0	0	0	0	2.61787	0	0	6.43554	0	0	0	0
CCC3	Platelet	0	0	0	0	2.09965	2.09965	0	0	0	0	0	0
CCC3	Platelet	0	0	0	0	2.74445	0	0	5.24823	0	0	0	0
CCC3	Platelet	2.69057	0	1.32122	0	0	0	0	2.22398	0	0	0	0
CCC3	Eryhrocytes	2.46114	0	0	0	1.84988	0	7.74996	3.65101	0	0	0	1.84988
CCC3	Eryhrocytes	1.8418	0	0	0	0	0	7.79647	0	0	0	0	0
CCC3	Eryhrocytes	1.43802	0	0	0	0	0	7.19362	0	0	0	0	0
CCC3	Eryhrocytes	1.93593	1.21556	0.782119	0	0	0	7.84242	0	0	0	0	0.782119
CCC3	Eryhrocytes	0	0	0	0	0	2.6776	4.91633	0	0	0	0	2.6776
CCC3	Eryhrocytes	1.74072	0	0	0	0	1.74072	8.16556	0	0	0	0	0
CCC3	Eryhrocytes	2.67131	0	0	0	0	2.67131	5.43722	0	0	0	0	0
CCC3	Eryhrocytes	0	0	0	0	0	0	7.87478	3.58937	2.54452	0	0	0
CCC3	Eryhrocytes	0	1.73956	0	1.73956	0	0	8.17214	0	0	0	0	2.8583
CCC3	Eryhrocytes	0	0	0	0	0	2.72647	8.91659	0	1.75087	0	0	1.75087
CCC3	Eryhrocytes	0	0	0	0	0	0	8.05823	0	0	0	0	0
CCC3	Eryhrocytes	0	0	0	0	0	1.71972	8.03738	1.19134	0	0	0	0
CCC3	Eryhrocytes	2.27194	0	0	0	0	0	7.46533	0	0	0	0	0
CCC3	Eryhrocytes	2.949	0	0	0	0	0	7.73893	0	0	0	0	0
CCC3	Eryhrocytes	0	0	0	0	0	0	9.06665	2.37518	0	0	0	0
CCC3	Plasma	0	0	0	0	0	3.67084	4.87648	0	0	0	0	2.15836
CCC3	Plasma	0	0	0	0	0	0	5.55579	0	2.42562	0	0	0
CCC3	Plasma	0	0	0	0	0	4.71176	0	0	1.13139	0	0	0.71783
CCC3	Plasma	1.3615	0	0	0	0	5.36512	0	0	0.896507	0	0	0
CCC3	Plasma	0	0	0	0	0	4.56588	0	0	0.444488	0	0	0
CCC3	Plasma	0	0	0	0	0	3.70836	4.08689	0	1.9989	0	0	1.47662
CCC3	Plasma	0	0	0	1.96554	0	4.02978	4.99944	3.45612	0	0	0	1.96554
CCC3	Plasma	0	0	0	0	0	4.89035	0	0	0.577213	0	0	1.9808
CCC3	Plasma	0.457923	0	0	0	0	4.54867	0.457923	0	0	0	0	2.14596
CCC3	Plasma	0	0	0	0	0	5.39702	0	0	1.10088	0	0	0
CCC3	Plasma	0	0	0	0	0	5.94155	0	0	0.436231	0	0	0
CCC3	Plasma	0	0	0	0	0	4.49431	0	0	0.466247	0	0	2.55568
CCC3	Plasma	0	0	0	0	0	4.5532	0.62367	0	0.62367	0	0	2.50593
CCC3	Plasma	1.42968	0	0	0	0.58464	3.60402	0	0	0.951151	0	0	0.951151
CCC3	Plasma	0	0	0	0	0	4.61664	4.99301	2.1638	0	0	0	0
CCC3	Plasma	1.43083	0	0	0.585309	0	4.9876	0	0	0.585309	0	0	1.43083
CCC3	Plasma	1.40604	0	0	0	0	5.05814	0	0	0.932118	0	0	0.570946
CCC3	Plasma	0	0	0	0	0	5.27247	0	0	0	0	0	0
CCC3	Plasma	0.901606	0	0	1.08228	0.680925	4.23844	0	0	1.77131	0	0	1.92487
CCC3	Plasma	0	0	0	0	0	4.5763	4.72897	2.19865	0	0	0	0
CCC3	Plasma	0	0	0	0	0	5.07173	0	0	0	0	0	0.50365
CCC3	Plasma	0	0	0	0	0	2.80069	0	0	0	0	0	0
CCC3	Plasma	0	0	0	0	1.93097	4.18751	4.55745	1.93097	0	0	0	2.92792
CCC3	Plasma	0.965871	0	0.965871	0	0	4.87646	0	1.44789	0	0	0	1.44789
CCC3	Plasma	0	0	0	0	0	5.63492	0	0	1.42297	0	0	0
CCC3	Plasma	1.29057	0	0	0	0	4.93211	0	0	0	0	0	0.506045
CCC3	Plasma	2.0248	0	0	0	2.64966	4.2009	3.98149	3.03129	0	0	0	2.0248
CCC3	Plasma	2.10787	0	0	0	2.10787	4.4747	4.81965	2.10787	0	0	0	0
CCC3	Plasma	0	0	0	0	0	4.90743	0	0	1.30449	0	0	0
CCC3	Plasma	0	0	0	0	0	4.53876	0	1.06101	0	0	0	0
CCC3	Plasma	0	0	0	0	0	3.70348	4.71713	3.48648	0	0	0	2.18803
CCC3	Plasma	0	0	0	0	0	3.95233	0	0	0	0	0	1.42116
CCC3	Plasma	0	1.8965	0	1.8965	0	3.70469	4.87701	3.16337	0	0	0	1.8965
CCC3	Plasma	0	0	0	0	0	4.31691	4.44877	1.83779	0	0	0	0
CCC3	Plasma	0.263906	0	0	0	0	2.5711	0	0	0.792097	0	0	2.30858
CCC3	Plasma	2.89316	0	0	0	0	4.35319	3.95414	2.89316	0	0	0	0
CCC3	Plasma	0	0	0	0	0	5.67049	1.13985	0	0	0	0	0
CCC3	Plasma	0	0	0	0	0	3.93428	4.53148	0	0	0	0	2.23583
CCC3	Plasma	0	0	0	0	0.751509	5.29469	0	0	0.751509	0	0	0
CCC3	Plasma	0	0	0	0	0	3.95675	6.58726	1.07683	1.07683	0	0	2.60859
CCC3	Plasma	0	0	0	0	0	4.16013	6.61955	0	1.04917	0	0	2.01404
CCC3	Plasma	0	0	0	0	0	3.71696	0	0	0.428653	0	0	0.95765
CCC3	Plasma	0	0	0	0	0	5.0926	1.30749	0	0	0	0	0
CCC3	Plasma	0	0	0	0	0.774602	4.17953	0	0	0.774602	0	0	0.774602
CCC3	Plasma	0	0	0	0	0	3.71991	0	0	0.781219	0	0	0.781219
CCC3	Plasma	0	0	0	0	0	5.60196	0	0	1.40954	0	0	0
CCC3	Plasma	0	0	0	0	0	4.40568	0.443426	0	0	0	0	1.88409
CCC3	Plasma	2.44656	0	0	0	0	4.56369	5.00179	2.44656	0	0	0	0
CCC3	Plasma	0	0	0	0	0	4.88795	0.469098	0	0	0	0	1.64671
CCC3	Plasma	0	0	0	0	0	5.13778	0	0	2.89936	0	0	0.76275
CCC3	Plasma	2.916	0	0	0	0	4.48115	4.9469	2.27559	2.27559	0	0	0
CCC3	Plasma	0	0	0	0	0	5.6638	0.418333	0	1.12418	0	0	0
CCC3	Plasma	0	0	0	0	0	4.4564	0	0	1.14512	0	0	0.958244
CCC3	Plasma	0	0	0	0	0	2.46457	0	0	0	0	0	0
CCC3	Plasma	0	0	0	0	0	1.9924	0	0	1.9924	0	0	0
CCC3	Plasma	0	0	0	0	0	4.05174	4.79626	0	0	0	0	2.08718
CCC3	Plasma	0	0	0	0	0	4.34534	0	0	3.1442	0	0	1.99377
CCC3	Plasma	0	0	0	0	0	4.31774	4.57703	2.76025	0	0	0	0
CCC3	Plasma	0	0	0	0	0	4.31701	4.41111	2.75956	2.12781	0	0	2.12781
CCC3	Plasma	0	0	0	0	0	5.41955	0	0	0.579172	0	0	1.67055
CCC3	Plasma	0	0	0	0	0	6.09702	0	0	1.73352	0	0	0
CCC3	Plasma	0	0	0	0	0.484405	5.06684	0	0	0.809336	0	0	0
CCC3	Plasma	0	0	0	0	0	3.95665	4.95601	0	0	0	0	0
CCC3	Plasma	0	0	0	0	0.471667	4.96444	0	0	1.03247	0	0	0.471667
CCC3	Plasma	0	0	0	0	0	3.94964	0	0	0	0	0	0
CCC3	Plasma	0	0	0	0	0	5.40606	1.83734	0	0	0	0	0
CCC3	Plasma	0	0	0	0	0	4.17605	0	0	1.69598	0	0	2.37902
CCC3	Plasma	1.82328	1.82328	0	0	0	3.9688	4.83319	2.43223	1.82328	0	0	0
CCC3	Plasma	0.767049	0	0	0	0	4.6846	0	0	0.570378	0	0	2.49729
CCC3	Plasma	0	0	0	0	2.8205	3.87859	4.47528	2.18523	0	0	0	0
CCC3	Plasma	0	0	0	0	0.990515	5.09676	0	0.990515	1.80465	0	0	0
CCC3	Plasma	0	0	0	0	0	3.99296	0	0	0.681287	0	0	2.37623
CCC3	Plasma	0.974211	0	0.974211	0	0	2.52921	1.45819	0	0	0	0	0
CCC3	Plasma	0	0	0	0	0	4.99206	0	0	0	0	0	0
CCC3	Plasma	0	0	0	0	0.713953	4.67066	0	0	0.713953	0	0	1.12626
CCC3	Plasma	0	0	0	0	0	5.83491	0	0	0.544682	0	0	0
CCC3	Plasma	0	0	0	0	0	5.11641	0	0	0.619898	0	0	0
CCC3	Plasma	2.04504	0	0	0	0	4.22383	4.85873	3.05346	0	0	0	2.67131
CCC3	Plasma	0	0	0	0	0.377787	5.55323	0	0	0.865905	0	0	0
CCC3	Plasma	0	0	0	0	0	4.09526	0	0	0	0	0	0
CCC3	Plasma	0	0	0	0	0	4.79579	0	0	1.20984	0	0	1.20984
CCC3	Plasma	0	0	0	0	0	4.24083	0	0	1.6149	0	0	0
CCC3	Plasma	0	0	0	0	0	4.02445	0.980257	0	1.46563	0	0	0
CCC3	Plasma	0	0	0	0	0	3.97893	0	0	1.20344	0	0	0.772777
CCC3	Plasma	0	0	0	0	0	4.13518	4.46707	2.58777	2.58777	0	0	2.58777
CCC3	Plasma	0	0	0	0	0	3.87473	0	0	0	0	0	0
CCC3	Plasma	0	0	0	0	0.925908	3.29252	0	0	0	0	0	2.45694
CCC3	Plasma	0	0	0	0	0	3.09955	0	0	0.900666	0	0	2.117
CCC3	Plasma	0	0	0	0	0.456869	3.851	0	0	1.95739	0	0	1.87206
CCC3	Plasma	0	0	0	0	0.428747	4.37819	0	0	0.957815	0	0	1.302
CCC3	Plasma	0	0	0	0	2.07612	3.57983	4.35296	2.07612	0	0	0	2.07612
CCC3	Plasma	0	0	0	0	0	5.28231	0.43337	0	0.43337	0	0	0
CCC3	Plasma	0	0	0	0	0	3.57468	3.47243	0	2.17517	0	0	0
CCC3	Plasma	0	0	0	0	0	2.77298	0	0	0	0	0	0
CCC3	Plasma	0	0	0	0	0	4.67153	0	0	1.02036	0	0	0
CCC3	Plasma	0	0	0	0	0	3.64435	4.72538	2.13435	0	0	0	0
CCC3	Plasma	1.07479	0	0	0	0	5.31924	0.496602	0	0.496602	0	0	2.0057
CCC3	Plasma	0	0	0	0	0	5.04526	0	0	0	0	0	0
CCC3	Plasma	0.629122	0	0	0	1.0123	4.10373	0.629122	0	1.0123	0	0	2.0804
CCC3	Plasma	0	0	0	0	0	4.97632	0	0	0	0	0	1.98967
CCC3	Plasma	0	0	0	0	0.561692	4.96063	0	0	0.561692	0	0	1.38992
CCC3	Plasma	0	0	0	0	0	4.08162	3.97813	2.91627	0	0	0	2.53752
CCC3	Plasma	0.432342	0	0	0	0	4.61571	0.432342	0	0	0	0	0.432342
CCC3	Plasma	0	0	0	0	0	5.9591	0	0	0	0	0	0
CCC3	Plasma	0	0	0	0	1.51089	4.02046	0.632702	0	0	0	0	0
CCC3	Plasma	0	0	0	0	0	4.54262	0.93568	0	0.93568	0	0	0.93568
CCC3	Plasma	2.2015	0	0	0	0	4.49339	4.57947	0	0	0	0	3.2235
CCC3	Plasma	0	0	0	0	0	3.77676	4.80329	2.09339	0	0	0	0
CCC3	Plasma	0	0	0	0	0	2.63934	0	1.44715	0	0	0	2.37518
CCC3	Plasma	0	0	0	0	0	2.34592	0	0	0	0	0	0
CCC3	Plasma	1.82808	0	0	0	0	4.30551	4.60733	2.43745	1.82808	0	0	0
CCC3	Plasma	0	0	0	0	0	4.46501	4.10239	2.02938	2.65456	0	0	0
CCC3	Plasma	0	0	0	0	0	3.08145	0	0	0	0	0	0
CCC3	Plasma	0	0	0	0	0	5.78069	2.59692	0	0	0	0	2.59692
CCC3	Plasma	0	0	0	0	0	4.65096	0	0	0	0	0	2.08016
CCC3	Plasma	1.96818	0	0	0	0	4.39506	4.66041	1.96818	0	0	0	0
CCC3	Plasma	0	0	0	0	0	5.35754	0	0	0	0	0	0
CCC3	Plasma	0	0	0	0	0.290493	4.70854	0.290493	0	0.515319	0	0	2.00211
CCC3	Plasma	0.626354	0	0	0	0	3.16295	0	0.626354	0	0	0	0
CCC3	Plasma	0	0	0	0	0	4.3089	0.611506	0	1.56745	0	0	1.65174
CCC3	Plasma	0	0	0	1.22085	0	5.02107	0	1.22085	0	0	0	1.22085
CCC3	Plasma	0	0	0	0	0	4.33711	0	0	2.34524	0	0	0
CCC3	Plasma	0	0	0	0	0	4.08621	4.48606	3.73671	0	0	0	1.92445
CCC3	Plasma	0	0	0	0	2.06884	3.90014	4.83216	2.69674	0	0	0	2.06884
CCC3	Plasma	0	0	0	0	0	5.46023	0.886967	0	0	0	0	0
CCC3	Plasma	0	0	0	0	0	4.35106	0	0	1.92997	0	0	0
CCC3	Plasma	2.56311	0	2.56311	0	0	3.60897	3.88986	3.21696	0	0	0	0
CCC3	Plasma	0	0	0	0	0	4.0972	0	0	0	0	0	0
CCC3	Plasma	0	0	0	0	0	4.2917	4.69259	2.8002	0	0	1.81634	0
CCC3	Plasma	0	0	0	0	0	3.53289	4.55525	2.86854	2.49107	0	0	0
CCC3	Plasma	0	0	0	0	0.495221	5.36488	0.495221	0	0.495221	0	0	0.495221
CCC3	Plasma	0	0	0	0	0	5.08717	0	1.36312	0	0	0	0.67776
CCC3	Plasma	0	0	0	0	0	4.18199	0	0	0	0	0	0
CCC3	Plasma	0	0	0	0	0	5.79267	0	0.736983	0.434901	0	0	0
CCC3	Plasma	0	0	0	0	0	4.18389	0	0	0	0	0	0
CCC3	Plasma	0	0	0	0	0	4.35753	0	1.5411	0	0	0	0
CCC3	Plasma	1.30592	0	0	0	0	5.60544	0	0.640285	0.640285	0	0	1.8535
CCC3	Plasma	0	0	0	0	0	4.53564	0	0	1.19606	0	0	0
CCC3	Plasma	0	0	0	0	0	5.98149	0	0	1.43168	0	0	0
CCC3	Plasma	0	0	0	0	1.12869	3.94924	0	0	0.528982	0	0	1.33205
CCC3	Plasma	0	0	0	0	0	3.99165	4.75485	2.28822	0	0	0	0
CCC3	Plasma	0	0	0	0	0	4.53009	0	0	2.11621	0	0	0
CCC3	Plasma	0	0	0	0	0	5.1651	0	0	0.911339	0	0	0.911339
CCC3	Plasma	0	0	0	0	0	4.51721	0	0	0	0	0	0
CCC3	Plasma	0	0	0	0	0	5.19425	0	0	0	0	0	0
CCC3	Plasma	0	0	0	0	0	4.45558	0	3.10354	0	0	0	3.10354
CCC3	Plasma	0	0	0	0	0	3.33802	0	0	0	0	0	1.58524
CCC3	Plasma	0	0	0	0	0	2.88437	0	0	0.682725	0	0	2.17862
CCC3	Plasma	0	0	0	0	0	4.03348	6.56177	0	1.16885	0	0	1.87881
CCC3	Plasma	0	0	0	0	0	5.19978	0	0	0	0	0	0
CCC3	Plasma	0	0	0	0	0.451259	5.21528	0.761075	0	1.34845	0	0	0
CCC3	Plasma	0	0	0	0	0	5.01917	0	0	0	0	0	0
CCC3	Plasma	0	0	0	0	0	4.11068	5.01708	1.94574	1.94574	0	0	0
CCC3	Plasma	0	0	0	0	0	4.79864	0	0	3.16834	0	0	0
CCC3	Plasma	0	0	0	0	0	3.22504	0	0	0	0	0	0
CCC3	Plasma	0	2.39699	0	0	0	4.10989	4.94777	2.39699	0	0	0	0
CCC3	Plasma	0	0	0	2.20868	0	4.50138	4.74016	0	2.20868	0	0	2.84534
CCC3	Plasma	0	0	0	0	0	4.62607	4.72049	0	0	0	0	2.40796
CCC3	Plasma	0	0	0	0	0	3.96271	2.42656	2.42656	0	0	0	0
CCC3	Plasma	2.02766	0	0	0	0	3.98472	4.46305	0	0	0	0	3.03442
CCC3	Plasma	0	0	0	0	0	4.06346	4.92886	2.89882	0	0	0	0
CCC3	Plasma	1.38712	0	0.511266	0	0	5.14276	0	0	0.287957	0	0	2.51332
CCC3	Plasma	0	0	0	0	0	4.50298	3.95164	1.99844	0	0	0	0
CCC3	Plasma	0	0	0	0	0	4.64083	4.43541	2.62675	0	0	0	2.00342
CCC3	Plasma	0	0	0	0	0	3.81711	4.56745	2.61787	0	0	0	0
CCC3	Plasma	0	0	0	0	2.18593	4.27792	4.56212	3.20667	2.82125	0	0	2.18593
CCC3	Plasma	0	0	0	0	0	5.62161	0.435864	0	0	0	0	0
CCC3	Plasma	0	0	0	0	0.739578	4.39369	0	0	1.16005	0	0	0
CCC3	Plasma	0.527341	0	0.298036	0	0	4.27431	0	0	0	0	0	1.88028
CCC3	Plasma	0	0	0	0	0	4.21854	4.79977	2.04037	0	0	0	2.04037
CCC3	Plasma	0	0	0	0	0	4.35773	0	0	0.727814	0	0	2.20045
CCC3	Plasma	0	0	0	0	0	6.21772	0.410905	0	1.26438	0	0	0
CCC3	Plasma	0	0	0	0	0	5.24293	0	0	0	0	0	0.422494
CCC3	Plasma	0	0	0	0	0	4.64486	0	0	0.535464	0	0	1.84242
CCC3	Plasma	0	0	0	0	0	5.29826	0	0	1.25555	0	0	1.44146
CCC3	Plasma	0	0	0	0	0	4.34238	4.17769	2.53966	0	0	0	1.92245
CCC3	Plasma	0	0	0	0	0	4.20155	4.97356	1.94317	0	0	0	1.94317
CCC3	Plasma	0	0	0	0	0	5.78045	0	0	0.891314	0	0	0.891314
CCC3	Plasma	0	0	0	0	0	4.6466	0	0	0	0	0	1.26222
CCC3	Plasma	0	0	0	0	0	5.00624	3.58085	2.2748	0	0	0	0
CCC3	Plasma	0	0	0	0	0	2.64783	0	0	0	0	0	0
CCC3	Plasma	1.69212	0	0	0	0	5.06915	0	0	0	0	0	0.553021
CCC3	Plasma	0	0	0	0	0	5.37943	0	0	0.683781	0	0	1.37221
CCC3	Plasma	0	0	0	0	0	4.62893	1.08183	0	1.58927	0	0	1.08183
CCC3	Plasma	0	0	0	0	0	5.45402	0	0	1.37022	0	0	0
CCC3	Plasma	0.273047	0.273047	0	0	0	4.0355	0	0	0.273047	0	0	2.06777
CCC3	Plasma	2.88594	2.508	0	0	0	4.38155	4.5735	0	0	0	0	1.89314
CCC3	Plasma	2.12067	0	0	0	0	3.62923	4.77397	0	0	0	0	0
CCC3	Plasma	0	0	0	0	0	6.18218	0.783796	0	1.51936	0	0	0
CCC3	Plasma	0	0	0	0	0.572357	4.54823	0	0	1.58149	0	0	1.19916
CCC3	Plasma	0	0	0	0	0.455821	5.04832	0.455821	0	0.76776	0	0	0.76776
CCC3	Plasma	0	0	0	0	0	4.41387	0.858579	0	0	0	0	2.35315
CCC3	Plasma	0	0	0	0	0	3.50666	0	0	0.541508	0	0	2.10242
CCC3	Plasma	0	0	0	0	0	5.95703	0	0	0	0	0	0
CCC3	Plasma	0	0	0	0	0	3.9586	0	0	0.977405	0	0	1.87567
CCC3	Plasma	0	0	0	0	0	5.60029	0.441179	0	0.441179	0	0	0
CCC3	Plasma	0	0	0	0	0	4.23939	4.83072	2.97783	0	0	0	0
CCC3	Plasma	0	0	0	0	0	3.3482	0	0	0.926276	0	0	1.88586
CCC3	Plasma	0	0	0	0	0	3.1047	0	0	0	0	0	1.95818
CCC3	Plasma	0	0	0	0	0	5.27938	0	0	0	0	0	0
CCC3	Plasma	0	0	0	0	0	1.83734	0	0	0	0	0	2.44752
CCC3	Plasma	0	0	0	0	0	4.20905	5.16124	2.41581	0	0	0	0
CCC3	Plasma	0	0	0	0	0	5.41152	0	0	0	0	0	0
CCC3	Plasma	0	0	0	0	0	4.93361	0	0	1.07538	0	0	1.91594
CCC3	Plasma	0	0	0	0	0	4.95435	1.08364	1.08364	2.37742	0	0	0
CCC3	Plasma	0	0	0	0	0	4.68367	4.39907	3.04898	2.04095	0	0	0
CCC3	Plasma	0	0	0	0	0	3.79873	4.92281	0	2.47747	0	0	1.86494
CCC3	Plasma	0	0	0	0	0	5.08157	0	0	0	0	0	0
CCC3	Plasma	0	0	0	0	0	5.05709	0	0	0.55998	0	0	0
CCC3	Plasma	0	0	0	0	0	4.35008	0	0	0.916171	0	0	1.87163
CCC3	Plasma	0	0	0	0	0	3.20456	0	0	1.17105	0	0	2.14132
CCC3	Plasma	1.81419	0	0	0	0	4.35724	4.97543	0	0	0	0	1.81419
CCC3	Plasma	0	0	0	0	0	5.51706	6.45614	0	3.42826	0	0	0
CCC3	Plasma	0	0	0	0	0	5.49453	0	0.483306	2.39268	0	0	0
CCC3	Plasma	0	0	0	0	0.485869	4.67609	0	0	0	0	0	0
CCC3	Plasma	0	0	0	0	0	4.67392	0	0	0	0	0	2.39676
CCC3	Plasma	0	0	0	0	0	5.2431	0.680781	0	0.680781	0	0	1.36769
CCC3	Plasma	0	0	0	0	0	4.76447	0	0	0	0	0	2.30689
CCC3	Plasma	0	0	0	0	0	4.0442	4.85531	3.45256	0	0	0	1.80777
CCC3	Plasma	0	0	0	0	0.634445	4.58962	0	0	0	0	0	0
CCC3	Plasma	0	0	0	0	0	2.87011	0	0	0	0	0	0
CCC3	Plasma	0	0	0	0	0	4.18018	0	0	0	0	0	0
CCC3	Plasma	0	0	0	0	0	4.86518	0	0	0	0	0	0
CCC3	Plasma	0	0	0	0	0	4.13881	0	0	0	0	0	0
CCC3	Plasma	0	0	0	0	0.53642	4.83579	0	0	0.53642	0	0	0
CCC3	Plasma	0	0	0	0	0	3.97816	0	0	1.21866	0	0	1.75186
CCC3	Plasma	0	0	0	0	0	2.14228	0	0	0	0	0	0
CCC3	Plasma	0.627653	0	0	0	0	4.332	0	0	0	0	0	1.50248
CCC3	Plasma	1.57302	0	1.57302	0	0	3.00101	0	2.15667	0	0	0	1.57302
CCC3	Plasma	0	0	0	0	0	4.71483	0	0	0	0	0	1.81266
CCC3	Plasma	2.33237	0	0	0	2.33237	4.03978	3.86097	2.33237	0	0	0	0
CCC3	Plasma	0	0	0	0	0	4.81633	2.79202	0	0	0	0	2.79202
CCC3	Plasma	0	0	0	0	0	3.35132	0	0	0.667659	0	0	1.06448
CCC3	Plasma	0	0	0	0	0	4.81718	0	0	0.405782	0	0	1.79255
CCC3	Plasma	0.967486	0	0	0	0	4.87075	0	0	0	0	0	0
CCC3	Plasma	2.47997	0	0	0	0	4.35139	4.70419	2.47997	0	0	0	0
CCC3	Plasma	0	0	0	0	0	3.08016	0	0	0	0	0	1.99989
CCC3	Plasma	0	0	0	0	0	4.31402	0.385046	0	0	0	0	1.89254
CCC3	Plasma	0	0	0	0	0	3.88963	4.90601	3.39235	0	0	0	0
CCC3	Plasma	0	0	0	0	0	5.28932	0	0	0.594186	0	0	0
CCC3	Plasma	0	0	0	0	0	4.59451	0	0	0	0	0	0
CCC3	Plasma	0	0	0	0	0	3.95917	4.70279	0	0	0	0	0
CCC3	Plasma	0	0	0	0	0	4.67713	0	0	1.54139	0	0	1.04223
CCC3	Plasma	0	0	0	0	0.566527	4.99784	0	0	0	0	0	2.45701
CCC3	Plasma	0.639502	0	0	0	0	5.625	0.639502	0	0.370023	0	0	0.370023
CCC3	Plasma	0	0	0	0	0	4.28967	0	0	0	0	0	1.70409
CCC3	Plasma	0	0	0	0	0	3.51395	0	1.33728	0	0	0	0
CCC3	Plasma	0	0	0	0	0	4.52097	0	0	1.50844	0	0	0
CCC3	Plasma	0	0	2.16653	0	0	4.14033	4.6197	2.16653	0	0	0	2.80069
CCC3	Plasma	0	0	0	0	0	3.72733	4.96276	2.04915	2.04915	0	0	0
CCC3	Plasma	0	0	0	0	0	3.4449	0	1.01174	0.459615	0	0	1.50425
CCC3	Plasma	0	0	0	0	0	5.6524	0	0	3.05795	0	0	0
CCC3	Plasma	0	0	0	0	0	4.48082	4.95607	0	0	0	0	2.04329
CCC3	Plasma	0	0	0	0	0	3.80011	4.81525	2.27637	2.91683	0	0	0
CCC3	Plasma	0	0	0	0	0	5.52938	0	0	0	0	0	0
CCC3	Plasma	0	0	0	0	0	5.02517	0	0	1.36868	0	0	0
CCC3	Plasma	0	0	0	0	0	4.36425	0	0	0	0	0	1.18847
CCC3	Plasma	0	0	0	0	0	4.68581	0	0	0	0	0	0
CCC3	Plasma	0	0	0	0	0	3.68954	0.397318	0	0.901577	0	0	1.23522
CCC3	Plasma	0.399279	0	0	0	0	4.49239	0	0	1.59453	0	0	1.77622
CCC3	Plasma	0	0	0	0	0	4.12734	5.27934	2.58041	0	0	0	1.96028
CCC3	Plasma	0	0	0	0	0	4.73612	0	0	2.57482	0	0	0
CCC3	Plasma	0	0	0	0	0	4.08104	5.16833	2.53698	0	0	0	0
CCC3	Plasma	0	0	0	0	0	5.83424	0	0	1.32927	0	0	0
CCC3	Plasma	0.879231	0	0	0	0	5.04982	0	0	1.33975	0	0	2.02493
CCC3	Plasma	0	0	0	0	0	5.00282	0.422712	0	0.718907	0	0	0.422712
CCC3	Plasma	0	0	0	0	0.333415	2.58532	0	0	0.333415	0	0	2.14228
CCC3	Plasma	0	0	0	0	0	6.02471	0	0	1.12947	0	0	0
CCC3	Plasma	2.02139	0	0	0	0	2.02139	0	0	0	0	0	0
CCC3	Plasma	0	0	0	0	0	4.74106	0	0	0	0	0	2.72093
CCC3	Plasma	0	0	0	0	0	5.27808	0.790119	0	0	0	0	0
CCC3	Plasma	0	0	0	0	0	0	0	0	0	0	0	2.80944
CCC3	Plasma	0.523065	0	0	0	0	3.69312	0	0	1.11893	0	0	1.48974
CCC3	Plasma	0	0	0	0	0	4.19296	0	0	0.744505	0	0	0.744505
CCC3	Plasma	0	0	0	0	0	4.19126	0	0	0.573842	0	0	1.41106
CCC3	Plasma	0	0	0	0	0.462558	5.07757	7.01812	0	1.20971	0	0	0.462558
CCC3	Plasma	0	0	0	0	0	3.81252	0	0	0	0	0	2.40853
CCC3	Plasma	2.31492	0	0	0	0	4.61873	4.42025	2.95742	2.31492	0	0	2.31492
CCC3	Plasma	0	0	0	0	0	5.05192	0	0	0.835179	0	0	0
CCC3	Plasma	0	0	0	0	0	4.42726	0	0.572626	0	0	0	2.16667
CCC3	Plasma	0	0	0	0	0	4.10362	0	0	0	0	0	1.93959
CCC3	Plasma	0	0	0	0	0	4.87132	0	0	2.44849	0	0	0
CCC3	Plasma	2.59577	0	0	0	0	4.32336	4.92345	0	0	0	0	0
CCC3	CD8 T cell	0	0	0	2.76095	0	3.42197	5.95632	0	0	0	0	0
CCC3	CD8 T cell	3.44254	1.95349	0	0	0	0	1.95349	0	0	0	0	0
CCC3	CD8 T cell	2.07247	2.97136	0	0	0	0	0	0	0	0	0	1.1984
CCC3	CD8 T cell	2.29381	0	0	0	0	0	0	0	0	0	0	0
CCC3	CD8 T cell	0	0	0	0	0	2.05388	4.63445	0	0	0	0	0
CCC3	CD8 T cell	2.78249	1.80056	0	0	0	0	0	0	0	0	0	0
CCC3	CD8 T cell	2.91738	1.92146	0	0	0	0	0	0	0	0	0	0
CCC3	CD8 T cell	2.62556	2.00231	0	0	0	0	0	0	0	0	0	0
CCC3	CD8 T cell	2.43571	0	1.49842	0	0	0	1.49842	0	0	0	0	0
CCC3	CD8 T cell	0	0	0	0	0	0	0	0	0	0	0	0
CCC3	CD8 T cell	2.90071	1.90643	0	0	0	0	0	0	0	0	0	0
CCC3	CD8 T cell	2.76408	3.4252	0	0	0	1.55098	0	0	0	0	0	0
CCC3	CD8 T cell	2.92792	0	0	0	0	0	4.42541	0	0	0	0	0
CCC3	CD8 T cell	3.62272	0	0	0	0	0	0	0	0	0	0	1.82546
CCC3	CD8 T cell	2.63843	2.37429	0	0	0	0	0	0	0	0	0	0
CCC3	CD8 T cell	0	0	0	0	0	0	0	0	0	0	0	0
CCC3	CD8 T cell	2.12944	1.54864	0	0	0	0	0	0	0	0	0	0
CCC3	CD8 T cell	2.35588	2.66489	0	0	0	0	0	0	0	0	0	0
CCC3	CD8 T cell	2.89666	0	0	0	0	0	1.90278	0	0	0	0	0
CCC3	CD8 T cell	3.0628	0	0	0	0	1.80777	0	0	1.80777	0	0	0
CCC3	CD8 T cell	3.34993	0	0	0	0	0	0	0	0	0	0	0
CCC3	CD8 T cell	1.69605	1.69605	0	0	0	0	0	0	0	0	0	0
CCC3	CD8 T cell	0	0	0	0	0	3.87012	0	0	0	0	0	0
CCC3	CD8 T cell	2.34039	1.73917	0	0	0	0	0	0	0	0	0	0
CCC3	CD8 T cell	0	0	0	0	0	0	0	0	0	0	0	0
CCC3	B cell	0	0	0	0	0	0	0	0	3.84823	0	0	0
CCC3	B cell	0	0	0	0	0	0	0	0	2.82871	0	0	0
CCC3	B cell	0	0	0	0	0	0	2.47249	0	3.33683	0	0	0
CCC3	B cell	0	0	0	0	0	4.19785	4.64435	0	0	0	0	0
CCC3	B cell	0	0	0	0	0	0	0	0	0	0	0	0
CCC3	B cell	0	0	0	0	0	0	0	0	2.42986	0	0	0
CCC3	B cell	0	0	0	0	1.40744	1.97004	0	0	3.11787	0	0	0
CCC3	B cell	0	0	0	0	0	1.52628	0	0	2.10438	0	0	1.52628
CCC3	B cell	0	0	0	0	0	3.3071	0	0	3.15904	0	0	0
CCC3	B cell	0	0	0	0	0	1.87165	0	0	3.00799	0	0	0
CCC3	B cell	0	0	0	0	0	0	0	0	3.51058	0	0	0
CCC3	B cell	0	0	0	0	0	0	0	0	2.04856	0	0	0
CCC3	B cell	0	0	0	0	0	3.48966	0	0	1.71186	0	0	0
CCC3	B cell	1.33902	0	0	0	0	0	1.33902	0	1.33902	0	0	0
CCC3	B cell	1.10021	0	0	0	0	0	0	0	2.56717	0	0	0
CCC3	B cell	2.19141	0	0	0	0	0	0	0	3.07567	0	0	0
CCC3	B cell	2.45333	0	1.60646	0	0	1.84269	0	0	0.84517	0	0	0.84517
CCC3	B cell	0	0	0	0	0	2.87011	0	2.87011	2.87011	0	0	0
CCC3	B cell	0	0	0	0	0	0	0	0	3.10489	0	0	0
CCC3	B cell	0	0	0	0	0	0	0	0	3.00246	0	0	0
CCC3	B cell	0	0	0	0	0	0	0	0	3.28575	0	0	0
CCC3	B cell	0	0	0	0	2.17999	1.59394	0	0	3.20025	0	0	0
CCC3	B cell	0	0	0	0	0	1.95142	0	0	2.95052	0	0	0
CCC3	B cell	0	0	0	0	0	0	0	0	4.32434	0	0	0
CCC3	B cell	0	0	0	0	0	4.07626	0	0	2.96918	0	0	0
CCC3	B cell	0	0	0	0	0	3.9211	0	0	2.76234	0	0	0
CCC3	B cell	0	0	0	0	0	0	1.20213	0	3.36476	0	0	0
CCC3	B cell	0	0	0	0	0	0	0	0	3.08742	0	0	2.07612
CCC3	B cell	0	0	0	0	0	1.94677	0	0	3.61189	0	0	0
CCC3	B cell	0	0	0	0	0	4.0663	0.316519	0	0.316519	0	0	2.08871
CCC3	B cell	0	0	0	0	0	2.71894	0	0	4.05452	0	0	0
CCC3	B cell	0	0	0	0	0	0	1.92195	0	3.19201	0	0	0
CCC3	B cell	0	0	0	0	0	2.87325	3.53774	0	2.23508	0	0	0
CCC3	B cell	0	0	0	0	0	1.69351	0	0	2.66135	0	1.69351	0
CCC3	B cell	0	0	0	0	0	3.24829	0	0	3.50165	0	0	0
CCC3	B cell	2.47864	0	0	0	0	0	0.79475	0	0.79475	0	0	0
CCC3	B cell	0	0	0	0	0	2.17203	0	0	3.0175	0	0	0
CCC3	B cell	0	0	0	0	0	1.64661	0	0	1.64661	0	0	0
CCC3	B cell	0	0	0	0	0	0	0	0	3.7524	0	0	0
CCC3	B cell	0	0	0	0	0	3.04452	0	0	0	0	0	0
CCC3	B cell	0	0	0	0	0	0	0	0	3.59711	0	0	0
CCC3	B cell	1.58989	2.81017	0	0	0	1.58989	1.08235	0	1.92495	0	0	0
CCC3	B cell	0	0	0	0	2.20796	0	0	0	3.23047	0	0	0
CCC3	B cell	0	0	0	0	0	2.43946	0	0	2.23788	0	0	0
CCC3	B cell	0	0	0	0	0	2.8972	0	0	2.06043	0	0	0
CCC3	B cell	0	0	0	0	0	2.31327	0	0	2.95569	0	0	0
CCC3	B cell	0	0	0	0	0	0	0	0	3.64944	0	0	0
CCC3	B cell	0	0	0	0	0	0	0	0	2.68935	0	0	0
CCC3	B cell	0	0	0	0	0	3.74343	0	0	3.60397	0	0	0
CCC3	B cell	3.17537	0	0	0	0	0	0	3.17537	0	0	0	0
CCC3	B cell	0	0	0	0	0	0	0	0	3.14884	0	0	0
CCC3	B cell	0	0	0	0	0	2.61669	0	0	3.27263	0	0	0
CCC3	B cell	0	0	0	0	0	0	0	0	2.70451	0	0	1.73148
CCC3	B cell	1.96062	0	0	0	0	1.11008	0	0	2.21248	0	0	0
CCC3	B cell	2.84458	0	0	0	0	0	0	0	1.856	0	0	0
CCC3	B cell	2.24589	0	2.04886	0	0	0	0	0	3.05763	0	0	0
CCC3	B cell	0	0	0	0	0	2.89599	0	0	3.56112	0	0	0
CCC3	B cell	0	0	0	0	0	4.37033	4.53543	2.72093	0	0	0	0
CCC3	B cell	0	0	0	0	0	3.35027	0	0	3.35027	0	0	0
CCC3	B cell	0	0	0	0	0	3.27893	0	2.11617	2.74718	0	0	0
CCC3	B cell	0	0	0	0	0	0	0	0	3.41294	0	0	0
CCC3	B cell	0	0	0	0	0	2.75541	0	0	0	0	0	0
CCC3	B cell	0	0	0	0	0	0	0	0	2.88562	0	0	0
CCC3	B cell	0	0	0	0	0	0	0	0	3.87525	0	0	0
CCC3	B cell	0	0	0	0	0	0	0	0	2.32526	0	0	0
CCC3	B cell	0	0	0	0	0	0	0	0	1.80607	0	0	0
CCC3	B cell	0	0	0	0	0	0	2.05092	0	3.33578	0	0	0
CCC3	B cell	0	0	0	0	0	0	0	0	3.26679	0	0	0
CCC3	B cell	0	0	0	0	0	0	0	0	2.94744	0	0	1.52853
CCC3	B cell	0	0	0	0	0	0	0	0	2.95655	0	0	0
CCC3	B cell	0	0	0	0	0	0	0	0	2.94482	0	0	0
CCC3	B cell	0	0	0	0	0	0	0	0	3.31459	0	0	0
CCC3	B cell	0	0	0	0	0	0	0	0	3.12035	0	0	0
CCC3	B cell	2.8772	0	0	0	0	2.8772	0	0	0	0	0	0
CCC3	B cell	0	0	0	0	0	0	0	0	3.23047	0	0	0
CCC3	B cell	0	0	0	0	1.57544	0	0	0	3.56942	0	0	0
CCC3	B cell	2.36623	0	0.95917	0	0	0	0	0	1.76277	0	0	0
CCC3	B cell	0	0	0	0	0	1.43168	0	0	2.82901	0	0	0
CCC3	B cell	0	0	0	0	0	2.33869	0	0	0	0	0	0
CCC3	B cell	0	0	0	0	0	0	0	1.1321	2.61102	0	0	1.1321
CCC3	B cell	0	0	0	0	0	0	0	0	3.12201	0	0	0
CCC3	B cell	0	0	0	0	0	0	0	0	3.83492	0	0	0
CCC3	B cell	2.30902	0	1.03422	0	0	1.53165	0	0	2.30902	0	0	1.53165
CCC3	B cell	0	0	0	0	0	0	6.92428	0	2.61708	0	0	0
CCC3	B cell	0	0	0	0	0	0	0	0	2.55321	0	0	0
CCC3	B cell	1.85365	0	0	0	0	1.85365	1.02761	0	2.73144	0	0	0
CCC3	B cell	0	0	0	0	0	1.37633	1.37633	0	2.29061	0	0	1.37633
CCC3	B cell	0	0	0	1.43875	0	1.43875	0	1.43875	2.36521	0	0	0
CCC3	B cell	0	2.99992	0	0	0	0	0	2.99992	0	0	0	0
CCC3	B cell	0	0	0	0	0	1.05937	0	0	2.98797	0	0.487463	1.42091
CCC3	B cell	0	0	0	0	0	0	0	0	3.69262	0	0	1.33406
CCC3	B cell	0	0	0	0	0	2.04095	0	0	3.71814	0	0	0
CCC3	B cell	0	0	0	0	0	1.83734	0	0	3.31051	0	0	0
CCC3	B cell	0	0	0	0	0	2.83502	0	2.83502	3.49837	0	0	0
CCC3	B cell	0	0	0	0	0	1.18122	1.18122	0	2.6776	0	0	1.18122
CCC3	B cell	0	0	0	0	0	1.46557	0	1.79093	3.37776	0	0	0
CCC3	B cell	1.53837	0	0	0	0	0	0	2.48248	2.11793	0	0	0
CCC3	B cell	0	0	0	0	0	0	0	2.76931	2.76931	0	0	0
CCC3	B cell	0	0	0	0	0	2.02881	0	0	2.02881	0	0	0
CCC3	B cell	0	0	0	0	0	0	0	0	2.508	0	0	0
CCC3	B cell	0	0	0	0	0	1.6018	0	0	3.60162	0	0	0
CCC3	B cell	0	0	0	0	0	2.36755	1.76398	0	3.99252	0	0	0
CCC3	B cell	0	0	0	0	0	0	0	0	2.85198	0	0	0
CCC3	B cell	0	0	0	0	0	1.35652	0	0	3.34588	0	0	0.892546
CCC3	B cell	2.67319	0	0	0	0	0	2.0468	0	2.81743	0	0	0
CCC3	B cell	0	0	0	0	0	0	0	0	3.83892	0	0	0
CCC3	B cell	3.45999	0	0	0	0	0	5.57193	0	2.79779	0	0	0
CCC3	B cell	0	0	0	0	2.0743	0.872041	0	0	1.64391	0	0	0
CCC3	B cell	0	0	0	0	0	0	4.24703	1.77855	0	0	0	0
CCC3	B cell	2.5791	0	0	0	0	0	0	2.21085	1.95905	0	0	0
CCC3	B cell	0	0	0	0	0	0	0	0	2.12824	0	0	0
CCC3	B cell	0	0	0	0	0	3.39019	0	0	1.99762	0	0	2.35681
CCC3	B cell	0	0	0	0	0	3.29113	0	0	2.01067	0	0	0
CCC3	B cell	0	0	0	0	0	1.73186	0	0	3.36408	0	0	0
CCC3	B cell	0	0	0	0	0	3.31926	1.46557	0	3.43302	0	0	0
CCC3	B cell	0	0	0	0	0	0	0	0	3.39107	0	2.28544	0
CCC3	B cell	0	0	0	0	0	1.3991	1.3991	0	3.10732	0	0	0
CCC3	B cell	0	0	0	0	0	1.80352	0	1.80352	3.27166	0	0	1.80352
CCC3	B cell	0	0	0	0	0	0	1.74774	1.74774	1.74774	0	0	0
CCC3	B cell	0	0	0	0	0	0	0	0	3.0628	0	0	0
CCC3	B cell	0	0	0	0	0	2.89963	0	3.56487	2.26006	0	0	0
CCC3	B cell	0	0	0	0	0	0	0	0	1.50986	0	0	0
CCC3	B cell	0	0	0	0	0	0	1.72538	0	2.6976	0	0	0
CCC3	B cell	0	0	0	0	0	1.51538	1.51538	0	2.4556	0	0	0
CCC3	B cell	0	0	0	0	0	0	2.84344	0	2.20688	0	0	0
CCC3	B cell	0	0	0	0	0	2.56488	0	0	2.87912	0	0	0
CCC3	B cell	0	0	0	0	0	0	0	1.4223	2.81739	0	0	0
CCC3	B cell	2.95224	0	0	0	0	0	0	0	2.95224	0	0	0
CCC3	B cell	0	0	0	0	0	0	0	0	2.42375	0	0	0
CCC3	B cell	0	0	0	0	0	2.62023	0	0	3.74718	0	0	0
CCC3	B cell	0	0	0	0	0	1.3273	0	0	3.92938	0	0	0
CCC3	B cell	0	0	0	0	0	0	0	0	2.43494	0	0	0.911428
CCC3	B cell	0	0	0	0	0	0	0	0	2.96175	0	0	0
CCC3	B cell	0	0	0	0	0	2.00253	0	0	3.12617	0	0.824859	0
CCC3	B cell	0	0	0	0	0	2.31615	0	0	3.17143	0	0	0
CCC3	B cell	0	0	0	0	0	0	0	2.21375	2.8507	0	0	0
CCC3	B cell	0	0	0	0	0	1.74227	0	0	3.20078	0	0	1.74227
CCC3	B cell	0	0	0	0	0	0	0	0	2.49107	0	0	0
CCC3	B cell	0	0	0	0	0	0	0	0	3.07486	0	0	0
CCC3	B cell	0	0	0	0	0.96096	0	0	0.96096	2.36886	0	0	0
CCC3	B cell	0	0	0	0	0	0	0	0	3.15509	0	0	0
CCC3	B cell	0	0	0	0	0	2.28716	0	0	2.9282	0	0	0
CCC3	B cell	0	0	0	0	0	2.77564	0	0	3.43714	0	0	0
CCC3	B cell	0	0	0	0	0	0	0	0	2.4855	0	0	0
CCC3	B cell	0	0	0	0	0	0	0	0	3.87407	0	0	0
CCC3	B cell	0	0	0	0	0	1.54428	1.54428	0	3.28811	0	0	0
CCC3	B cell	0	0	0	0	0	0	0	0	2.30389	0	0	0
CCC3	DC	0	0	0	0	0	0.80018	0	0	0	0	0	2.25984
CCC3	DC	0	0	0	0	0	0	0	0	0	0	0	0
CCC3	DC	0	0	0	0	0	0	0	0	0	0	0	1.00281
CCC3	DC	0	0	0.964965	0	1.44678	0	0	0	0	0	0	0
CCC3	DC	0	0	0	0	2.56421	0	0	0	0	0	2.56421	2.56421
CCC3	DC	0	0	0	0	0	0	0	0	0	0	0	0
CCC3	DC	0	0	0.942797	0	0.942797	0.942797	0	0	0	0.942797	0	0.942797
CCC3	DC	1.12027	0	0	0	2.226	2.73824	0	0	0	1.63537	2.86366	1.12027
CCC3	DC	1.79051	0	0	0	0	0	0	1.25169	0	0	0	2.39653
CCC3	DC	0	0	0	0	0	0	0	0	0	0	0	1.67141
CCC3	DC	0	0	0	0	0	0	0	0	0	0	0	1.52038
CCC3	DC	0	0	0	0	0	0	0	0	0	0	0	1.98931
CCC3	DC	0	0	0	0	0	0	0	0	0	0	0	3.12513
CCC3	DC	0	0	0	0	0	0.961159	0	0	0.961159	0.961159	0	2.20537
CCC3	Proliferative	1.57405	0	0.56828	0	0	0	0	0.9284	0	0	0	2.92317
CCC3	Proliferative	2.37961	0	0	0	0	0	0	0	0	0	0	2.70031
CCC3	Proliferative	2.3142	0	0	0	0	0	0	0.450949	0	0	0	2.51737
CCC3	Proliferative	2.56239	1.48594	0	0	0	0	0	0	0	0	0	2.62623
CCC3	Proliferative	1.65141	0	0.643469	0	0	0	0	0	0	0	0	2.36394
CCC3	Proliferative	2.22262	2.70339	0	0.490536	0	0	0	0	0	0	0	2.40974
CCC3	Proliferative	2.50748	0	0.959567	0	0	0	0	0	0	0	0	2.74052
CCC3	Proliferative	2.6458	0	0	0	0	0	0	0	0	0	0	3.50557
CCC3	Proliferative	1.27965	0	1.82306	0	0	0	6.00606	0	0	0	0	0
CCC3	Proliferative	1.99523	0	1.85259	0	0	0	0	0.397943	0	0	0	2.42161
CCC3	Proliferative	1.87282	1.54139	0	1.04223	0	1.04223	0	1.04223	0	0	0	1.54139
CCC3	Proliferative	1.83651	0	1.29124	0	0	0	0	0.506412	0	0	0	2.69772
CCC3	Proliferative	0	0	0	1.46034	0	0	0	0	0	0	0	3.25059
CCC3	Proliferative	2.23114	0	1.15308	0	0	0.543863	0	0.308458	0	0	0	2.76091
CCC3	Proliferative	1.81577	0.99889	0	1.48852	0	0	0	0	0	0	0	2.89882
CCC3	Proliferative	0	1.27984	0	1.82328	0	0	0	0	0	0	0	4.264
CCC3	Proliferative	1.00478	1.00478	0	1.49573	0	0	1.00478	0	0	1.00478	0	3.62053
CCC3	Proliferative	2.18243	0	1.5481	0	0	0	0	0	0	0	0	2.94705
CCC3	Proliferative	0	1.06748	0	0	0	0	0	0	0	0	0	1.57196
CCC3	Proliferative	2.25527	1.66183	0	0	0	0	0	0	0	0	0	3.49702
CCC3	Proliferative	0	1.37478	0	2.28875	0	0	1.93274	2.55076	0	0	0	3.31738
CCC3	NK	0	1.51871	0	2.4595	0	0	0	0	0	0	0	0
CCC3	NK	0	2.27194	0	1.91674	0	0	0	0	0	0	0	0
CCC3	NK	0	0	0	2.67299	0	0	0	0	0	0	0	0
CCC3	NK	0.954626	1.43399	0	2.19595	0	0	0	0	0	0	0	0.954626
CCC3	NK	1.55039	0	0	0	1.55039	0	0	1.55039	0	0	0	0
CCC3	NK	0	0	0	0	0	0	1.55716	0	0	0	0	2.98197
CCC3	NK	0	0	0	2.88594	0	0	0	0	0	0	0	0
CCC3	NK	0	2.3472	0	0	0	0	0	0	0	0	0	0
CCC3	NK	2.89612	1.34824	0	1.34824	0	0	1.34824	0	0	0	0	0
CCC3	NK	1.74189	2.34336	0	2.34336	0	1.74189	0	0	0	0	0	0
CCC3	NK	0	2.10343	0	2.73362	2.10343	0	0	0	0	0	0	0
CCC3	NK	0	0	1.42039	0	0	0	0	0	0	0	0	0
CCC3	NK	0	0	0	1.55421	0	0	0	0	0	0	0	2.50095
CCC3	NK	0	0	0	0	0	3.81736	0	0	0	0	0	2.29221
CCC3	NK	2.01432	0	0	2.37429	0	0	0	0	0	0	0	1.4464
CCC3	NK	0	2.51685	0	1.56789	0	0	0	0	0	0	0	0
CCC3	NK	2.52079	0	0	0	0	0	0	0	0	0	0	0
CCC3	NK	0	0	0	1.78512	0	0	0	0	0	0	0	2.39065
CCC3	NK	0	0	0	2.77423	0	0	0	0	0	0	0	0
CCC3	NK	2.49698	2.29421	1.17222	2.03959	0	0	0	0	0	0	0	1.17222
CCC3	NK	0.778787	0	0	2.08852	0	0	0	0	0	0	0	3.15264
CCC3	NK	0	0.900796	0	1.36689	0	0	0.900796	0	0	0	0	2.1172
CCC3	NK	0	0	0	2.03862	0	3.04643	0	2.03862	0	0	0	3.04643
CCC3	NK	0	0	0	2.53484	0	1.5834	0	0	0	0	0	0
CCC3	NK	0	0	0	1.2425	0	0	0	0	0	0	0	0
CCC3	NK	0	0	0	1.80183	0	0	0	0	0	0	0	0
CCC3	NK	0	1.03434	0	2.30918	0	1.03434	5.90116	0	0	0	0	0
CCC3	NK	0	0	0	2.36536	0	1.76197	0	0	0	0	0	0
CCC3	NK	2.05137	0	0	1.80564	0	0	0	0	0	0	0	0
CCC3	NK	0	0	0	1.9057	0	0	0	0	0	0	0	2.72852
CCC3	NK	2.45139	2.0318	0	0	0	0	0	0	0	0	0	0.843959
CCC3	NK	0	0	0	2.63372	0	0	0	0	0	0	0	0
CCC3	NK	0	0	0	1.56939	0	2.15263	0	0	0	0	0	2.15263
CCC3	NK	0	1.96501	0	1.96501	0	0	0	0	0	0	0	1.40302
CCC3	NK	0	1.06886	0	1.90749	0	0	0	1.06886	0	0	0	3.84779
CCC3	NK	0	2.42187	0	2.79731	0	0	0	0	0	0	0	0
CCC3	NK	0	0	0	2.81336	0	0	0	0	0	0	0	0
CCC3	NK	0	0	0	0	0	0	0	0	0	0	0	0
CCC3	NK	2.5609	1.09569	0	2.19332	0	0	0	0	0	0	0	2.3939
CCC3	NK	0	0	0	1.85988	0	0	0	0	0	0	0	0
CCC3	NK	0	0	0	2.23136	0	0	0	0	0	0	0	0
CCC3	NK	2.44624	2.9218	0	2.71203	0	0	0	0	0	0	0	0
CCC3	NK	0	0	0	2.06944	0	0	0	2.06944	0	0	0	0
CCC3	NK	0	0	0	2.27899	0	0	0	0	0	0	0	0
CCC3	NK	0	0	0	2.41303	0	0	0	0	0	0	0	1.26468
CCC3	NK	0	0	0	2.61552	0	0	0	0	0	0	0	0
CCC3	NK	0	0	0	0	0	0	0	0	0	0	0	0
CCC3	NK	0	0	0	0	0	0	0	1.76719	0	0	0	0
CCC3	NK	0	1.73416	0	1.73416	0	0	0	2.33489	0	0	0	1.73416
CCC3	NK	0	2.11617	0	1.53679	0	0	0	0	0	0	0	2.48064
CCC3	NK	0	0	0	2.76206	0	0	0	0	0	0	0	0
CCC3	NK	3.56838	0	0	2.06582	0	0	0	0	0	0	0	2.42813
CCC3	NK	2.897	0	1.14421	1.66391	0	0	0	0	0	0	0	0
CCC3	NK	2.6163	0	0	1.13596	0	0	0	1.13596	0	0	0	1.13596
CCC3	NK	0	0	0	0	0	0	0	0	0	0	0	3.16489
CCC3	NK	0	0	0	0	0	0	2.38258	0	0	0	0	0
CCC3	NK	0	0	0	1.59113	0	0	0	0	0	0	0	0
CCC3	NK	2.7869	2.27246	0	2.01855	0	0	0	0	0	0	0	0
CCC3	NK	0	0	0	1.34993	0	0	0	0	0	0	0	0
CCC3	NK	0	2.02167	0	2.02167	0	0	0	0	0	0	0	0
CCC3	NK	0	2.51226	0	3.25548	0	0	0	0	0	0	0	2.05408
CCC3	NK	0	0	0	0	0	2.5806	0	0	0	0	0	0
CCC3	NK	0	0	0	0	0	0	0	0	0	0	0	1.70152
CCC3	NK	0	0	0	0	0	2.48601	0	0	0	0	0	0
CCC3	NK	0	0	0	2.16176	0	2.16176	0	0	0	0	0	0
CCC3	NK	1.53808	2.62429	0	2.62429	0	0	0	0	0	0	0	2.48215
CCC1	Classical monocytes	0	0	0	0	1.50276	0	0	0	0	0	0	0
CCC1	Classical monocytes	0	0	0	0	0	0	6.64349	1.84448	0	0	0	0
CCC1	Classical monocytes	0	0	0	0	1.15318	0	0	0	0	0	0	0
CCC1	Classical monocytes	0	0	0	0	1.94497	0	0	0	0	0	0	0
CCC1	Classical monocytes	0	0	0	0	0	0	0	1.89554	0	0	0	0
CCC1	Classical monocytes	0	0	0	0	2.41512	0	0	1.80756	0	0	1.26632	0
CCC1	Classical monocytes	0	0	1.73378	0	1.73378	1.73378	0	0	0	0	0	0
CCC1	Classical monocytes	0	0	0	0	0	0	0	0	0	0	0	0
CCC1	Classical monocytes	0	0	0	0	0	0	0	0	0	0	0	0
CCC1	Classical monocytes	0	0	0	0	2.71974	0	0	2.89102	0	0	0	0
CCC1	Classical monocytes	0	0	0	0	0	0	5.58147	0	0	0	0	0
CCC1	Classical monocytes	0	0	0	0	0	0	2.82871	0	0	0	0	0
CCC1	Classical monocytes	0	0	0	0	0	3.64944	5.92834	2.60153	0	0	0	0
CCC1	Classical monocytes	0	0	0	0	2.0392	0	0	0	0	0	0	0
CCC1	Classical monocytes	0	0	0	0	0	2.81385	5.58896	2.81385	0	0	0	0
CCC1	Classical monocytes	0	0	0	0	0	5.00678	5.22859	0	0	0	0	0
CCC1	Classical monocytes	0	0	0	0	0	2.66383	5.36886	2.66383	0	0	0	0
CCC1	Classical monocytes	0	0	0	0	1.37943	0	0	0	0	0	0	0
CCC1	Classical monocytes	2.10723	2.10723	2.10723	0	0	2.73767	5.91214	0	0	0	0	0
CCC1	Classical monocytes	0	0	0	0	2.5335	0	0	0	0	0	0	0
CCC1	Classical monocytes	0	0	0.973801	0.601029	1.45768	0.601029	0	0	0	0	0	0
CCC1	Classical monocytes	0	0	0	0	2.49616	0	0	0	0	0	0	0
CCC1	Classical monocytes	0	0	0	0	1.53308	0	0	0	0	0	0	0
CCC1	Classical monocytes	0	0	0	0	1.36298	1.91922	0	1.36298	0	0	0	0
CCC1	Classical monocytes	0	0	0	0	0	0	5.79715	0	0	0	0	0
CCC1	Classical monocytes	0	0	0	0	0	0	5.68554	0	2.96262	0	0	0
CCC1	Classical monocytes	2.33279	0	1.73224	0	1.73224	0	0	0	0	0	0	0
CCC1	Classical monocytes	0	0	0	0	0	0	0	0	0	0	0	0
CCC1	Classical monocytes	0	0	0	0	0	0	5.1788	0	0	0	0	2.54668
CCC1	Classical monocytes	0	0	0	0	2.2616	0	1.35226	0	0	0	0	0
CCC1	Classical monocytes	0	0	0	0	0	0	5.54908	0	0	0	0	2.83321
CCC1	Classical monocytes	0	0	0	0	0	2.83171	5.54748	0	0	0	0	0
CCC1	Classical monocytes	0	0	0	0	0	0	0	0	0	0	0	0
CCC1	Classical monocytes	0	0	0	0	0	1.95038	0	0	0	0	0	0
CCC1	Classical monocytes	0	0	0	0	0	2.26006	5.48622	0	0	0	0	0
CCC1	Classical monocytes	0	0	0	0	1.84373	0	0	0	0	0	0	0
CCC1	Classical monocytes	2.68266	0	0	0	0	0	5.61123	0	0	0	0	0
CCC1	Classical monocytes	0	0	0	0	0	0	0	0	0	0	0	0
CCC1	Classical monocytes	2.66507	0	0	0	0	2.66507	5.7741	0	0	0	0	0
CCC1	Classical monocytes	2.3545	0	0	0	0	2.3545	5.15093	0	0	0	0	0
CCC1	Classical monocytes	0	0	0	0	0	0	0	0	0	0	0	0
CCC1	Classical monocytes	0	0	0	0	0	0	0	0	0	0	0	0
CCC1	Classical monocytes	0	0	0	0	2.85609	0	5.69064	0	0	0	0	0
CCC1	Classical monocytes	0	0	0.841174	0.841174	1.60085	0	0	1.29148	0	0	0	0
CCC1	Classical monocytes	0	2.32568	0	0	0	0	4.43204	0	0	0	0	2.32568
CCC1	Classical monocytes	0	0	0	0	1.17238	0	0	0	0	0	0	0
CCC1	Classical monocytes	0	0	0	0	1.30006	0	0	0	0	0	0	0
CCC1	Classical monocytes	0	0	0	0	2.37459	2.37459	0	0	0	0	0	0
CCC1	Classical monocytes	0	0	0	1.10681	1.95644	0	0	0	0	0	0	0
CCC1	Classical monocytes	0	0	0	0	0	0	0	2.12067	0	0	0	0
CCC1	Classical monocytes	0	0	0	0	0	0	0	0	0	0	0	0
CCC1	Classical monocytes	2.63572	0	0	0	2.63572	0	6.25216	0	0	0	0	0
CCC1	Classical monocytes	0	0	0	0	0	0	0	0	0	0	0	0
CCC1	Classical monocytes	0	0	0	0	1.11432	0	0	0	0	0	0	0
CCC1	Classical monocytes	0	0	0	0	0	0	0	0	0	0	0	0
CCC1	Classical monocytes	0	0	0	0	1.74422	0	1.74422	1.74422	0	0	0	0
CCC1	Classical monocytes	0	0	0	0	0	1.91304	0	0	0	0	0	0
CCC1	Classical monocytes	0	0	1.38244	0	1.94151	0	0	0	0	0	0	0
CCC1	Classical monocytes	0	0	0	0	2.15836	0	2.15836	1.57453	0	0	0	0
CCC1	Classical monocytes	0	0	0	0	0	3.89496	5.41929	0	0	0	0	0
CCC1	Classical monocytes	0	0	2.28822	0	0	0	0	0	0	0	0	0
CCC1	Classical monocytes	0	0	0	0	0	0	0	0	0	0	0	0
CCC1	Classical monocytes	0	0	0	0	1.83204	0	0	0	0	0	0	0
CCC1	Classical monocytes	0	0	1.89003	0	1.89003	0	1.33757	0	0	0	0	0
CCC1	Classical monocytes	0	0	0	0	0	0	0	3.4309	0	0	0	0
CCC1	Classical monocytes	0	0	0	0	0	3.98042	5.91019	0	0	0	0	0
CCC1	Classical monocytes	0	0	0	0	1.2447	0	0	0	0	0	0	0
CCC1	Classical monocytes	1.35247	0	0	0	1.66779	0	0	0	0	0	0	0
CCC1	Classical monocytes	0	0	0	0	0	0	5.81992	0	0	0	0	0
CCC1	Classical monocytes	0	0	0	0	2.34081	0	0	0	0	0	0	0
CCC1	Classical monocytes	0	0	0	0	0	3.06086	5.75688	0	0	0	0	0
CCC1	Classical monocytes	0	0	0	0	0	4.2497	5.41843	2.90532	0	0	0	0
CCC1	Classical monocytes	0	0	0	0	1.70667	0	0	0	0	0	0	0
CCC1	Classical monocytes	0	0	0	0	0	3.87243	5.11021	0	0	0	0	0
CCC1	Classical monocytes	0	0	0	0	1.35631	0	0	1.35631	0	0	0	0
CCC1	Classical monocytes	0	0	0	0	0	0	5.21128	0	0	0	0	0
CCC1	Classical monocytes	0	0	0	0	0	0	5.30455	0	0	0	0	0
CCC1	Classical monocytes	0	0	1.67545	0	2.01648	0	0	1.15392	0	0	0	0
CCC1	Classical monocytes	1.05947	0	0	0	1.34215	0	0	0.663934	0	0	0	0.663934
CCC1	Classical monocytes	2.98108	0	0	0	0	0	5.76536	0	2.33742	0	0	0
CCC1	Classical monocytes	0	0	1.41707	0	2.81091	0	0	0	0	0	0	0
CCC1	Classical monocytes	0	0	1.30887	0	0	0	0	0	0	0	0	0
CCC1	Classical monocytes	0	0	1.27965	0	1.82306	0	0	0	0	0	0	0
CCC1	Classical monocytes	3.02381	0	0	0	0	0	5.50378	3.41294	2.37813	0	0	0
CCC1	Classical monocytes	1.37005	0	0.90332	0	0.90332	0	0	0	0	0	0	0.90332
CCC1	Classical monocytes	0	0	0	0	0	0	5.88368	2.69288	0	0	0	0
CCC1	Classical monocytes	3.06572	0	0	0	0	2.41814	5.85406	0	2.41814	0	0	0
CCC1	Classical monocytes	0	0	0	0	0	0	0	0	0	0	0	0
CCC1	Classical monocytes	0	0	0	0	0.879973	0	0	0	0	0	0	1.34069
CCC1	Classical monocytes	0	0	0	0	0	0	0	2.76652	0	0	0	0
CCC1	Classical monocytes	0	0	0	0	1.68201	0	0	0	0	0	0	0
CCC1	Classical monocytes	0	0	3.02941	0	0	4.78005	5.62254	0	0	0	0	3.02941
CCC1	Classical monocytes	0	0	0	0	2.07357	0	0	0	0	0	0	0
CCC1	Classical monocytes	0	0	0	0	1.24268	0	0	0	0	0	0	0
CCC1	Classical monocytes	0	0	0	0	1.47955	0	0	0	0	0	0	0
CCC1	Classical monocytes	0	0	0	1.65993	1.65993	0	0	0	0	0	0	0
CCC1	Classical monocytes	1.63604	0.709856	0	0	1.12083	0	0	0	0	0	0	0
CCC1	Classical monocytes	0	0	0	0	0	3.19313	0	0	0	0	0	0
CCC1	Classical monocytes	0	0	0	0	0	0	5.53379	0	0	0	0	0
CCC1	Classical monocytes	0	0	0	0	1.96132	0	0	1.96132	0	0	0	0
CCC1	Classical monocytes	0	0	0	0	2.12003	0	0	0	0	0	0	0
CCC1	Classical monocytes	0	0	0	0	0	0	0	0	0	0	0	0
CCC1	Classical monocytes	0	0	0	0	1.67881	0	0	0	0	0	0	0
CCC1	Classical monocytes	0	0	0	0	2.48575	0	0	0	0	0	0	0
CCC1	Classical monocytes	0	0	0	0	0	0	0	0	0	0	0	0
CCC1	Classical monocytes	0	0	0	0	0	0	1.85396	1.85396	0	0	0	0
CCC1	Classical monocytes	0	0	0	0	2.53448	0	0	0	0	0	0	0
CCC1	Classical monocytes	0	0	0	0	2.24785	0	0	2.24785	0	0	0	0
CCC1	Classical monocytes	0	0	1.05818	0	2.65097	0	0	0	0	0	0	0
CCC1	Classical monocytes	0	0	0.927429	0	1.4002	0.567584	5.08413	0	0	0	0	1.4002
CCC1	Classical monocytes	0	0	0	0	2.07582	0	1.00897	0	0	0	0	0
CCC1	Classical monocytes	0	0	0	0	2.32735	0	0	0	0	0	0	0
CCC1	Classical monocytes	3.32409	0	0	0	0	0	5.64235	0	0	0	0	0
CCC1	Classical monocytes	0	0	0	0	0.987228	0	0	0	0	0	0	0
CCC1	Classical monocytes	1.03856	0	1.03856	1.53693	0	0	0	3.27911	0	0	0	0
CCC1	Classical monocytes	0	0	0.837365	0	0.837365	0	0	0	0	0	0	0
CCC1	Classical monocytes	0	0	1.53194	0	0	0	0	0	0	0	0	0
CCC1	Classical monocytes	0	0	1.57758	0	1.07213	0	0	0	0	0	0	0
CCC1	Classical monocytes	0	0	0	0	2.17756	0	0	0	0	0	0	0
CCC1	Classical monocytes	0	0	0	0	0	0	5.74905	2.60385	0	0	0	0
CCC1	Classical monocytes	0	0	2.57985	0	1.95975	0	0	0	0	0	0	0
CCC1	Classical monocytes	0	0	0	0	0	0	0	0	0	0	0	0
CCC1	Classical monocytes	0	0	0	0	0	0	0	0	0	0	0	0
CCC1	Classical monocytes	0	0	0	0	2.24032	0	0	0	0	0	0	0
CCC1	Classical monocytes	0	0	0	0	0	0	0	0	0	0	0	0
CCC1	Classical monocytes	0	0	0	0	0.315783	4.79837	0	0	1.98961	0	0	2.1314
CCC1	Classical monocytes	2.80944	0	0	0	2.80944	2.80944	4.5497	3.86706	2.80944	0	0	0
CCC1	Classical monocytes	0	0	0	0.881545	1.65706	0.881545	0	0	0	0	0	0
CCC1	Classical monocytes	0	0	0	0	0	0	2.22619	0	0	0	0	0
CCC1	Classical monocytes	0	0	0	1.40511	1.40511	0	0	0	0	0	0	0
CCC1	Classical monocytes	2.27637	0	0	0	2.27637	3.30409	5.35086	0	0	0	0	0
CCC1	Classical monocytes	0	0	0	0	0	0	0	0	0	0	0	0
CCC1	Classical monocytes	0	0	2.13963	0	1.55775	0	0	1.55775	0	0	0	0
CCC1	Classical monocytes	0	0	0	0	1.39453	0	0	0	0	0	0	0
CCC1	Classical monocytes	0	0	0	0	0	2.31163	0	0	0	0	0	0
CCC1	Classical monocytes	0	0	0	0	0	3.5228	0	0	0	0	0	0
CCC1	Classical monocytes	0	0	1.20051	0	0	0	0	0	0	0	0	0
CCC1	Classical monocytes	2.48601	0	0	0	0	0	5.73454	0	0	0	0	0
CCC1	Classical monocytes	0	0	0	0	2.29823	0	0	0	0	0	0	2.93986
CCC1	Classical monocytes	0	0	0	0	0	0	5.69227	0	0	0	0	0
CCC1	Classical monocytes	0	0	0	0	0	4.77949	5.60143	2.88275	0	0	0	0
CCC1	Classical monocytes	0	0	1.83823	0	0	0	0	0	0	0	0	0
CCC1	Classical monocytes	0	0	0	0	1.55157	0	0	0	0	0	0	0
CCC1	Classical monocytes	0	0	0	1.55745	2.33861	0	0	0	0	0	0	0
CCC1	Classical monocytes	0	0	0	0	2.25891	0	2.25891	0	0	0	0	0
CCC1	Classical monocytes	1.66547	0	1.66547	0	1.66547	0	1.66547	0	0	0	0	0
CCC1	Classical monocytes	0	0	0	0	0	0	0	0	0	0	0	0
CCC1	Classical monocytes	0	0	0	0	0	0	0	0	0	0	0	0
CCC1	Classical monocytes	0	0	0	0	0	0	0	0	0	0	0	0
CCC1	Classical monocytes	0	0	0	0	0	0	5.91572	2.75956	0	0	0	0
CCC1	Classical monocytes	0	0	1.28625	0	1.28625	0	0	0	0	0	0	0
CCC1	Classical monocytes	0	0	1.57605	0	1.57605	0	0	0	0	0	0	0
CCC1	Classical monocytes	0	0	0	0	0	0	0	0	0	0	0	0
CCC1	Classical monocytes	0	0	0	0	0	0	5.24678	2.74309	0	0	0	0
CCC1	Classical monocytes	0	0	0	0	0	3.56905	5.41671	0	0	0	0	2.90369
CCC1	Classical monocytes	0	0	0	0	0	0	5.21757	0	0	0	0	2.31987
CCC1	Classical monocytes	1.30631	0	0	0	1.30631	0	0	0	0	0	0	0
CCC1	Classical monocytes	0	0	0	0	0	0	0	0	0	0	0	0
CCC1	Classical monocytes	0	0	0	1.10492	0	0	0	0	0	0	0	0
CCC1	Classical monocytes	0	0	0	0	1.5014	0	0	0	0	0	0	0
CCC1	Classical monocytes	3.05795	0	0	0	0	4.40838	5.90294	0	0	0	0	0
CCC1	Classical monocytes	0	0	0	0	0	2.22471	0	0	0	0	0	0
CCC1	Classical monocytes	0	0	0	0	0	0	0	0	0	0	0	0
CCC1	Classical monocytes	0	0	0	0	0	2.57088	4.98311	2.57088	0	0	0	2.57088
CCC1	Classical monocytes	0	0	0	1.5791	0	0	0	0	0	0	0	0
CCC1	Classical monocytes	0	0	0	0	0	0	5.36163	2.85147	0	0	0	0
CCC1	Classical monocytes	0	0	0	0	0	0	4.89749	2.35106	2.9954	0	0	0
CCC1	Classical monocytes	0	0	0	0	0	3.06767	5.32748	2.42	0	0	0	0
CCC1	Classical monocytes	0	0	0	0	0	2.09339	0	0	0	0	0	0
CCC1	Classical monocytes	2.3979	0	0	0	0	0	0	2.3979	0	0	0	0
CCC1	Classical monocytes	0	0	0	0	0	0	5.29872	2.79202	0	0	0	0
CCC1	Classical monocytes	0	0	0	0	0	0	0	0	0	0	0	0
CCC1	Classical monocytes	0	0	0	0	0	0	0	0	0	0	0	0
CCC1	Classical monocytes	0	0	0	0	2.53377	0	0	0	0	0	0	0
CCC1	Classical monocytes	0	0	0	0	0	0	1.02279	0	0	0	0	0
CCC1	Classical monocytes	0	0	0.771274	0.771274	1.50131	0	0	0	0	0	0	0
CCC1	Classical monocytes	0	0	0	0	2.20007	0	0	0	0	0	0	0
CCC1	Classical monocytes	0	0	1.05183	0	1.55303	1.05183	0	0	0	0	0	0
CCC1	Classical monocytes	0	0	0	0	1.08403	0	1.92712	0	0	0	0	0
CCC1	Classical monocytes	0	0	0	0	1.84157	0	0	0	0	0	0	0
CCC1	Classical monocytes	0	0	0	0	0	0	0	0	0	0	0	0
CCC1	Classical monocytes	0	0	0	0	0	2.15095	0	2.15095	0	0	0	0
CCC1	Classical monocytes	0	0	0	0	0	0	0	0	0	0	0	0
CCC1	Classical monocytes	1.81995	0	1.49238	0	1.00204	0	0	0	0	0	0	0
CCC1	Classical monocytes	0	0	0	0	1.36645	0	0	0	0	0	0	0
CCC1	Classical monocytes	0	0	1.22968	0	1.76478	0	0	1.22968	0	0	0	0
CCC1	Classical monocytes	0	0	0	0	0	0	0	2.70581	0	0	0	0
CCC1	Classical monocytes	2.36143	0	0	0	1.43557	0	0	0	0	0	0	0
CCC1	Classical monocytes	0	0	0	0	0	0	0	0	0	0	0	2.12197
CCC1	Classical monocytes	0	0	1.70704	0	0	0	0	0	0	0	0	0
CCC1	Classical monocytes	0	0	0	0	0	0	0	0	0	0	0	0
CCC1	Classical monocytes	0	0	0	0	0	3.77398	5.54642	2.72027	0	0	0	0
CCC1	Classical monocytes	0	0	0	0	0	2.78486	5.03028	0	0	0	0	0
CCC1	Classical monocytes	0	0	0	0	0	2.14627	0	2.14627	0	0	0	0
CCC1	Classical monocytes	0	0	0	0	1.98858	0	0	2.61083	0	0	0	0
CCC1	Classical monocytes	0	0	0	0	0	0	0	0	0	0	0	0
CCC1	Classical monocytes	0	0	0	0	0.334326	2.42674	0	0	1.60342	0	0	1.81824
CCC1	Classical monocytes	0	0	0	0	1.84628	0	0	0	0	0	0	0
CCC1	Classical monocytes	0	0	0	0	0	3.00174	5.3534	0	0	0	0	2.3571
CCC1	Classical monocytes	2.54344	0	0	0	0	3.19649	5.23949	0	0	0	0	2.54344
CCC1	Classical monocytes	0	0	0	0	2.0802	0	0	0	0	0	0	0
CCC1	Classical monocytes	0	0	0	0	2.26701	0	0	0	0	0	0	0
CCC1	Classical monocytes	0	0	0	0	2.36405	0	0	0	0	0	0	0
CCC1	Classical monocytes	0	0	0	0	0	2.9927	5.14432	2.9927	0	0	0	0
CCC1	Classical monocytes	0	0	0	0	1.90667	0	6.86487	0	0	0	0	0
CCC1	Classical monocytes	0	0	0	0	2.19865	0	0	2.19865	0	0	0	0
CCC1	Classical monocytes	0	0	0	0	1.83028	0	0	0	0	0	0	0
CCC1	Classical monocytes	0	0	1.62727	0	2.21702	0	1.62727	1.62727	0	0	0	0
CCC1	Classical monocytes	0	0	0	0	0	0	0	0	0	0	0	0
CCC1	Classical monocytes	0	0	0	0	1.49493	0	0	0	0	0	0	0
CCC1	Classical monocytes	0	0	0	0	1.20622	0	0	0	0	0	0	0
CCC1	Classical monocytes	2.91848	0	0	0	0	3.58425	5.5748	2.91848	0	0	0	0
CCC1	Classical monocytes	2.30322	0	0	0	0	1.38682	0	2.9451	2.77325	0	0	0
CCC1	Classical monocytes	0	0	0	0	0	0	6.04813	0	0	0	0	0
CCC1	Classical monocytes	3.48112	0	0	0	0	0	5.32654	0	3.48112	0	0	0
CCC1	Classical monocytes	2.06252	0	1.48905	0	0	1.48905	0	0	0	0	0	0
CCC1	Classical monocytes	0	0	0	0	0	2.5587	0	2.5587	0	0	0	0
CCC1	Classical monocytes	2.29702	0	0	0	0	0	0	0	0	0	0	0
CCC1	Classical monocytes	0	0	0	0	0	0	0	0	0	0	0	0
CCC1	Classical monocytes	0	0	0	0	0	2.18663	4.71557	0	0	0	0	0
CCC1	Classical monocytes	0	0	0	0	1.49573	0	0	0	0	0	0	0
CCC1	Classical monocytes	1.31982	0.863466	0.863466	0	1.31982	0	1.31982	0.863466	0	0	0	0
CCC1	CD4 T cell	2.26268	0	1.81894	0	0	0	1.49145	0	0	0	0	1.49145
CCC1	CD4 T cell	1.99872	0	1.43265	0	0	1.43265	0	0	0	0	0	1.43265
CCC1	CD4 T cell	0	0	0	0	0	0	5.69256	0	0	0	0	0
CCC1	CD4 T cell	2.80457	0	0	0	0	0	0	0	0	0	0	0
CCC1	CD4 T cell	2.60588	0	0	0	0	0	0	0	0	0	0	0
CCC1	CD4 T cell	1.97804	0	1.97804	0	0	0	0	0	0	0	0	0
CCC1	CD4 T cell	2.86854	0	0	0	0	4.61183	5.52214	0	0	0	0	0
CCC1	CD4 T cell	2.22251	0	0	0	0	2.85996	5.20439	2.22251	0	0	0	0
CCC1	CD4 T cell	2.82946	0	0	0	0	1.60625	2.19368	0	0	0	0	0
CCC1	CD4 T cell	0	0	0	0	0	5.04882	5.85618	2.63212	0	0	0	0
CCC1	CD4 T cell	2.35192	0	0	0	0	2.35192	5.47497	0	0	0	0	2.9963
CCC1	CD4 T cell	1.86632	0	0	0	0	0	0	0	0	0	0	0
CCC1	CD4 T cell	2.27285	0	0	0	0	0	0	0	0	0	0	0
CCC1	CD4 T cell	3.13165	0	0	0	0	0	0	0	0	0	0	0
CCC1	CD4 T cell	3.03091	0	2.55176	0	0	0	0	0	0	0	0	0
CCC1	CD4 T cell	2.562	0	0	0	0	0	0	0	0	0	0	1.3839
CCC1	CD4 T cell	2.87522	0	0	0	0	0	0	0	0	0	0	0
CCC1	CD4 T cell	1.9442	0	0	0	0	0	0	0	0	0	0	0
CCC1	CD4 T cell	3.26716	0	0	0	0	0	0	0	0	0	0	1.98913
CCC1	CD4 T cell	2.26083	0	0	0	0	0	0	0	0	0	0	0
CCC1	CD4 T cell	2.39653	0	1.79051	0	0	1.79051	0	0	0	0	0	0
CCC1	CD4 T cell	3.42022	0	0	0	0	0	0	0	0	0	0	0
CCC1	CD4 T cell	0	0	0	0	0	0	5.60818	0	0	0	0	0
CCC1	CD4 T cell	2.4408	0	0	0	0	0	0	0	0	0	0	1.83115
CCC1	CD4 T cell	2.96611	0	0	0	0	0	0	0	0	0	0	0
CCC1	CD4 T cell	1.87049	1.32062	0	0	0	0	0	0	0	0	0	0
CCC1	CD4 T cell	2.62868	0	0	0	0	0	0	0	0	0	0	0
CCC1	CD4 T cell	2.53859	0	0	0	0	0	0	0	0	0	0	0
CCC1	CD4 T cell	2.45755	0	0	0	0	0	0	0	0	0	0	0
CCC1	CD4 T cell	3.63137	0	0	0	0	0	0	0	0	0	0	0
CCC1	CD4 T cell	0	0	0	0	0	3.00538	5.15759	0	0	0	0	0
CCC1	CD4 T cell	2.92346	0	0	0	0	0	5.58005	0	2.92346	0	0	0
CCC1	CD4 T cell	0	0	0	0	0	2.97665	5.76071	2.33321	2.33321	0	0	0
CCC1	CD4 T cell	2.26122	0	0	0	0	0	0	0	0	0	0	0
CCC1	CD4 T cell	1.48244	2.05507	0	0	0	0	0	0	0	0	0	0
CCC1	CD4 T cell	3.19612	0	1.59051	0	0	0	0	0	0	0	0	2.17617
CCC1	CD4 T cell	0	0	0	0	0	0	0	0	0	0	0	0
CCC1	CD4 T cell	0	0	0	0	0	5.1303	5.61353	3.09142	0	0	0	0
CCC1	CD4 T cell	2.4512	1.99624	0	0	0	0	0	0	0	0	0	0
CCC1	CD4 T cell	0	0	0	0	0	3.04452	0	0	0	0	0	0
CCC1	CD4 T cell	1.54428	0	1.54428	0	0	0	0	0	0	0	0	1.54428
CCC1	CD4 T cell	2.75783	0	0	0	0	0	0	2.12618	0	0	0	0
CCC1	CD4 T cell	0	0	0	0	0	0	3.22736	0	0	0	0	0
CCC1	CD4 T cell	3.29682	0	0	0	0	0	0	0	0	0	0	0
CCC1	CD4 T cell	1.6863	0	0	0	0	0	0	0	0	0	0	0
CCC1	CD4 T cell	2.57088	0	0	0	0	0	0	0	0	0	0	1.39111
CCC1	CD4 T cell	2.8168	0	0	0	0	0	1.5955	0	0	0	0	0
CCC1	CD4 T cell	2.3658	0	0	0	0	0	0	0	0	0	0	0
CCC1	CD4 T cell	2.84764	0	1.31045	0	0	1.31045	1.85874	1.31045	0	0	0	0
CCC1	CD4 T cell	0	0	0	0	0	4.84518	5.60312	0	0	0	0	0
CCC1	CD4 T cell	1.76981	0	0	0	0	0	0	0	0	0	0	0
CCC1	CD4 T cell	0	0	0	0	0	5.11099	5.6194	0	0	0	0	0
CCC1	CD4 T cell	3.23303	1.4995	0	0	0	0	1.4995	0	0	0	0	0
CCC1	CD4 T cell	3.06615	0	0	0	0	0	0	0	0	0	0	0
CCC1	CD4 T cell	0	0	0	0	0	3.97528	5.34739	0	0	0	0	0
CCC1	CD4 T cell	2.59176	0	0	0	0	0	0	0	0	0	0	0
CCC1	CD4 T cell	3.47872	0	2.30025	0	0	0	0	0	0	0	0	0
CCC1	CD4 T cell	0	0	0	0	0	3.08942	5.44505	0	3.08942	0	0	0
CCC1	CD4 T cell	2.9352	0	0	0	0	0	1.69678	0	0	0	0	1.69678
CCC1	CD4 T cell	2.97312	0	0	0	0	4.72133	5.22859	2.97312	2.97312	0	0	0
CCC1	CD4 T cell	2.52368	0	1.90765	0	0	0	0	0	0	0	0	0
CCC1	CD4 T cell	3.23343	0	0	0	0	1.77042	0	0	0	0	0	1.77042
CCC1	CD4 T cell	2.30959	0	0	0	0	0	0	0	0	0	0	0
CCC1	CD4 T cell	0	0	0	0	0	0	0	0	0	0	0	0
CCC1	CD4 T cell	2.72859	1.52122	0	0	0	0	0	0	0	0	0	0
CCC1	CD4 T cell	3.17099	0	0	0	0	4.24123	4.92715	3.17099	0	0	0	0
CCC1	CD4 T cell	0	0	0	0	0	0	0	0	0	0	0	0
CCC1	CD4 T cell	0	0	0	0	0	4.15721	5.61144	0	0	0	0	0
CCC1	CD4 T cell	2.59463	0	0	0	0	0	0	0	0	0	0	0
CCC1	CD4 T cell	0	0	0	0	0	2.3979	4.94876	2.3979	0	0	0	0
CCC1	CD4 T cell	0	0	0	0	0	0	0	0	0	0	0	0
CCC1	CD4 T cell	1.85714	0	0	0	0	0	0	0	0	0	0	1.85714
CCC1	CD4 T cell	1.90424	0	0	0	0	0	0	0	0	0	0	0
CCC1	CD4 T cell	0	0	0	0	0	0	4.7862	2.88914	0	0	0	0
CCC1	CD4 T cell	2.65518	0	0	0	0	0	3.03694	0	0	0	0	0
CCC1	CD4 T cell	2.97242	0	0	0	0	0	0	0	0	0	0	2.49514
CCC1	CD4 T cell	2.18593	0	0	0	0	2.18593	5.47213	0	0	0	0	2.82125
CCC1	CD4 T cell	0	0	0	0	0	0	0	0	0	0	0	0
CCC1	CD4 T cell	3.03883	0	0	0	0	0	0	0	0	0	0	0
CCC1	CD4 T cell	2.09214	0	0	0	0	0	0	0	0	0	0	0
CCC1	CD4 T cell	2.41969	0	0	0	0	0	0	0	0	0	0	0
CCC1	CD4 T cell	2.89849	0	0	0	0	0	0	0	0	0	0	1.48825
CCC1	CD4 T cell	2.22914	0	0	0	0	0	0	0	0	0	0	0
CCC1	CD4 T cell	0	0	0	0	0	2.79779	5.51154	0	2.79779	0	0	0
CCC1	CD4 T cell	0	0	0	0	0	0	0	0	0	0	0	0
CCC1	CD4 T cell	2.86074	0	2.22324	0	0	0	0	0	0	0	0	0
CCC1	CD4 T cell	3.03977	3.42916	0	0	0	0	0	0	0	0	0	1.2492
CCC1	CD4 T cell	3.37925	2.09028	0	0	0	0	0	0	0	0	0	0
CCC1	CD4 T cell	0	0	0	0	0	3.05025	5.30929	3.05025	0	0	0	0
CCC1	CD4 T cell	3.13244	0	0	0	0	3.13244	5.39498	0	0	0	0	0
CCC1	CD4 T cell	3.15009	0	0	0	0	0	0	0	0	0	0	0
CCC1	CD4 T cell	0	0	0	0	0	0	5.32877	0	0	0	0	3.11787
CCC1	CD4 T cell	2.72692	2.35364	0	0	0	2.35364	0	0	0	0	0	0
CCC1	CD4 T cell	2.59234	0	0	0	2.59234	0	2.59234	0	0	0	0	0
CCC1	CD4 T cell	2.59348	2.59348	0	0	0	1.63421	0	0	0	0	0	0
CCC1	CD4 T cell	0	0	0	0	0	0	5.66719	2.60501	0	0	0	0
CCC1	CD4 T cell	2.73497	0	0	0	0	4.62364	5.71569	0	0	0	0	0
CCC1	CD4 T cell	0	0	0	0	0	0	5.80494	2.73362	2.73362	0	0	0
CCC1	CD4 T cell	1.7993	0	1.7993	0	0	0	0	0	0	0	0	0
CCC1	CD4 T cell	3.04595	0	1.79301	0	0	0	0	0	0	0	0	0
CCC1	CD4 T cell	2.71433	2.08533	0	0	0	0	0	0	0	0	0	0
CCC1	CD4 T cell	2.64539	0	0	0	0	2.64539	0	0	0	0	0	0
CCC1	CD4 T cell	2.33216	0	0	0	0	0	0	0	0	0	0	0
CCC1	CD4 T cell	2.44656	0	0	0	0	0	0	0	0	0	0	0
CCC1	CD4 T cell	0	0	0	0	0	0	0	0	0	0	0	0
CCC1	CD4 T cell	2.17237	0	0	0	0	0	0	0	0	0	0	0
CCC1	CD4 T cell	0	0	0	0	0	0	0	0	0	0	0	0
CCC1	CD4 T cell	3.0541	0	0	0	0	3.0541	5.71713	3.0541	0	0	0	0
CCC1	CD4 T cell	3.48194	0	0	0	0	0	0	0	0	0	0	0
CCC1	CD4 T cell	2.09589	0	0	0	0	0	0	0	0	0	0	0
CCC1	CD4 T cell	2.27951	0	1.6838	0	0	0	0	0	0	0	0	1.6838
CCC1	CD4 T cell	2.78272	0	0	0	0	0	0	0	0	0	0	0
CCC1	CD4 T cell	0	0	0	0	0	5.08027	5.61667	0	0	0	0	0
CCC1	CD4 T cell	0	0	0	0	0	0	0	0	0	0	0	2.90044
CCC1	CD4 T cell	0	0	3.55079	0	0	4.63009	5.23178	0	2.88594	0	0	0
CCC1	CD4 T cell	0	0	0	0	0	0	0	0	0	0	0	2.40063
CCC1	CD4 T cell	3.01701	0	0	0	0	0	0	2.01179	0	0	0	0
CCC1	CD4 T cell	0	0	0	0	0	0	1.92345	0	0	0	0	0
CCC1	CD4 T cell	3.09343	0	0	0	0	0	0	0	0	0	0	0
CCC1	CD4 T cell	3.39931	0	1.52995	0	0	0	0	0	0	0	0	0
CCC1	CD4 T cell	2.43555	0	0	0	0	0	1.82633	0	0	0	0	0
CCC1	CD4 T cell	2.08102	2.08102	0	0	0	0	0	0	0	0	0	0
CCC1	CD4 T cell	0	0	0	0	0	2.42751	5.33567	3.07552	0	0	0	0
CCC1	CD4 T cell	1.89027	0	0	0	0	0	0	0	0	0	0	0
CCC1	CD4 T cell	0	0	0	0	0	0	0	0	0	0	0	0
CCC1	CD4 T cell	0	0	0	0	0	2.23508	5.52711	2.23508	0	0	0	0
CCC1	CD4 T cell	2.91056	1.49816	0	0	0	0	0	0	0	0	0	0
CCC1	CD4 T cell	2.66756	1.30317	0	0	0	3.41742	0	0	0	0	0	0
CCC1	CD4 T cell	2.77833	0	1.95116	0	0	1.39089	2.30809	0	0	0	0	0
CCC1	CD4 T cell	3.07159	0	0	0	0	4.82396	5.66665	0	0	0	0	0
CCC1	CD4 T cell	2.79731	0	0	0	0	0	0	0	0	0	0	0
CCC1	CD4 T cell	0	0	0	0	0	0	0	0	0	0	0	0
CCC1	CD4 T cell	2.65682	0	1.68953	0	0	0	0	1.68953	0	0	0	0
CCC1	CD4 T cell	0	0	0	0	0	0	5.42209	0	0	0	0	0
CCC1	CD4 T cell	0	0	0	0	0	0	0	0	0	0	0	0
CCC1	CD4 T cell	3.79642	0	0	0	0	0	0	2.11105	0	0	0	0
CCC1	CD4 T cell	2.84077	0	0	0	0	0	5.77945	0	0	0	0	2.84077
CCC1	CD4 T cell	2.91824	0	0	0	0	0	1.25312	0	0	0	0	0
CCC1	CD4 T cell	0	0	0	0	0	0	5.54051	0	0	0	0	0
CCC1	CD4 T cell	2.22988	2.22988	0	0	0	2.22988	5.55397	0	0	0	0	2.22988
CCC1	CD4 T cell	2.00231	0	0	0	0	3.49744	5.73171	0	0	0	0	0
CCC1	CD4 T cell	2.5554	0	0	0	0	1.93705	0	0	0	0	0	0
CCC1	CD4 T cell	2.26186	0	1.35247	0	0	0	0	0	0	0	0	1.90716
CCC1	CD4 T cell	1.44269	0	1.44269	0	0	0	0	0	0	0	0	0
CCC1	CD4 T cell	2.93255	0	0	0	0	0	0	0	0	0	0	1.26395
CCC1	CD4 T cell	0	0	0	0	0	0	0	0	0	0	0	0
CCC1	CD4 T cell	2.88435	0	1.65307	0	0	0	0	0	0	0	0	0
CCC1	CD4 T cell	1.69532	0	0	0	0	0	5.34746	1.69532	0	0	0	0
CCC1	CD4 T cell	3.23203	0	0	0	0	0	0	0	0	0	0	0
CCC1	CD4 T cell	3.04405	0	0	0	0	0	0	0	0	0	0	0
CCC1	CD4 T cell	0	0	0	0	0	0	0	0	0	0	0	0
CCC1	CD4 T cell	2.75266	0	2.75266	0	0	0	0	0	0	0	0	0
CCC1	CD4 T cell	2.36143	0	0	0	0	0	0	0	0	0	0	0
CCC1	CD4 T cell	2.53031	0	0	0	0	0	0	0	0	0	0	1.35824
CCC1	CD4 T cell	1.62073	0	1.62073	0	0	0	0	0	0	0	0	0
CCC1	CD4 T cell	1.71953	2.31883	0	0	0	0	0	0	0	0	0	0
CCC1	CD4 T cell	0	0	0	0	0	5.06303	5.34912	0	0	0	0	0
CCC1	CD4 T cell	1.91897	0	0	0	0	0	0	0	0	0	0	0
CCC1	CD4 T cell	2.04329	0	0	0	0	0	0	0	0	0	0	0
CCC1	CD4 T cell	2.4677	0	0	0	0	0	0	0	0	0	0	1.52571
CCC1	CD4 T cell	2.95009	0	0	0	0	0	0	0	0	0	0	0
CCC1	CD4 T cell	1.98668	1.42206	0	0	0	0	0	0	0	0	0	0
CCC1	CD4 T cell	2.93015	0	0	0	0	4.6764	5.65139	2.93015	0	0	0	0
CCC1	CD4 T cell	0	0	0	0	0	0	0	0	0	0	0	0
CCC1	CD4 T cell	0	0	0	0	0	2.50335	4.9103	0	0	0	0	0
CCC1	CD4 T cell	0	2.60385	0	0	0	0	5.78814	2.60385	0	0	0	0
CCC1	CD4 T cell	0	0	0	0	0	0	5.757	0	0	0	0	2.97312
CCC1	CD4 T cell	3.12409	0	0	0	0	0	0	0	0	0	0	0
CCC1	CD4 T cell	2.46146	0	0	0	0	0	0	0	0	0	0	1.52038
CCC1	CD4 T cell	0	0	0	0	0	0	0	0	0	0	0	0
CCC1	CD4 T cell	2.88116	0	0	0	0	0	5.53546	3.54588	0	0	0	2.88116
CCC1	CD4 T cell	2.06252	0	0	0	0	0	0	0	0.999323	0	0	1.81634
CCC1	CD4 T cell	2.47298	0	0	0	0	0	0	0	0	0	0	0
CCC1	CD4 T cell	3.15904	0	0	0	0	0	0	0	0	0	0	0
CCC1	CD4 T cell	2.21278	0	0	0	0	0	0	2.21278	0	0	0	0
CCC1	CD4 T cell	0	0	0	0	0	0	5.34186	0	0	0	0	0
CCC1	CD4 T cell	2.11089	0	0	0	0	0	0	0	1.03457	0	0	0
CCC1	CD4 T cell	1.58124	0	0	0	0	0	0	0	0	0	0	0
CCC1	CD4 T cell	2.86698	0	0	0	0	0	0	0	0	0	0	0
CCC1	CD4 T cell	0	0	0	0	0	3.7726	5.42772	0	0	0	0	0
CCC1	CD4 T cell	0	0	0	0	0	5.15813	5.40817	0	0	0	0	0
CCC1	CD4 T cell	1.71597	0	1.71597	0	0	0	0	0	0	0	0	0
CCC1	CD4 T cell	2.82871	0	0	0	0	0	5.66165	0	0	0	0	0
CCC1	CD4 T cell	2.36813	0	0	0	0	1.44121	0	0	0	0	0	0
CCC1	CD4 T cell	1.94368	0	1.94368	0	0	1.94368	0	0	0	0	0	0
CCC1	CD4 T cell	0	0	0	0	0	2.57647	0	0	0	0	0	0
CCC1	CD4 T cell	2.60269	0	2.60269	0	0	0	0	0	0	0	0	0
CCC1	CD4 T cell	2.1466	2.1466	0	0	0	0	0	0	0	0	0	0
CCC1	CD4 T cell	2.23545	0	0	0	0	0	0	3.40875	0	0	0	0
CCC1	CD4 T cell	2.39427	0	0	0	0	0	0	0	0	0	0	0
CCC1	CD4 T cell	2.69245	0	0	0	0	0	0	0	0	0	0	0
CCC1	CD4 T cell	2.35594	0	0	0	0	0	0	0	0	0	0	0
CCC1	CD4 T cell	3.18587	0	0	0	0	0	0	0	0	0	0	1.9165
CCC1	CD4 T cell	2.93887	0	0	0	0	0	0	0	0	0	0	0
CCC1	CD4 T cell	3.03568	0	0	0	0	0	0	0	0	0	0	0
CCC1	CD4 T cell	0	0	2.87011	0	0	0	5.58808	0	0	0	0	0
CCC1	CD4 T cell	3.39165	2.7316	0	0	0	0	0	0	0	0	0	2.10154
CCC1	CD4 T cell	2.96961	0	0	0	0	0	0	0	0	0	0	0
CCC1	CD4 T cell	3.55427	2.1456	0	0	0	0	0	0	0	0	0	0
CCC1	CD4 T cell	1.76237	0	0	0	0	0	2.3658	0	0	0	0	0
CCC1	CD4 T cell	2.47448	0	0	0	0	0	0	0	0	0	0	0
CCC1	CD4 T cell	2.00759	0	0	0	0	0	0	0	0	0	0	0
CCC1	CD4 T cell	3.08914	0	1.3848	0	0	0	0	0	0	0	0	0
CCC1	CD4 T cell	0	0	0	0	0	0	6.05994	3.77815	0	0	0	0
CCC1	CD4 T cell	2.55031	2.18313	0	0	0	0	0	0	0	0	0	1.59676
CCC1	CD4 T cell	2.72852	0	0	0	0	0	0	0	0	0	0	0
CCC1	CD4 T cell	0	0	0	0	0	3.02567	5.58239	0	0	0	0	0
CCC1	CD4 T cell	2.46375	0	0	0	0	0	0	0	0	0	0	0
CCC1	CD4 T cell	0	0	0	0	0	0	0	0	0	0	0	0
CCC1	CD4 T cell	2.56476	0	0	0	0	0	0	0	0	0	0	0
CCC1	CD4 T cell	2.18278	0	0	0	0	0	0	0	0	0	0	0
CCC1	CD4 T cell	2.23508	0	0	0	0	0	0	0	0	0	0	1.64357
CCC1	CD4 T cell	2.40589	0	1.25905	0	0	0	0	0	0	0	0	0
CCC1	CD4 T cell	2.90982	0	0	0	0	0	0	0	0	0	0	0
CCC1	CD4 T cell	2.57928	0	0	0	0	0	0	0	0	0	0	0
CCC1	CD4 T cell	2.75956	0	0	0	0	0	0	0	0	0	0	0
CCC1	CD4 T cell	2.60559	0	1.41944	0	0	0	0	0	1.41944	0	0	0
CCC1	CD4 T cell	3.14653	0	0	0	0	0	0	0	0	0	0	0
CCC1	CD4 T cell	0	0	0	0	0	4.58826	0	0	0	0	0	0
CCC1	CD4 T cell	3.2593	0	0	0	0	0	0	0	0	0	0	0
CCC1	CD4 T cell	2.59807	0	1.41329	0	0	0	0	0	0	0	0	0
CCC1	CD4 T cell	2.42813	0	1.49198	0	0	0	0	0	0	0	0	0
CCC1	CD4 T cell	0	0	0	0	0	2.75129	5.32923	0	0	0	0	0
CCC1	CD4 T cell	0	0	0	0	0	0	2.72292	0	0	0	0	0
CCC1	CD4 T cell	2.59405	0	0	0	0	0	1.97296	0	0	0	0	1.41
CCC1	CD4 T cell	2.02795	0	1.45844	0	0	1.45844	0	1.45844	0	0	0	0
CCC1	CD4 T cell	2.76885	0	0	0	0	1.78843	1.78843	0	0	0	0	0
CCC1	CD4 T cell	1.99322	0	0.949643	0	0	0	0	0	0	0	0	0.949643
CCC1	CD4 T cell	1.96395	1.96395	0	0	0	0	0	0	0	0	0	1.4021
CCC1	CD4 T cell	1.48534	0	0	0	0	0	0	0	0	0	0	0
CCC1	CD4 T cell	0	0	0	0	0	2.90696	5.68737	2.90696	0	0	0	0
CCC1	CD4 T cell	2.39246	0	0	0	0	0	5.55856	0	0	0	0	0
CCC1	CD4 T cell	0	0	1.56699	0	0	0	0	0	0	0	0	0
CCC1	CD4 T cell	3.71162	0	0	0	0	4.39248	5.07942	0	0	0	0	3.04262
CCC1	CD4 T cell	3.13034	0	0	0	0	4.70419	5.4877	0	0	0	0	0
CCC1	CD4 T cell	2.81606	0	0	0	0	0	0	0	0	0	0	0
CCC1	CD4 T cell	2.72625	0	0	0	0	0	0	0	0	0	0	0
CCC1	CD4 T cell	3.36937	0	0	0	0	0	0	0	0	0	0	0
CCC1	CD4 T cell	2.61239	0	0	0	0	0	0	0	0	0	0	0
CCC1	CD4 T cell	2.73497	0	0	0	0	1.52656	0	0	0	0	0	0
CCC1	CD4 T cell	0	0	0	0	0	0	0	0	0	0	0	0
CCC1	CD4 T cell	0	0	0	0	0	4.18707	5.27551	0	0	0	0	0
CCC1	CD4 T cell	2.20258	0	0	0	0	0	0	0	0	0	0	0
CCC1	CD4 T cell	0	0	0	0	0	4.46828	5.02297	0	0	0	0	0
CCC1	CD4 T cell	2.48231	0	0	0	0	0	0	1.53822	0	0	0	0
CCC1	CD4 T cell	0	0	0	0	0	0	0	0	0	0	0	0
CCC1	CD4 T cell	0	0	0	0	0	2.44849	5.35855	2.44849	0	0	0	0
CCC1	CD4 T cell	0	0	0	0	0	2.31163	2.31163	0	0	0	0	0
CCC1	CD4 T cell	1.97617	0	0	0	0	0	0	0	0	0	0	0
CCC1	CD4 T cell	2.26572	1.91083	0	0	0	0	0	0	0	0	0	0
CCC1	CD4 T cell	0	0	0	0	0	4.23004	6.11472	0	0	0	0	0
CCC1	CD4 T cell	3.22272	0	2.56865	0	0	0	0	0	0	0	0	2.56865
CCC1	CD4 T cell	2.58823	0	0	0	0	0	0	0	0	0	0	0
CCC1	CD4 T cell	2.59577	0	0	0	0	0	0	0	0	0	0	0
CCC1	CD4 T cell	1.54283	0	1.54283	0	0	0	0	0	0	0	0	0
CCC1	CD4 T cell	0	0	0	0	0	0	0	0	0	0	0	0
CCC1	CD4 T cell	2.25394	0	0	0	0	0	0	0	0	0	0	0
CCC1	CD4 T cell	1.86126	0	0	0	0	0	0	0	0	0	0	0
CCC1	CD4 T cell	2.56717	0	0	0	0	0	0	0	0	0	0	0
CCC1	CD4 T cell	1.51234	0	2.08873	0	0	0	0	0	0	0	0	0
CCC1	CD4 T cell	2.80335	0	0	0	0	0	0	0	0	0	0	1.27629
CCC1	CD4 T cell	2.04739	0	0	0	0	0	2.04739	0	0	0	0	2.67382
CCC1	CD4 T cell	1.96554	0	0	0	0	0	0	0	0	0	0	0
CCC1	CD4 T cell	2.44463	0	0	0	0	0	0	0	0	0	0	1.50602
CCC1	CD4 T cell	3.06054	0	0	0	0	0	0	0	0	0	0	0
CCC1	CD4 T cell	2.48449	0	0	0	0	0	0	0	0	0	0	0
CCC1	CD4 T cell	2.9243	0	0	0	0	1.37038	0	0	0	0	0	1.37038
CCC1	CD4 T cell	2.16619	0	0	0	0	0	0	0	0	0	0	0
CCC1	CD4 T cell	0	0	0	0	0	0	0	0	0	0	0	0
CCC1	CD4 T cell	2.71214	0	1.73821	0	0	0	0	0	0	0	0	0
CCC1	CD4 T cell	0	0	0	0	0	0	0	0	0	0	0	0
CCC1	CD4 T cell	2.16142	1.57727	0	0	0	0	1.57727	0	1.57727	0	0	0
CCC1	CD4 T cell	1.87096	0	0	0	0	0	0	0	0	0	0	2.48399
CCC1	CD4 T cell	2.48601	0	0	0	0	0	0	0	0	0	0	1.54139
CCC1	CD4 T cell	2.52	0	0	0	0	0	0	0	0	0	0	0
CCC1	CD4 T cell	0	0	0	0	0	3.28864	0	0	0	0	0	0
CCC1	CD4 T cell	0	0	0	0	0	2.87168	5.45674	0	0	0	0	0
CCC1	CD4 T cell	2.84458	0	0	0	0	0	0	0	0	0	0	0
CCC1	CD4 T cell	0	0	0	0	0	5.37197	5.28538	0	0	0	0	0
CCC1	CD4 T cell	2.82678	0	1.18484	0	0	0	0	0	0	0	0	0
CCC1	CD4 T cell	2.27598	0	0.738207	0	0	0	0	0	0	0	0	2.02196
CCC1	CD4 T cell	0	2.9352	2.9352	0	0	0	5.37019	0	0	0	0	0
CCC1	CD4 T cell	0	0	0	0	0	0	0	0	0	0	0	0
CCC1	CD4 T cell	0	0	0	0	0	0	5.6864	0	0	0	0	3.02474
CCC1	CD4 T cell	2.64297	0	0	0	0	0	0	0	0	0	0	0
CCC1	CD4 T cell	0	0	2.73767	0	0	4.75881	6.00543	0	0	0	0	0
CCC1	CD4 T cell	0	0	0	0	0	4.83451	5.65671	2.9352	0	0	0	0
CCC1	CD4 T cell	0	0	0	0	0	0	0	0	0	0	0	0
CCC1	CD4 T cell	0	0	0	0	0	5.11373	5.51719	0	0	0	0	0
CCC1	CD4 T cell	2.53591	0	0	0	0	0	0	0	0	0	0	0
CCC1	CD4 T cell	0	0	0	0	0	4.93398	5.25047	0	2.90369	0	0	0
CCC1	CD4 T cell	2.64175	0	0	0	0	0	0	0	0	0	0	0
CCC1	CD4 T cell	0	0	0	0	0	2.77072	5.654	0	0	0	0	0
CCC1	CD4 T cell	0	0	2.49209	0	0	0	0	0	0	0	0	0
CCC1	CD4 T cell	0	0	0	0	0	0	0	0	0	0	0	0
CCC1	CD4 T cell	2.65929	0	2.0338	0	0	1.16762	0	0	0	0	0	0
CCC1	CD4 T cell	2.60966	0	0	0	0	0	0	0	0	0	0	0
CCC1	CD4 T cell	2.61239	0	0	0	0	1.65068	0	0	0	0	0	0
CCC1	CD4 T cell	2.6734	0	1.1781	0	0	0	1.70409	0	0	0	0	1.1781
CCC1	CD4 T cell	3.28048	0	1.81119	0	0	0	1.81119	0	0	0	0	0
CCC1	CD4 T cell	0	0	0	0	0	3.06572	5.79362	3.06572	3.06572	0	0	0
CCC1	CD4 T cell	0	0	0	0	0	0	0	0	0	0	0	0
CCC1	CD4 T cell	0	0	0	0	2.8484	0	5.27874	0	0	0	0	0
CCC1	CD4 T cell	0	0	0	0	0	2.51163	5.79735	2.51163	0	0	0	0
CCC1	CD4 T cell	2.90532	0	0	0	0	0	0	0	0	0	0	0
CCC1	CD4 T cell	2.46655	0	0	0	0	0	0	0	0	0	0	0
CCC1	CD4 T cell	2.62141	0	2.62141	0	0	0	0	0	0	0	0	0
CCC1	CD4 T cell	1.94266	2.56145	0	0	0	0	0	0	0	0	0	0
CCC1	CD4 T cell	0	0	0	0	0	0	0	0	0	0	0	0
CCC1	CD4 T cell	3.24311	0	1.50767	0	0	0	0	0	0	0	0	0
CCC1	CD4 T cell	2.44656	0	0	0	0	0	0	0	0	0	0	0
CCC1	CD4 T cell	2.92792	0	0	0	0	0	0	0	0	0	0	0
CCC1	CD4 T cell	3.1699	2.5179	0	0	0	0	0	0	1.188	0	0	1.188
CCC1	CD4 T cell	2.0909	0	0	0	0	0	0	0	0	0	0	0
CCC1	CD4 T cell	2.89075	0	0	0	0	3.55574	6.01411	0	0	0	0	2.89075
CCC1	CD4 T cell	3.18894	0	1.36298	0	0	0	1.91922	0	0	0	0	0
CCC1	CD4 T cell	2.41288	0	2.05122	0	0	0	0	0	0	0	0	0
CCC1	CD4 T cell	0	0	0	0	0	4.03887	5.32526	0	0	0	0	0
CCC1	CD4 T cell	3.08742	0	0	0	0	0	0	0	0	0	0	0
CCC1	CD4 T cell	2.84382	0	0	0	0	0	0	0	0	0	0	0
CCC1	CD4 T cell	2.0909	0	0	0	0	0	2.0909	0	0	0	0	0
CCC1	CD4 T cell	1.59896	0	1.59896	0	0	0	1.59896	0	0	0	0	0
CCC1	CD4 T cell	0	0	0	0	0	0	5.1588	2.8168	0	0	0	0
CCC1	CD4 T cell	1.91897	0	0	0	0	0	0	0	0	0	0	0
CCC1	CD4 T cell	3.04643	0	0	0	0	4.6171	5.20049	0	0	0	0	0
CCC1	CD4 T cell	2.9963	0	0	0	0	4.56494	5.65659	2.9963	2.9963	0	0	2.9963
CCC1	CD4 T cell	2.28902	0	1.16824	0	0	0	0	2.28902	0	0	0	0
CCC1	CD4 T cell	0	0	0	0	0	4.56056	5.24847	0	0	0	0	2.81976
CCC1	CD4 T cell	0	0	0	0	0	2.48097	0	0	0	0	0	0
CCC1	CD4 T cell	0	0	0	0	0	0	5.39353	0	0	0	0	0
CCC1	CD4 T cell	0	0	0	0	0	0	0	0	0	0	0	0
CCC1	CD4 T cell	2.2514	1.89722	0	0	0	0	0	0	0	0	0	0
CCC1	CD4 T cell	0	0	0	0	0	0	0	0	0	0	0	0
CCC1	CD4 T cell	2.97709	0	0	0	0	0	0	0	0	0	0	0
CCC1	CD4 T cell	2.13896	0	0	0	0	0	0	0	0	0	0	2.13896
CCC1	CD4 T cell	2.5598	0	0	0	0	2.5598	5.47924	0	0	0	0	2.5598
CCC1	CD4 T cell	0	0	0	0	0	0	0	0	0	0	0	0
CCC1	CD4 T cell	2.77072	0	1.79009	0	0	0	0	0	0	0	0	0
CCC1	CD4 T cell	2.84789	0	0	0	0	0	0	1.85897	0	0	0	0
CCC1	CD4 T cell	3.00447	0	0	0	0	0	0	0	0	0	0	0
CCC1	CD4 T cell	0	0	0	0	0	2.30106	5.29161	2.30106	0	0	0	0
CCC1	CD4 T cell	0	0	0	0	0	0	0	0	0	0	0	0
CCC1	CD4 T cell	2.94767	0	0	0	0	0	0	0	0	0	0	1.94883
CCC1	CD4 T cell	2.62615	0	0	0	0	5.04243	5.12198	0	0	0	0	0
CCC1	CD4 T cell	0	0	0	0	0	4.29822	5.56929	0	0	0	0	0
CCC1	CD4 T cell	2.84565	0	0	0	0	0	0	0	0	0	0	2.01291
CCC1	CD4 T cell	1.71859	0	1.71859	0	0	0	0	2.3178	0	0	0	1.71859
CCC1	CD4 T cell	0	0	0	0	0	2.6085	5.17672	0	0	0	0	0
CCC1	CD4 T cell	2.77212	2.30214	0	0	0	0	0	0	0	0	0	1.38592
CCC1	CD4 T cell	2.86893	0	0	0	0	1.63988	0	0	0	0	0	1.63988
CCC1	CD4 T cell	0	0	0	0	0	0	5.74867	2.2709	0	0	0	2.2709
CCC1	CD4 T cell	0	0	0	0	0	2.6515	5.83935	2.6515	0	0	0	0
CCC1	CD4 T cell	0	0	0	0	0	0	0	0	0	0	0	0
CCC1	CD4 T cell	2.25776	0	0	0	0	0	0	0	0	0	0	0
CCC1	CD4 T cell	1.7493	0	0	0	0	0	0	0	0	0	0	0
CCC1	CD4 T cell	3.01685	2.3715	0	0	0	1.76759	2.3715	0	0	0	0	0
CCC1	CD4 T cell	2.89107	0	1.48218	0	0	0	0	0	0	0	0	0
CCC1	CD4 T cell	3.12547	0	0	0	0	0	0	0	0	0	0	0
CCC1	CD4 T cell	2.17134	0	0	0	0	0	0	0	0	0	0	0
CCC1	CD4 T cell	2.04299	1.47174	0	0	0	1.47174	0	0	0	0	0	0
CCC1	CD4 T cell	0	0	0	0	0	0	6.13061	0	0	0	0	0
CCC1	CD4 T cell	2.96711	0	0	0	0	0	0	0	0	0	0	0
CCC1	CD4 T cell	2.62354	2.41837	0	0	0	0	0	0	0	0	0	0
CCC1	CD4 T cell	0	0	0	0	0	0	5.69871	0	0	0	0	0
CCC1	CD4 T cell	2.29944	0	0	0	0	0	0	0	0	0	0	0
CCC1	CD4 T cell	1.83779	0	0	0	0	1.83779	0	0	0	0	0	0
CCC1	CD4 T cell	0	0	0	0	0	4.74177	5.69189	3.16663	0	0	0	0
CCC1	CD4 T cell	3.24024	0	0	0	0	0	0	0	0	0	0	0
CCC1	CD4 T cell	3.2605	0	0	0	0	0	0	0	0	0	0	2.40017
CCC1	CD4 T cell	0	0	0	0	0	0	0	0	0	0	0	0
CCC1	CD4 T cell	2.52951	0	0	0	0	0	0	0	0	0	0	0
CCC1	CD4 T cell	0	0	0	0	0	0	5.23496	3.07947	0	0	0	0
CCC1	CD4 T cell	3.24823	0	0	0	0	0	1.4093	0	0	0	0	0
CCC1	CD4 T cell	0	0	0	0	0	0	0	0	0	0	0	0
CCC1	CD4 T cell	0	0	0	0	0	0	3.23671	0	0	0	0	0
CCC1	CD4 T cell	2.33996	2.33996	0	0	0	2.33996	5.50086	0	0	0	0	2.33996
CCC1	CD4 T cell	2.1878	0	0	0	0	1.29158	0	0	0	0	0	0
CCC1	CD4 T cell	2.51424	0	0	0	0	0	0	0	0	0	0	1.89891
CCC1	CD4 T cell	2.29823	0	0	0	0	0	0	0	0	0	0	0
CCC1	CD4 T cell	2.46016	0	0	0	0	2.46016	5.46614	0	0	0	0	0
CCC1	CD4 T cell	2.94881	0	0	0	0	0	0	0	0	0	0	1.52967
CCC1	CD4 T cell	1.73608	0	0	0	0	0	0	0	0	0	0	0
CCC1	CD4 T cell	2.37991	0	0	0	0	0	0	0	0	0	0	2.37991
CCC1	CD4 T cell	0	0	0	0	0	0	0	0	0	0	0	0
CCC1	CD4 T cell	2.41504	2.05329	0	0	0	1.48086	0	0	0	0	0	0
CCC1	CD4 T cell	2.08286	0	0	0	0	2.08286	5.48035	0	0	0	0	2.7117
CCC1	CD4 T cell	0	0	0	0	0	0	0	0	0	0	0	0
CCC1	CD4 T cell	1.74676	0	1.21431	0	0	0	0	0	0	0	0	0
CCC1	CD4 T cell	1.76638	0	2.37018	0	0	0	0	0	0	0	0	0
CCC1	CD4 T cell	0	0	0	0	0	2.64297	5.70798	0	0	0	0	0
CCC1	CD4 T cell	2.85826	2.02452	0	0	0	1.45541	0	0	0	0	0	0
CCC1	CD4 T cell	2.49924	0	0	0	0	2.49924	5.88205	0	2.49924	0	0	0
CCC1	CD4 T cell	0	0	0	0	0	2.97665	5.8716	0	0	0	0	0
CCC1	CD4 T cell	2.12003	0	0	0	0	3.13524	5.4928	2.12003	0	0	0	0
CCC1	CD4 T cell	2.96219	0	0	0	0	0	0	0	0	0	0	1.19166
CCC1	CD4 T cell	2.93099	0	0	0	0	1.69315	0	1.69315	0	0	0	0
CCC1	CD4 T cell	2.18991	0	0	0	0	0	0	0	0	0	0	0
CCC1	CD4 T cell	2.46048	0	0	0	0	0	0	0	0	0	0	0
CCC1	CD4 T cell	0	0	0	0	0	5.15354	5.47042	0	0	0	0	0
CCC1	CD4 T cell	2.55321	0	0	0	0	2.55321	5.42106	0	0	0	0	2.55321
CCC1	CD4 T cell	2.30025	0	2.30025	0	0	0	0	0	0	0	0	0
CCC1	CD4 T cell	2.45236	0	0	0	0	0	0	0	0	0	0	0
CCC1	CD4 T cell	2.9921	0	1.13239	0	0	1.13239	1.64983	0	0	0	0	0
CCC1	CD4 T cell	2.04974	0	0	0	0	0	0	2.04974	0	0	0	2.04974
CCC1	CD4 T cell	2.56311	0	0	0	0	0	0	0	0	0	0	0
CCC1	CD4 T cell	2.63412	0	0	0	0	0	0	0	0	0	0	0
CCC1	CD4 T cell	2.09495	0	0	0	0	0	0	1.51788	0	0	0	0
CCC1	CD4 T cell	0	0	0	0	0	0	1.74344	2.71806	0	0	0	0
CCC1	CD4 T cell	2.97893	0	0	0	0	0	0	0	0	0	0	0
CCC1	CD4 T cell	0	0	0	0	0	3.6531	5.57655	0	0	0	0	0
CCC1	CD4 T cell	0	0	0	0	0	5.26812	5.73619	0	0	0	0	0
CCC1	CD4 T cell	2.3462	0	1.42277	0	0	0	0	0	0	0	0	0
CCC1	CD4 T cell	2.6948	0	0	0	0	0	0	0	0	0	0	0
CCC1	CD4 T cell	2.62141	0	0	0	0	0	0	0	0	0	0	1.65855
CCC1	CD4 T cell	1.89554	2.24962	0	0	0	0	0	0	0	0	0	0
CCC1	CD4 T cell	2.51546	0	0	0	0	1.56669	1.56669	0	0	0	0	0
CCC1	CD4 T cell	2.94028	0	0	0	0	0	0	0	0	0	0	0
CCC1	CD4 T cell	0	0	0	0	0	0	5.58312	0	2.86541	0	0	0
CCC1	CD4 T cell	0	0	0	0	0	5.07205	5.44479	0	0	0	0	0
CCC1	CD4 T cell	0	0	0	0	0	0	0	0	0	0	0	0
CCC1	CD4 T cell	2.72292	0	0	0	0	2.72292	5.91578	0	0	0	0	0
CCC1	CD4 T cell	0	0	0	0	0	0	3.10354	0	0	0	0	0
CCC1	CD4 T cell	2.96146	0	0	0	0	0	0	1.96132	0	0	0	1.96132
CCC1	CD4 T cell	0	0	0	0	0	0	0	0	0	0	0	0
CCC1	CD4 T cell	3.71879	0	0	0	0	0	0	0	0	0	0	0
CCC1	CD4 T cell	2.64479	0	0	0	0	0	0	0	0	0	0	0
CCC1	CD4 T cell	0	0	0	0	0	0	0	0	0	0	0	0
CCC1	CD4 T cell	0	0	0	0	0	0	0	0	0	0	0	0
CCC1	CD4 T cell	2.95024	0	0	0	0	0	0	0	0	0	0	0
CCC1	CD4 T cell	2.40306	0	1.47071	0	0	0	0	0	0	0	0	1.47071
CCC1	CD4 T cell	3.18458	0	1.58094	0	0	0	0	0	0	0	0	0
CCC1	CD4 T cell	0	0	0	0	0	0	0	0	0	0	0	0
CCC1	CD4 T cell	1.77224	1.77224	0	0	0	1.23605	1.23605	0	0	0	0	0
CCC1	CD4 T cell	0	0	0	0	0	3.70322	5.57917	2.65272	0	0	0	0
CCC1	CD4 T cell	2.2895	1.51468	0	0	0	1.02029	0	1.84403	0	0	0	2.2895
CCC1	CD4 T cell	0	0	2.68076	0	0	0	0	0	0	0	0	0
CCC1	CD4 T cell	0	0	0	0	0	0	0	1.99459	0	0	0	0
CCC1	CD4 T cell	0	0	0	0	0	0	5.74453	0	0	0	0	0
CCC1	CD4 T cell	2.28902	0	0	0	0	0	1.69242	0	0	0	0	0
CCC1	CD4 T cell	3.27835	0	0	0	0	2.25241	0	2.25241	0	0	0	0
CCC1	CD4 T cell	3.0493	0	0	0	0	3.43884	5.25726	0	0	0	0	0
CCC1	CD4 T cell	0	0	0	0	0	3.61365	5.66922	2.9471	0	0	0	0
CCC1	CD4 T cell	0	0	0	0	0	0	5.65251	0	0	0	0	0
CCC1	CD4 T cell	2.55486	0	0	0	0	0	0	0	0	0	0	0
CCC1	CD4 T cell	2.25572	0	1.34739	0	0	0	1.34739	0	0	0	0	0
CCC1	CD4 T cell	0	0	0	0	0	0	0	0	0	0	0	0
CCC1	CD4 T cell	3.15688	0	1.55805	0	0	0	0	0	0	0	0	0
CCC1	CD4 T cell	2.70451	0	0	0	0	0	0	0	0	0	0	1.73148
CCC1	CD4 T cell	0	0	0	0	0	0	0	0	0	0	0	0
CCC1	CD4 T cell	3.02829	0	0	0	0	0	0	0	0	0	0	0
CCC1	CD4 T cell	0	0	0	0	0	0	5.80323	2.61787	0	0	0	0
CCC1	CD4 T cell	0	0	0	0	0	0	5.85169	0	0	0	0	0
CCC1	CD4 T cell	2.26527	0	0	0	0	0	0	0	0	0	0	2.0116
CCC1	CD4 T cell	0	0	0	0	0	4.53895	5.22674	0	0	0	0	0
CCC1	CD4 T cell	2.75748	0	0	0	0	0	5.26208	0	0	0	0	2.12586
CCC1	CD4 T cell	0	0	0	0	0	2.73355	0	0	0.731915	0	0	1.85556
CCC1	CD4 T cell	2.45771	0	0	0	0	0	0	0	0	0	0	0
CCC1	CD4 T cell	2.43698	0	1.2836	0	0	0	0	0	0	0	0	1.2836
CCC1	CD4 T cell	0	2.70581	0	0	0	0	5.97142	0	0	0	0	0
CCC1	CD4 T cell	0	0	2.16312	0	0	0	0	0	0	0	0	0
CCC1	CD4 T cell	0	0	0	0	0	3.56737	5.48879	0	0	0	0	0
CCC1	CD4 T cell	2.82373	0	0	0	0	0	0	0	0	0	0	0
CCC1	CD4 T cell	2.68648	0	0	0	0	0	0	0	0	0	0	0
CCC1	CD4 T cell	2.62734	0	0	0	0	0	0	0	0	0	0	2.62734
CCC1	CD4 T cell	2.81385	0	0	0	0	0	3.08642	0	0	0	0	0
CCC1	CD4 T cell	2.23161	0	0	0	0	0	0	0	0	0	0	1.3275
CCC1	CD4 T cell	2.42751	0	0	0	0	0	0	0	0	0	0	0
CCC1	CD4 T cell	0	0	0	0	0	4.79579	5.70711	0	0	0	0	0
CCC1	CD4 T cell	3.24615	2.22251	0	0	0	2.85996	0	0	0	0	0	0
CCC1	CD4 T cell	3.05102	0	0	0	0	0	0	1.6149	0	0	0	0
CCC1	CD4 T cell	2.72692	1.51983	0	0	0	0	0	0	0	0	0	0
CCC1	CD4 T cell	2.73407	0	0	0	0	1.75759	0	0	0	0	0	0
CCC1	CD4 T cell	1.96606	0	0	0	0	0	0	0	0	0	0	0
CCC1	CD4 T cell	2.25317	0	1.89891	0	0	0	0	0	0	0	0	0
CCC1	CD4 T cell	2.96873	0	2.32568	0	2.32568	2.32568	0	2.32568	0	0	0	0
CCC1	CD4 T cell	2.82061	0	0	0	0	1.18028	0	1.18028	0	0	0	1.18028
CCC1	CD4 T cell	0	0	0	0	0	0	0	0	0	0	0	0
CCC1	CD4 T cell	0	0	0	0	0	0	0	0	0	0	0	0
CCC1	CD4 T cell	2.03226	0	0	0	0	0	0	0	0	0	0	0
CCC1	CD4 T cell	3.23463	0	0	0	0	0	0	1.85966	0	0	0	0
CCC1	CD4 T cell	3.49418	0	0	0	0	0	0	0	0	0	0	0
CCC1	CD4 T cell	2.21502	0	0	0	0	0	0	0	0	0	0	1.11199
CCC1	CD4 T cell	3.20407	0	2.04798	0	0	0	0	0	0	0	0	1.47616
CCC1	CD4 T cell	2.91435	0	0	0	0	0	0	0	0	0	0	0
CCC1	CD4 T cell	2.5402	0	0	0	0	0	5.68036	0	0	0	0	2.5402
CCC1	CD4 T cell	0	0	0	0	0	0	5.16305	2.59577	0	0	0	0
CCC1	CD4 T cell	3.28534	0	0	0	0	0	0	0	0	0	0	0
CCC1	CD4 T cell	3.05256	0	0	0	0	0	0	0	0	0	0	0
CCC1	CD4 T cell	0	0	0	0	0	2.74445	5.81648	2.1136	0	0	0	0
CCC1	CD4 T cell	0	0	0	0	0	3.01824	0	0	0	0	0	0
CCC1	CD4 T cell	2.79106	1.26687	0	0	0	0	0	0	0	0	0	1.26687
CCC1	CD4 T cell	1.62892	0	1.62892	0	0	0	1.62892	0	0	0	0	0
CCC1	CD4 T cell	2.91931	0	0	0	0	0	0	0	0	0	0	1.68308
CCC1	CD4 T cell	3.03035	0	2.02395	0	0	0	1.4549	0	0	0	0	0
CCC1	CD4 T cell	2.72625	0	0	0	0	0	1.51927	1.51927	0	0	0	1.51927
CCC1	CD4 T cell	3.36768	0	0	0	0	0	5.4165	2.70842	0	0	0	2.70842
CCC1	CD4 T cell	3.24497	0	0	0	0	0	1.40674	0	0	0	0	0
CCC1	CD4 T cell	0	0	0	0	0	3.16228	5.42603	0	0	0	0	0
CCC1	CD4 T cell	1.80607	0	0	0	0	0	0	0	0	0	0	0
CCC1	CD4 T cell	0	0	0	0	0	0	5.34479	2.2709	2.2709	0	0	0
CCC1	CD4 T cell	2.80895	0	1.82415	0	0	1.82415	0	0	0	0	0	0
CCC1	CD4 T cell	2.82311	0	0	0	0	0	1.60085	0	0	0	0	0
CCC1	CD4 T cell	0	0	0	0	0	2.9963	5.14809	0	0	0	0	0
CCC1	CD4 T cell	0	0	0	0	0	2.2748	5.38976	0	0	0	0	2.2748
CCC1	CD4 T cell	0	0	1.49278	0	0	0	0	1.49278	0	0	0	0
CCC1	CD4 T cell	2.70712	0	0	0	0	0	0	0	0	0	0	0
CCC1	CD4 T cell	3.05089	0	0	0	0	0	0	0	0	0	0	0
CCC1	CD4 T cell	2.64661	0	0	0	0	0	0	2.64661	0	0	0	0
CCC1	CD4 T cell	2.25878	0	0	0	0	1.90424	0	0	0	0	0	1.34993
CCC1	CD4 T cell	2.21013	0	0	0	0	0	0	0	0	0	0	1.62106
CCC1	CD4 T cell	3.30241	0	0	0	0	2.64539	5.21627	2.64539	0	0	0	2.64539
CCC1	CD4 T cell	2.88499	0	0	0	0	0	0	0	0	0	0	0
CCC1	CD4 T cell	1.70373	0	0	0	0	0	0	0	0	0	0	1.70373
CCC1	CD4 T cell	0	0	0	0	0	0	5.60162	0	0	0	0	0
CCC1	CD4 T cell	0	0	0	0	0	0	5.87207	0	0	0	0	0
CCC1	CD4 T cell	2.46605	0	0	0	0	0	1.52431	0	0	0	0	0
CCC1	CD4 T cell	2.63003	0	0	0	0	0	0	0	0	0	0	0
CCC1	CD4 T cell	3.04834	0	0	0	0	0	0	0	0	0	0	0
CCC1	CD4 T cell	2.67634	0	2.04974	0	0	0	0	0	0	0	0	0
CCC1	CD4 T cell	0	0	0	0	0	4.65555	5.16256	0	0	0	0	0
CCC1	CD4 T cell	2.28135	0	0	0	0	0	0	0	0	0	0	0
CCC1	CD4 T cell	2.44913	0	0	0	0	2.71498	0	0	0	0	0	0
CCC1	CD4 T cell	1.92896	0	0	0	0	0	0	0	0	0	0	0
CCC1	CD4 T cell	2.44463	0	0	0	0	0	1.83468	0	0	0	0	0
CCC1	CD4 T cell	3.35159	0	0	0	0	2.69288	0	0	0	0	0	0
CCC1	CD4 T cell	0	0	0	0	0	4.80877	5.85949	0	0	0	0	0
CCC1	CD4 T cell	2.57619	0	0	0	0	0	0	0	0	0	0	0
CCC1	CD4 T cell	3.11994	0	0	0	0	0	0	0	0	0	0	0
CCC1	CD4 T cell	0	0	0	0	0	0	5.58801	0	0	0	0	3.18421
CCC1	CD4 T cell	2.77044	0	1.38457	0	0	1.38457	0	0	0	0	0	0
CCC1	CD4 T cell	2.44559	0	0	0	0	0	0	3.98317	0	0	0	0
CCC1	CD4 T cell	3.00903	0	0	0	0	0	0	0	0	0	0	0
CCC1	CD4 T cell	2.57985	0	0	0	0	1.95975	0	0	0	0	0	0
CCC1	CD4 T cell	3.00995	0	0	0	0	0	0	0	0	0	0	0
CCC1	CD4 T cell	3.11375	0	0	0	0	1.66791	1.66791	0	0	0	0	0
CCC1	CD4 T cell	2.06102	0	0	0	0	0	0	0	0	0	0	0
CCC1	CD4 T cell	3.2353	0	0	0	0	0	0	0	0	0	0	0
CCC1	CD4 T cell	0	0	0	0	0	0	0	0	0	0	0	0
CCC1	CD4 T cell	2.26508	0	0	0	0	0	0	0	0	0	0	0
CCC1	CD4 T cell	1.97858	0	1.41494	0	0	0	0	0	0	0	0	0
CCC1	CD4 T cell	0	0	0	0	0	0	0	0	0	0	0	1.64593
CCC1	CD4 T cell	2.29944	0	0	0	0	0	5.49369	2.29944	0	0	0	0
CCC1	CD4 T cell	3.41246	0	0	1.77325	1.77325	0	0	0	0	0	0	0
CCC1	CD4 T cell	2.88562	0	0	0	0	0	0	0	0	0	0	0
CCC1	CD4 T cell	3.03552	0	0	0	0	0	0	0	0	0	0	0
CCC1	CD4 T cell	2.33658	0	0	0	0	0	0	0	0	0	0	0
CCC1	CD4 T cell	2.85742	0	1.20753	0	0	0	0	0	1.73879	0	0	1.20753
CCC1	CD4 T cell	2.36623	0	0	0	0	0	0	0	0	0	0	0
CCC1	CD4 T cell	0	0	0	0	0	4.99275	5.27874	0	3.23437	0	0	0
CCC1	CD4 T cell	2.29088	0	1.37655	0	0	0	0	0	0	0	0	0
CCC1	CD4 T cell	2.84764	0	0	0	0	0	0	0	0	0	0	0
CCC1	CD4 T cell	2.53217	0	0	0	0	0	0	0	0	0	0	0
CCC1	CD4 T cell	0	0	0	0	0	0	0	1.92695	0	0	0	0
CCC1	CD4 T cell	2.17088	0	1.27778	0	0	0	0	0	0	0	0	0
CCC1	CD4 T cell	3.21123	0	0	0	0	0	0	0	0	0	0	0
CCC1	CD4 T cell	0	0	0	0	0	0	0	0	0	0	0	0
[truncated: 81,526 more rows]

## Sheet: Suppl. Figure 4c
S4c. Expression of PBMC cell type marker genes.
average expression in the different cell types
Marker gene	CD4+ T-cell	CD8+ T-cell	NK	Classical monocytes	Non-classical monocytes	DC	B-cell	Eryhrocytes	Plasma	Thrombocytes	Proliferative
CD79A	0.222846	0.130272	0.135996	0.271204	0.158692	0.243198	20.398	1.00709	2.50271	0.258968	0.314193
MS4A1	0.123674	0.23056	0.0655008	0.270416	0.104348	0.149073	14.3248	0.653829	0.285898	0.163872	0.290459
CD74	7.15915	15.3276	10.8425	37.8305	88.866	168.769	230.928	19.0115	18.9645	7.76104	17.3289
IL7R	13.7313	7.48739	0.926287	0.932299	0.334336	0.360062	0.887433	3.40298	0.931787	2.96791	1.31274
LTB	21.8437	5.99586	1.70299	1.5188	1.32496	2.3309	16.0585	6.10954	1.38031	4.32785	2.09825
TCF7	3.9421	0.883468	0.350355	0.323906	0.104901	0.117998	0.264088	0.985122	0.273845	0.841478	0.708392
GZMH	0.189668	12.8555	9.43964	0.322062	0.168263	0.175487	0.203225	1.69229	0.185177	0.746498	3.76078
CD8A	0.735833	7.51076	1.18051	0.137137	0.0474456	0.0610309	0.12131	0.829956	0.171002	0.464417	2.30018
NKG7	1.074	52.745	90.5413	2.94553	1.66029	1.43076	1.42259	7.49348	1.26078	4.25005	26.5006
S100A8	7.65364	4.31052	3.23152	517.602	57.4931	22.6536	9.52315	46.6447	18.1346	28.6362	12.6217
S100A9	3.87974	2.37689	1.95693	240.362	32.9671	16.2649	5.31246	21.408	8.81065	15.085	6.36214
S100A12	0.485907	0.288988	0.209623	33.8596	1.72433	1.55573	0.653269	3.00846	1.08203	1.8199	0.615394
SOX4	0.0898591	0.0360073	0.190739	0.690646	0.615549	6.44635	0.264488	0.146015	0.101658	0.227772	0.118675
PLD4	0.00800485	0.00296419	0.00851312	0.0374754	0.219133	5.6341	0.785141	0.045492	0.0215061	0.0101645	0.0113138
SERPINF1	0.013023	0.00483844	0.00260102	0.0384251	0.0170817	3.58783	0.0312487	0.00975287	0.0350598	0.0353534	0.00805851
HBB	7.1656	5.54329	6.50113	12.8032	7.04869	19.8923	5.91872	4136.76	21.4949	29.5256	8.69053
HBA2	0.100553	0.14229	0.147215	0.208356	0.171404	0.268717	0.120651	44.9431	0.235389	0.692252	0.118618
HBA1	0.0755062	0.111139	0.113726	0.151657	0.120184	0.202757	0.0950735	36.1389	0.185236	0.492371	0.0913952
GNLY	1.50459	45.6996	125.368	2.46309	1.20456	1.13279	1.67344	8.00265	1.65705	5.10598	38.7788
GZMB	0.248604	6.86991	29.9638	0.41524	0.221521	7.60992	0.382468	1.38878	0.404345	1.00024	11.7739
PRF1	0.532883	8.77167	33.536	0.465347	0.276326	0.155728	0.388339	1.74939	0.487875	1.25967	7.97592
C1QA	0.025963	0.0262688	0.0115523	0.134353	9.02482	0.281407	0.0350603	0.205797	0.0316832	0.0429241	0.00563631
LST1	0.418471	0.309495	0.181731	9.92209	26.1136	2.8092	0.49889	1.63136	0.387804	0.831628	0.375844
C1QB	0.0193149	0.016186	0.00629601	0.0704379	8.12596	0.595924	0.0313654	0.190175	0.0156034	0.0436605	0.00734342
JCHAIN	1.45182	0.655099	0.969064	1.13606	0.542209	4.31883	2.83061	0.998136	106.019	3.08198	0.62432
IGHA1	0.846077	0.444278	0.748178	1.01384	0.339669	0.351094	1.41742	0.673037	74.754	1.58277	0.374914
IGHV3-23	0.39847	0.21252	0.539963	0.405342	0.365019	0.0781568	4.40193	0.45351	71.7084	1.4105	0.297957
PPBP	1.52721	1.64014	1.19629	1.89591	1.12808	2.67426	3.30023	13.1161	2.91726	205.277	0.904158
TUBB1	0.339858	0.352046	0.268319	0.453312	0.252067	0.473775	0.684676	3.38138	0.600569	54.2481	0.230406
HIST1H2AC	0.61737	0.575526	0.687738	0.791135	0.496898	0.934287	1.27454	3.78047	1.1185	56.1066	0.719511
STMN1	0.594886	0.716604	1.22395	0.275315	0.127738	3.32059	0.491533	0.323475	2.19427	0.340862	22.1444
TUBA1B	1.69	2.18076	2.79164	2.16896	4.47115	6.10835	1.52594	1.59151	6.22867	6.36254	37.4628

## Sheet: Suppl. Figure 4d
S4d. Immune cell type abundance in peripheral blood of COVID-19 patients, comparing mild-moderate to critical cases.
Sample	CD4 T cell	CD8 T cell	NK	Classical monocytes	Non-classical monocytes	DC	B cell	Eryhrocytes	Plasma	Platelet	Proliferative
CCC1	0.391304	0.0261917	0.0335254	0.116291	0.0136197	0.0204295	0.132006	0.0225249	0.195914	0.0429544	0.00523834
CCC2	0.316361	0.0502376	0.0794297	0.159538	0.00950441	0.000678887	0.154786	0.0739986	0.0672098	0.0828242	0.00543109
CCC3	0.382787	0.0204918	0.0540984	0.110656	0.00491803	0.0114754	0.120492	0.0122951	0.231967	0.0336066	0.0172131
CCC4	0.240446	0.0326433	0.0477707	0.109873	0.00955414	0.00238854	0.152866	0.0103503	0.161624	0.226911	0.00557325
CCC5	0.225315	0.0929622	0.200368	0.204044	0.00446429	0.00393908	0.081145	0.00866597	0.0236345	0.143908	0.0115546
CCC6	0.400327	0.0397053	0.0470733	0.0835039	0.000818666	0.00286533	0.148588	0.014736	0.0871879	0.167417	0.00777732
CCC7	0.255932	0.0472458	0.136653	0.194068	0.0286017	0.00868644	0.142585	0.00338983	0.092161	0.0832627	0.00741525
CCC8	0.112589	0.0868794	0.0221631	0.0744681	0.00443262	0.00443262	0.226064	0.136525	0.0576241	0.273936	0.000886525
CCC9	0.294229	0.0491958	0.0236518	0.0946074	0.00189215	0.00567644	0.265847	0.00662252	0.0842006	0.171239	0.00283822
CCC10	0.266493	0.146284	0.0200782	0.0200782	0.00104302	0.00964798	0.0970013	0.11708	0.0273794	0.294394	0.000521512
CMM1	0.556268	0.164939	0.0294062	0.0409048	0.00735156	0.00414703	0.0574929	0.0312912	0.00678605	0.0950047	0.00640905
CMM2	0.361663	0.079735	0.0614576	0.209504	0.0525474	0.0166781	0.130912	0.069454	0.00319854	0.0109664	0.00388394
CMM3	0.270186	0.0755694	0.052795	0.184265	0.010352	0.00310559	0.240166	0.0434783	0.0942029	0.0207039	0.00517598
CMM4	0.460857	0.083411	0.0720721	0.121311	0.0335508	0.00776639	0.181578	0.000931966	0.0158434	0.0187947	0.00388319
CMM5	0.433613	0.0674901	0.0972651	0.226511	0.055139	0.00441112	0.0542567	0.00441112	0.0125717	0.0388178	0.0055139
CMM6	0.440781	0.122122	0.0677841	0.130595	0.00699945	0.00515749	0.110149	0.00497329	0.0208141	0.083625	0.00699945
CMM7	0.221374	0.29497	0.0481503	0.204932	0.100215	0.00763359	0.00743785	0.0906244	0.000978665	0.0232922	0.000391466
CMM8	0.407575	0.213868	0.0891276	0.0938383	0.0226116	0.00904466	0.114377	0.00150744	0.00226116	0.0422084	0.00358018
CMM9	0.486442	0.0631614	0.0472884	0.19246	0.0396825	0.00760582	0.0882937	0.00429894	0.0228175	0.0436508	0.00429894
CMM10	0.542468	0.0663497	0.115626	0.0834234	0.0356603	0.00432246	0.0408472	0.0494921	0.0250702	0.0313378	0.00540307
CMM11	0.319153	0.0692063	0.0605291	0.143492	0.018836	0.00444444	0.347937	0.000634921	0.0124868	0.0196825	0.00359788
CMM12	0.228851	0.289546	0.0746217	0.244326	0.025447	0.017022	0.0574278	0.00515818	0.00945667	0.045564	0.00257909
CMM13	0.310482	0.0466321	0.0721403	0.104623	0.0149462	0.00298924	0.244918	0.00398565	0.0589876	0.131925	0.00836987

[truncated: 6 more sheets: Suppl. Figure 4e,f, Suppl. Figure 8b, Suppl. Figure 8c, Suppl. Figure 8d,e, Suppl. Figure 8f, Suppl. Figure 8g]
